# Supplementary material for: Genomic insights and biocontrol potential of ten bacterial strains from the tomato core microbiome
Source: Front Plant Sci. 2024 Aug 26;15:1437947. doi: 10.3389/fpls.2024.1437947 (PMC11381245; doi:10.3389/fpls.2024.1437947)
Supplement: Supplementary file 2 [file Table1.xlsx]

## Sheet: Tab. S1
Table S1: Molecular identification of the endophytic bacteria based on the partial 16S rRNA gene sequence. The nucleotide sequences were searched against the nucleotide collection database at the National Center for Biotechnology Information (NCBI) nucleotide database using Basic Local Alignment Search Tool BLASTN (http://www.ncbi.nlm.nih.gov).
	Best hit (ref_seq)							This study
Strain ID	Order	Family	Genus	Species	Ident. %	Query length	NCBI Acc. No.	GenBank accession No.
PSE74	Bacillales	Bacillaceae	Bacillus	Bacillus velezensis	99.86	698	CP054714.1	MZ066824
PSE35	Bacillales	Bacillaceae	Bacillus	Bacillus velezensis	99.71	699	CP054714.1	MZ066825
PSE32	Bacillales	Bacillaceae	Bacillus	Bacillus subtilis	100	698	MT571500.1	MZ066835
PSE31B	Bacillales	Bacillaceae	Bacillus	Bacillus amyloliquefaciens	97.29	707	MH260978.1	MZ066848
PFE52	Bacillales	Bacillaceae	Bacillus	Bacillus velezensis	100	698	CP054714.1	MZ066826
PFE47	Bacillales	Bacillaceae	Bacillus	Bacillus subtilis	100	698	MT571500.1	MZ066836
PFE45	Bacillales	Bacillaceae	Bacillus	Bacillus velezensis	100	698	CP054714.1	MZ066827
PFE43	Bacillales	Bacillaceae	Bacillus	Bacillus velezensis	100	697	CP054714.1	MZ066828
PFE42	Bacillales	Bacillaceae	Bacillus	Bacillus velezensis	100	698	CP054714.1	MZ066829
PFE41	Bacillales	Bacillaceae	Bacillus	Bacillus velezensis	100	698	CP054714.1	MZ066830
PFE40	Bacillales	Bacillaceae	Bacillus	Bacillus subtilis	100	698	MT571500.1	MZ066837
PFE39	Bacillales	Bacillaceae	Bacillus	Bacillus subtilis	100	698	MT571500.1	MZ066838
PFE38	Bacillales	Bacillaceae	Bacillus	Bacillus nealsonii	100	695	MN540832.1	MZ066850
PFE16	Bacillales	Paenibacillaceae	Paenibacillus	Paenibacillus gansuensis	99.41	698	JF496391.1	MZ066854
PFE11	Bacillales	Bacillaceae	Bacillus	Bacillus subtilis	100	698	MT571500.1	MZ066839
PFE9	Bacillales	Bacillaceae	Bacillus	Bacillus spizizenii	100	698	MT110989.1	MZ066851
PFE8	Bacillales	Bacillaceae	Bacillus	Bacillus velezensis	100	698	CP054714.1	MZ066831
PFE7	Bacillales	Bacillaceae	Bacillus	Bacillus subtilis	100	699	AM765842.1	MZ066840
PFE6	Bacillales	Bacillaceae	Bacillus	Bacillus velezensis	100	698	CP054714.1	MZ066832
S51	Bacillales	Bacillaceae	Bacillus	Bacillus subtilis	100	698	MT571500.1	MZ066841
PFE3	Bacillales	Bacillaceae	Bacillus	Bacillus velezensis	99.56	699	CP054714.1	MZ066833
PFE2	Bacillales	Paenibacillaceae	Paenibacillus	Paenibacillus sp.	98.39	704	KC589227.1	MZ066856
POE68	Bacillales	Bacillaceae	Bacillus	Bacillus velezensis	100	698	CP054714.1	MZ066834
POE57	Bacillales	Bacillaceae	Bacillus	Bacillus cereus	99.86	701	MT611946.1	MZ066849
POE53	Bacillales	Bacillaceae	Bacillus	Bacillus subtilis	100	698	MT571500.1	MZ066842
POE52	Bacillales	Bacillaceae	Priestia	Priestia aryabhattai	100	699	KX443710.1	MZ066853
POE51	Bacillales	Bacillaceae	Bacillus	Bacillus subtilis	100	697	MT571500.1	MZ066843
POE48	Bacillales	Paenibacillaceae	Paenibacillus	Paenibacillus gansuensis	99.41	699	JF496391.1	MZ066855
S66	Bacillales	Staphylococcaceae	Staphylococcus	Staphylococcus warneri	100	698	MT642942.1	MZ066857
S65	Bacillales	Staphylococcaceae	Staphylococcus	Staphylococcus warneri	99.86	699	MN421083.1	MZ066858
S64	Bacillales	Staphylococcaceae	Staphylococcus	Staphylococcus warneri	100	698	MT642942.1	MZ066859
S63	Bacillales	Bacillaceae	Priestia	Priestia aryabhattai	100	699	MT525305.1	MZ066852
S61	Bacillales	Bacillaceae	Bacillus	Bacillus subtilis	100	698	MT571500.1	MZ066844
S60	Bacillales	Bacillaceae	Bacillus	Bacillus subtilis	100	698	MT571500.1	MZ066845
S59	Bacillales	Bacillaceae	Bacillus	Bacillus subtilis	100	698	MT571500.1	MZ066846
S57	Bacillales	Bacillaceae	Bacillus	Bacillus subtilis	100	698	MT571500.1	MZ066847
POE82	Burkholderiales	Comamonadaceae	Delftia	Delftia sp.	100	683	EU252493.1	MZ066872
PSE34	Enterobacterales	Yersiniaceae	Ewingella	Ewingella americana	100	690	MT101745.1	MZ066912
POE84	Enterobacterales	Yersiniaceae	Serratia	Serratia marcescens	99.85	689	MT990452.1	MZ066911
POE76	Enterobacterales	Yersiniaceae	Serratia	Serratia nematodiphila	99.86	691	MN691296.1	MZ066906
POE74	Enterobacterales	Yersiniaceae	Serratia	Serratia marcescens	100	690	MT436395.1	MZ066907
POE70R	Enterobacterales	Yersiniaceae	Serratia	Serratia marcescens	99.86	690	MT436395.1	MZ066908
POE66	Enterobacterales	Yersiniaceae	Serratia	Serratia marcescens	100	690	MT436395.1	MZ066909
POE50	Enterobacterales	Yersiniaceae	Serratia	Serratia marcescens	100	690	MT436395.1	MZ066910
S67	Enterobacterales	Enterobacteriaceae	Enterobacter	Enterobacter sp.	99.13	691	LC484689.1	MZ066914
S62	Enterobacterales	Enterobacteriaceae	Enterobacter	Enterobacter sp.	98.98	689	AP019634.1	MZ066915
S58	Enterobacterales	Enterobacteriaceae	Enterobacter	Enterobacter sp.	99.13	690	LC484689.1	MZ066916
S55	Enterobacterales	Enterobacteriaceae	Enterobacter	Enterobacter sp.	99.13	690	LC484689.1	MZ066913
S52	Enterobacterales	Enterobacteriaceae	Enterobacter	Enterobacter sp.	99.13	689	LC484689.1	MZ066917
PSE36	Flavobacteriales	Flavobacteriaceae	Flavobacterium	Flavobacterium sp.	97.75	678	MK311350.1	MZ066865
PSE31A	Flavobacteriales	Flavobacteriaceae	Flavobacterium	Flavobacterium sp.	99.53	678	MG980436.1	MZ066866
PFE44	Micrococcales	Micrococcaceae	Glutamicibacter	Glutamicibacter halophytocola	100	666	CP042260.1	MZ066869
PFE5	Micrococcales	Microbacteriaceae	Microbacterium	Microbacterium foliorum	100	669	MH669319.1	MZ066871
S68	Micrococcales	Microbacteriaceae	Curtobacterium	Curtobacterium pusillum	100	667	MK417938.1	MZ066870
S56	Micrococcales	Micrococcaceae	Paenarthrobacter	Paenarthrobacter sp.	99.11	671	MH698781.1	MZ066867
S54	Micrococcales	Micrococcaceae	Arthrobacter	Arthrobacter sp.	99.7	675	MG569788.1	MZ066868
PSE78	Pseudomonadales	Pseudomonadaceae	Pseudomonas	Pseudomonas gessardii	99.36	695	MN069032.1	MZ066873
PSE77	Pseudomonadales	Pseudomonadaceae	Pseudomonas	Pseudomonas azotoformans	99.71	686	MW228158.1	MZ066901
PSE76	Pseudomonadales	Pseudomonadaceae	Pseudomonas	Pseudomonas gessardii	99.27	687	MN069032.1	MZ066874
PSE75	Pseudomonadales	Pseudomonadaceae	Pseudomonas	Pseudomonas aeruginosa	99.71	686	MN565979.1	MZ066902
PSE30	Pseudomonadales	Pseudomonadaceae	Pseudomonas	Pseudomonas gessardii	99.27	688	MN069032.1	MZ066875
PSE28	Pseudomonadales	Pseudomonadaceae	Pseudomonas	Pseudomonas sp.	99.56	686	MT140118.1	MZ066903
PFE51	Pseudomonadales	Pseudomonadaceae	Pseudomonas	Pseudomonas fluorescens	99.85	686	KP663368.1	MZ066889
PFE50	Pseudomonadales	Pseudomonadaceae	Pseudomonas	Pseudomonas fluorescens	100	684	KP663368.1	MZ066890
PFE49	Pseudomonadales	Pseudomonadaceae	Pseudomonas	Pseudomonas fluorescens	100	684	KP663368.1	MZ066891
POE78A	Pseudomonadales	Pseudomonadaceae	Pseudomonas	Pseudomonas extremorientalis	99.85	685	MT348509.1	MZ066895
POE81	Pseudomonadales	Pseudomonadaceae	Pseudomonas	Pseudomonas simiae	99.71	686	KR085825.1	MZ066900
POE69.2	Pseudomonadales	Pseudomonadaceae	Pseudomonas	Pseudomonas gessardii	100	684	MN069032.1	MZ066876
POE79	Pseudomonadales	Pseudomonadaceae	Pseudomonas	Pseudomonas extremorientalis	99.85	685	MT348509.1	MZ066896
POE78	Pseudomonadales	Pseudomonadaceae	Pseudomonas	Pseudomonas sp.	99.85	686	MH236005.1	MZ066904
POE75	Pseudomonadales	Pseudomonadaceae	Pseudomonas	Pseudomonas veronii	100	683	MN215443.1	MZ066897
POE73	Pseudomonadales	Pseudomonadaceae	Pseudomonas	Pseudomonas veronii	100	684	MN215443.1	MZ066899
POE72	Pseudomonadales	Pseudomonadaceae	Pseudomonas	Pseudomonas gessardii	99.85	684	MN069032.1	MZ066877
POE71	Pseudomonadales	Pseudomonadaceae	Pseudomonas	Pseudomonas gessardii	100	683	MN069032.1	MZ066878
POE70	Pseudomonadales	Pseudomonadaceae	Pseudomonas	Pseudomonas gessardii	100	684	MN069032.1	MZ066879
POE69	Pseudomonadales	Pseudomonadaceae	Pseudomonas	Pseudomonas gessardii	100	684	MN069032.1	MZ066880
POE65	Pseudomonadales	Pseudomonadaceae	Pseudomonas	Pseudomonas gessardii	100	684	MN069032.1	MZ066881
POE64	Pseudomonadales	Pseudomonadaceae	Pseudomonas	Pseudomonas gessardii	99.85	685	MN069032.1	MZ066882
POE63	Pseudomonadales	Pseudomonadaceae	Pseudomonas	Pseudomonas gessardii	99.85	685	MN069032.1	MZ066883
POE62	Pseudomonadales	Pseudomonadaceae	Pseudomonas	Pseudomonas veronii	100	684	MN215443.1	MZ066898
POE59	Pseudomonadales	Pseudomonadaceae	Pseudomonas	Pseudomonas gessardii	99.56	685	MN069032.1	MZ066884
POE58	Pseudomonadales	Pseudomonadaceae	Pseudomonas	Pseudomonas gessardii	99.85	685	MN069032.1	MZ066885
POE55	Pseudomonadales	Pseudomonadaceae	Pseudomonas	Pseudomonas gessardii	99.85	685	MN069032.1	MZ066886
POE54	Pseudomonadales	Pseudomonadaceae	Pseudomonas	Pseudomonas fluorescens	99.85	685	KP663368.1	MZ066894
POE49	Pseudomonadales	Pseudomonadaceae	Pseudomonas	Pseudomonas fluorescens	100	684	KP663368.1	MZ066892
POE47	Flavobacteriales	Weeksellaceae	Chryseobacterium	Chryseobacterium sp.	97.83	599	MN181063.1	MZ066905
POE46	Pseudomonadales	Pseudomonadaceae	Pseudomonas	Pseudomonas gessardii	100	683	MN069032.1	MZ066887
POE45	Pseudomonadales	Pseudomonadaceae	Pseudomonas	Pseudomonas gessardii	100	684	MN069032.1	MZ066888
POE44	Pseudomonadales	Pseudomonadaceae	Pseudomonas	Pseudomonas fluorescens	100	684	KP663368.1	MZ066893
PSE71	Xanthomonadales	Xanthomonadaceae	Stenotrophomonas	Stenotrophomonas rhizophila	99.71	694	CP050062.1	MZ066860
PSE29	Xanthomonadales	Xanthomonadaceae	Stenotrophomonas	[Pseudomonas] hibiscicola	100	690	MH669255.1	MZ066861
PSE27	Xanthomonadales	Xanthomonadaceae	Stenotrophomonas	Stenotrophomonas sp.	100	692	MT362666.1	MZ066862
PSE26	Xanthomonadales	Xanthomonadaceae	Stenotrophomonas	[Pseudomonas] hibiscicola	100	690	MH669255.1	MZ066863
POE60	Xanthomonadales	Xanthomonadaceae	Stenotrophomonas	Stenotrophomonas maltophilia	98.11	691	MH669295.1	MZ066864

## Sheet: Tab. S2
Table S2 (revisione): Similarity of the 16S rRNA gene sequences of the 94 isolated bacterial endophytic strains with the OTUs of the bacterial communities in the tomato growth chain (Anzalone et al., 2022). The comparison was carried out using the Basic Local Alignment Search Tool BLASTN (http://www.ncbi.nlm.nih.gov).
OTU_Taxa	STRAIN_ID	Identity (%)	Alignment_length	e_value	Taxonomy
091f0039f9699e2b582c467fb547c98d	Arthrobacter_Sp.S54	96.97	198	1.25e-93	D_0__Bacteria;D_1__Actinobacteria;D_2__Actinobacteria;D_3__Micrococcales;D_4__Micrococcaceae;D_5__Arthrobacter;D_6__Arthrobacter sp. F7
2990b08e6fdd30ce626c1f5d8d026587	Bacillus_Sp.PSE74	100	197	4.57e-103	D_0__Bacteria;D_1__Firmicutes;D_2__Bacilli;D_3__Bacillales;D_4__Bacillaceae;D_5__Bacillus
2990b08e6fdd30ce626c1f5d8d026587	Bacillus_Sp.PFE3	100	198	1.26e-103	D_0__Bacteria;D_1__Firmicutes;D_2__Bacilli;D_3__Bacillales;D_4__Bacillaceae;D_5__Bacillus
2990b08e6fdd30ce626c1f5d8d026587	Bacillus_Sp.POE68	100	198	1.27e-103	D_0__Bacteria;D_1__Firmicutes;D_2__Bacilli;D_3__Bacillales;D_4__Bacillaceae;D_5__Bacillus
2990b08e6fdd30ce626c1f5d8d026587	Bacillus_Sp.PSE32	100	196	1.64e-102	D_0__Bacteria;D_1__Firmicutes;D_2__Bacilli;D_3__Bacillales;D_4__Bacillaceae;D_5__Bacillus
2990b08e6fdd30ce626c1f5d8d026587	Bacillus_Sp.PFE47	100	198	1.27e-103	D_0__Bacteria;D_1__Firmicutes;D_2__Bacilli;D_3__Bacillales;D_4__Bacillaceae;D_5__Bacillus
2990b08e6fdd30ce626c1f5d8d026587	Bacillus_Sp.PFE40	100	198	1.27e-103	D_0__Bacteria;D_1__Firmicutes;D_2__Bacilli;D_3__Bacillales;D_4__Bacillaceae;D_5__Bacillus
2990b08e6fdd30ce626c1f5d8d026587	Bacillus_Sp.PFE39	100	198	1.27e-103	D_0__Bacteria;D_1__Firmicutes;D_2__Bacilli;D_3__Bacillales;D_4__Bacillaceae;D_5__Bacillus
2990b08e6fdd30ce626c1f5d8d026587	Bacillus_Sp.PFE11	100	198	1.27e-103	D_0__Bacteria;D_1__Firmicutes;D_2__Bacilli;D_3__Bacillales;D_4__Bacillaceae;D_5__Bacillus
2990b08e6fdd30ce626c1f5d8d026587	Bacillus_Sp.S51	100	198	1.27e-103	D_0__Bacteria;D_1__Firmicutes;D_2__Bacilli;D_3__Bacillales;D_4__Bacillaceae;D_5__Bacillus
2990b08e6fdd30ce626c1f5d8d026587	Bacillus_Sp.POE53	100	198	1.27e-103	D_0__Bacteria;D_1__Firmicutes;D_2__Bacilli;D_3__Bacillales;D_4__Bacillaceae;D_5__Bacillus
2990b08e6fdd30ce626c1f5d8d026587	Bacillus_Sp.PSE35	100	198	1.27e-103	D_0__Bacteria;D_1__Firmicutes;D_2__Bacilli;D_3__Bacillales;D_4__Bacillaceae;D_5__Bacillus
2990b08e6fdd30ce626c1f5d8d026587	Bacillus_Sp.POE51	100	197	4.57e-103	D_0__Bacteria;D_1__Firmicutes;D_2__Bacilli;D_3__Bacillales;D_4__Bacillaceae;D_5__Bacillus
2990b08e6fdd30ce626c1f5d8d026587	Bacillus_Sp.S61	100	198	1.27e-103	D_0__Bacteria;D_1__Firmicutes;D_2__Bacilli;D_3__Bacillales;D_4__Bacillaceae;D_5__Bacillus
2990b08e6fdd30ce626c1f5d8d026587	Bacillus_Sp.S60	100	198	1.27e-103	D_0__Bacteria;D_1__Firmicutes;D_2__Bacilli;D_3__Bacillales;D_4__Bacillaceae;D_5__Bacillus
2990b08e6fdd30ce626c1f5d8d026587	Bacillus_Sp.S59	100	198	1.27e-103	D_0__Bacteria;D_1__Firmicutes;D_2__Bacilli;D_3__Bacillales;D_4__Bacillaceae;D_5__Bacillus
2990b08e6fdd30ce626c1f5d8d026587	Bacillus_Sp.S57	100	198	1.27e-103	D_0__Bacteria;D_1__Firmicutes;D_2__Bacilli;D_3__Bacillales;D_4__Bacillaceae;D_5__Bacillus
2990b08e6fdd30ce626c1f5d8d026587	Bacillus_Sp.PFE9	100	198	1.27e-103	D_0__Bacteria;D_1__Firmicutes;D_2__Bacilli;D_3__Bacillales;D_4__Bacillaceae;D_5__Bacillus
2990b08e6fdd30ce626c1f5d8d026587	Bacillus_Sp.PFE52	100	198	1.27e-103	D_0__Bacteria;D_1__Firmicutes;D_2__Bacilli;D_3__Bacillales;D_4__Bacillaceae;D_5__Bacillus
2990b08e6fdd30ce626c1f5d8d026587	Bacillus_Sp.PFE45	100	196	1.64e-102	D_0__Bacteria;D_1__Firmicutes;D_2__Bacilli;D_3__Bacillales;D_4__Bacillaceae;D_5__Bacillus
2990b08e6fdd30ce626c1f5d8d026587	Bacillus_Sp.PFE43	100	197	4.57e-103	D_0__Bacteria;D_1__Firmicutes;D_2__Bacilli;D_3__Bacillales;D_4__Bacillaceae;D_5__Bacillus
2990b08e6fdd30ce626c1f5d8d026587	Bacillus_Sp.PFE42	100	198	1.27e-103	D_0__Bacteria;D_1__Firmicutes;D_2__Bacilli;D_3__Bacillales;D_4__Bacillaceae;D_5__Bacillus
2990b08e6fdd30ce626c1f5d8d026587	Bacillus_Sp.PFE41	100	198	1.27e-103	D_0__Bacteria;D_1__Firmicutes;D_2__Bacilli;D_3__Bacillales;D_4__Bacillaceae;D_5__Bacillus
2990b08e6fdd30ce626c1f5d8d026587	Bacillus_Sp.PFE8	100	196	1.64e-102	D_0__Bacteria;D_1__Firmicutes;D_2__Bacilli;D_3__Bacillales;D_4__Bacillaceae;D_5__Bacillus
2990b08e6fdd30ce626c1f5d8d026587	Bacillus_Sp.PFE6	100	198	1.27e-103	D_0__Bacteria;D_1__Firmicutes;D_2__Bacilli;D_3__Bacillales;D_4__Bacillaceae;D_5__Bacillus
0430cf5a0a89454207293a23914ff8e0	Bacillus_Sp.PFE38	100	198	1.27e-103	D_0__Bacteria;D_1__Firmicutes;D_2__Bacilli;D_3__Bacillales;D_4__Bacillaceae;D_5__Bacillus
2990b08e6fdd30ce626c1f5d8d026587	Bacillus_Sp.PFE7	99.492	197	7.66e-101	D_0__Bacteria;D_1__Firmicutes;D_2__Bacilli;D_3__Bacillales;D_4__Bacillaceae;D_5__Bacillus
2990b08e6fdd30ce626c1f5d8d026587	Bacillus_Sp.PSE31B	99.47	198	1e-103	D_0__Bacteria;D_1__Firmicutes;D_2__Bacilli;D_3__Bacillales;D_4__Bacillaceae;D_5__Bacillus
659345ab0b295a524c8158295f1b7e49	Bacillus_Sp.POE57	95.98	199	2.8e-90	D_0__Bacteria;D_1__Firmicutes;D_2__Bacilli;D_3__Bacillales;D_4__Bacillaceae;D_5__Bacillus
7df8ce0656deb9999b4383fdce904338	Chryseobacterium_Sp.POE47	100	179	1e-93	D_0__Bacteria;D_1__Bacteroidetes;D_2__Bacteroidia;D_3__Flavobacteriales;D_4__Weeksellaceae;D_5__Chryseobacterium
846effef154d717fa4fca42cc65c8bfd	Chryseobacterium_Sp.POE48	100	179	1e-93	D_0__Bacteria;D_1__Bacteroidetes;D_2__Bacteroidia;D_3__Flavobacteriales;D_4__Weeksellaceae;D_5__Chryseobacterium
0f1489e6f067fa2602b5c2d99eb2b774	Curtobacterium_Sp.S68	92.462	199	1.26e-78	D_0__Bacteria;D_1__Actinobacteria;D_2__Actinobacteria;D_3__Micrococcales;D_4__Dermacoccaceae;D_5__Flexivirga;D_6__Flexivirga alba
d7ed190248946f75e523598e5f3e5572	Delftia_Sp.POE82	98.492	199	1.25e-98	D_0__Bacteria;D_1__Proteobacteria;D_2__Gammaproteobacteria;D_3__Betaproteobacteriales;D_4__Rhodocyclaceae;D_5__Candidatus Accumulibacter;D_6__Candidatus Accumulibacter sp. SK-01
e5b480aff86ee95bf11ee06bcf706e68	Delftia_Sp.POE82	98.492	199	1.25e-98	D_0__Bacteria;D_1__Proteobacteria;D_2__Gammaproteobacteria;D_3__Betaproteobacteriales;D_4__Burkholderiaceae
de3e824b5642975ff52294147063019e	Delftia_Sp.POE82	98.492	199	1.25e-98	D_0__Bacteria;D_1__Proteobacteria;D_2__Gammaproteobacteria;D_3__Betaproteobacteriales
a9b9df2026b59ac90c7059e630a01041	Enterobacter_Sp.S55	100	198	1.26e-103	D_0__Bacteria;D_1__Proteobacteria;D_2__Gammaproteobacteria;D_3__Enterobacteriales;D_4__Enterobacteriaceae;D_5__Enterobacter;D_6__Enterobacter sp. UCD-UG_FMILLET
4b0bf74ab096fb23e6d0ff41b8f33031	Enterobacter_Sp.S55	100	198	1.26e-103	D_0__Bacteria;D_1__Proteobacteria;D_2__Gammaproteobacteria;D_3__Enterobacteriales;D_4__Enterobacteriaceae;D_5__Enterobacter;D_6__Enterobacter sp. UCD-UG_FMILLET
c880edbfb6c7b8098aabe0d333442472	Enterobacter_Sp.S55	100	198	1.26e-103	D_0__Bacteria;D_1__Proteobacteria;D_2__Gammaproteobacteria;D_3__Enterobacteriales;D_4__Enterobacteriaceae;D_5__Enterobacter;D_6__Enterobacter sp. UCD-UG_FMILLET
a9b9df2026b59ac90c7059e630a01041	Enterobacter_Sp.S67	100	196	1.63e-102	D_0__Bacteria;D_1__Proteobacteria;D_2__Gammaproteobacteria;D_3__Enterobacteriales;D_4__Enterobacteriaceae;D_5__Enterobacter;D_6__Enterobacter sp. UCD-UG_FMILLET
4b0bf74ab096fb23e6d0ff41b8f33031	Enterobacter_Sp.S67	100	196	1.63e-102	D_0__Bacteria;D_1__Proteobacteria;D_2__Gammaproteobacteria;D_3__Enterobacteriales;D_4__Enterobacteriaceae;D_5__Enterobacter;D_6__Enterobacter sp. UCD-UG_FMILLET
c880edbfb6c7b8098aabe0d333442472	Enterobacter_Sp.S67	100	196	1.63e-102	D_0__Bacteria;D_1__Proteobacteria;D_2__Gammaproteobacteria;D_3__Enterobacteriales;D_4__Enterobacteriaceae;D_5__Enterobacter;D_6__Enterobacter sp. UCD-UG_FMILLET
a9b9df2026b59ac90c7059e630a01041	Enterobacter_Sp.S62	100	198	1.25e-103	D_0__Bacteria;D_1__Proteobacteria;D_2__Gammaproteobacteria;D_3__Enterobacteriales;D_4__Enterobacteriaceae;D_5__Enterobacter;D_6__Enterobacter sp. UCD-UG_FMILLET
4b0bf74ab096fb23e6d0ff41b8f33031	Enterobacter_Sp.S62	100	198	1.25e-103	D_0__Bacteria;D_1__Proteobacteria;D_2__Gammaproteobacteria;D_3__Enterobacteriales;D_4__Enterobacteriaceae;D_5__Enterobacter;D_6__Enterobacter sp. UCD-UG_FMILLET
c880edbfb6c7b8098aabe0d333442472	Enterobacter_Sp.S62	100	198	1.25e-103	D_0__Bacteria;D_1__Proteobacteria;D_2__Gammaproteobacteria;D_3__Enterobacteriales;D_4__Enterobacteriaceae;D_5__Enterobacter;D_6__Enterobacter sp. UCD-UG_FMILLET
a9b9df2026b59ac90c7059e630a01041	Enterobacter_Sp.S58	100	196	1.63e-102	D_0__Bacteria;D_1__Proteobacteria;D_2__Gammaproteobacteria;D_3__Enterobacteriales;D_4__Enterobacteriaceae;D_5__Enterobacter;D_6__Enterobacter sp. UCD-UG_FMILLET
4b0bf74ab096fb23e6d0ff41b8f33031	Enterobacter_Sp.S58	100	196	1.63e-102	D_0__Bacteria;D_1__Proteobacteria;D_2__Gammaproteobacteria;D_3__Enterobacteriales;D_4__Enterobacteriaceae;D_5__Enterobacter;D_6__Enterobacter sp. UCD-UG_FMILLET
c880edbfb6c7b8098aabe0d333442472	Enterobacter_Sp.S58	100	196	1.63e-102	D_0__Bacteria;D_1__Proteobacteria;D_2__Gammaproteobacteria;D_3__Enterobacteriales;D_4__Enterobacteriaceae;D_5__Enterobacter;D_6__Enterobacter sp. UCD-UG_FMILLET
a9b9df2026b59ac90c7059e630a01041	Enterobacter_Sp.S52	100	198	1.25e-103	D_0__Bacteria;D_1__Proteobacteria;D_2__Gammaproteobacteria;D_3__Enterobacteriales;D_4__Enterobacteriaceae;D_5__Enterobacter;D_6__Enterobacter sp. UCD-UG_FMILLET
4b0bf74ab096fb23e6d0ff41b8f33031	Enterobacter_Sp.S52	100	198	1.25e-103	D_0__Bacteria;D_1__Proteobacteria;D_2__Gammaproteobacteria;D_3__Enterobacteriales;D_4__Enterobacteriaceae;D_5__Enterobacter;D_6__Enterobacter sp. UCD-UG_FMILLET
c880edbfb6c7b8098aabe0d333442472	Enterobacter_Sp.S52	100	198	1.25e-103	D_0__Bacteria;D_1__Proteobacteria;D_2__Gammaproteobacteria;D_3__Enterobacteriales;D_4__Enterobacteriaceae;D_5__Enterobacter;D_6__Enterobacter sp. UCD-UG_FMILLET
a9b9df2026b59ac90c7059e630a01041	Enterobacter_Sp.S55	100	198	1.26e-103	D_0__Bacteria;D_1__Proteobacteria;D_2__Gammaproteobacteria;D_3__Enterobacteriales;D_4__Enterobacteriaceae;D_5__Enterobacter;D_6__Enterobacter sp. UCD-UG_FMILLET
4b0bf74ab096fb23e6d0ff41b8f33031	Enterobacter_Sp.S55	100	198	1.26e-103	D_0__Bacteria;D_1__Proteobacteria;D_2__Gammaproteobacteria;D_3__Enterobacteriales;D_4__Enterobacteriaceae;D_5__Enterobacter;D_6__Enterobacter sp. UCD-UG_FMILLET
c880edbfb6c7b8098aabe0d333442472	Enterobacter_Sp.S55	100	198	1.26e-103	D_0__Bacteria;D_1__Proteobacteria;D_2__Gammaproteobacteria;D_3__Enterobacteriales;D_4__Enterobacteriaceae;D_5__Enterobacter;D_6__Enterobacter sp. UCD-UG_FMILLET
a9b9df2026b59ac90c7059e630a01041	Enterobacter_Sp.S67	100	196	1.63e-102	D_0__Bacteria;D_1__Proteobacteria;D_2__Gammaproteobacteria;D_3__Enterobacteriales;D_4__Enterobacteriaceae;D_5__Enterobacter;D_6__Enterobacter sp. UCD-UG_FMILLET
4b0bf74ab096fb23e6d0ff41b8f33031	Enterobacter_Sp.S67	100	196	1.63e-102	D_0__Bacteria;D_1__Proteobacteria;D_2__Gammaproteobacteria;D_3__Enterobacteriales;D_4__Enterobacteriaceae;D_5__Enterobacter;D_6__Enterobacter sp. UCD-UG_FMILLET
c880edbfb6c7b8098aabe0d333442472	Enterobacter_Sp.S67	100	196	1.63e-102	D_0__Bacteria;D_1__Proteobacteria;D_2__Gammaproteobacteria;D_3__Enterobacteriales;D_4__Enterobacteriaceae;D_5__Enterobacter;D_6__Enterobacter sp. UCD-UG_FMILLET
a9b9df2026b59ac90c7059e630a01041	Enterobacter_Sp.S62	100	198	1.25e-103	D_0__Bacteria;D_1__Proteobacteria;D_2__Gammaproteobacteria;D_3__Enterobacteriales;D_4__Enterobacteriaceae;D_5__Enterobacter;D_6__Enterobacter sp. UCD-UG_FMILLET
4b0bf74ab096fb23e6d0ff41b8f33031	Enterobacter_Sp.S62	100	198	1.25e-103	D_0__Bacteria;D_1__Proteobacteria;D_2__Gammaproteobacteria;D_3__Enterobacteriales;D_4__Enterobacteriaceae;D_5__Enterobacter;D_6__Enterobacter sp. UCD-UG_FMILLET
c880edbfb6c7b8098aabe0d333442472	Enterobacter_Sp.S62	100	198	1.25e-103	D_0__Bacteria;D_1__Proteobacteria;D_2__Gammaproteobacteria;D_3__Enterobacteriales;D_4__Enterobacteriaceae;D_5__Enterobacter;D_6__Enterobacter sp. UCD-UG_FMILLET
a9b9df2026b59ac90c7059e630a01041	Enterobacter_Sp.S58	100	196	1.63e-102	D_0__Bacteria;D_1__Proteobacteria;D_2__Gammaproteobacteria;D_3__Enterobacteriales;D_4__Enterobacteriaceae;D_5__Enterobacter;D_6__Enterobacter sp. UCD-UG_FMILLET
4b0bf74ab096fb23e6d0ff41b8f33031	Enterobacter_Sp.S58	100	196	1.63e-102	D_0__Bacteria;D_1__Proteobacteria;D_2__Gammaproteobacteria;D_3__Enterobacteriales;D_4__Enterobacteriaceae;D_5__Enterobacter;D_6__Enterobacter sp. UCD-UG_FMILLET
c880edbfb6c7b8098aabe0d333442472	Enterobacter_Sp.S58	100	196	1.63e-102	D_0__Bacteria;D_1__Proteobacteria;D_2__Gammaproteobacteria;D_3__Enterobacteriales;D_4__Enterobacteriaceae;D_5__Enterobacter;D_6__Enterobacter sp. UCD-UG_FMILLET
a9b9df2026b59ac90c7059e630a01041	Enterobacter_Sp.S52	100	198	1.25e-103	D_0__Bacteria;D_1__Proteobacteria;D_2__Gammaproteobacteria;D_3__Enterobacteriales;D_4__Enterobacteriaceae;D_5__Enterobacter;D_6__Enterobacter sp. UCD-UG_FMILLET
4b0bf74ab096fb23e6d0ff41b8f33031	Enterobacter_Sp.S52	100	198	1.25e-103	D_0__Bacteria;D_1__Proteobacteria;D_2__Gammaproteobacteria;D_3__Enterobacteriales;D_4__Enterobacteriaceae;D_5__Enterobacter;D_6__Enterobacter sp. UCD-UG_FMILLET
c880edbfb6c7b8098aabe0d333442472	Enterobacter_Sp.S52	100	198	1.25e-103	D_0__Bacteria;D_1__Proteobacteria;D_2__Gammaproteobacteria;D_3__Enterobacteriales;D_4__Enterobacteriaceae;D_5__Enterobacter;D_6__Enterobacter sp. UCD-UG_FMILLET
aba4ebda7cd02e29e3a2f9c13d94d569	Flavobacterium_Sp.PSE36	100	198	1.23e-103	D_0__Bacteria;D_1__Bacteroidetes;D_2__Bacteroidia;D_3__Flavobacteriales;D_4__Flavobacteriaceae;D_5__Flavobacterium
317c82d73b6c5462a9dbd97f48573037	Flavobacterium_Sp.PSE36	100	198	1.23e-103	D_0__Bacteria;D_1__Bacteroidetes;D_2__Bacteroidia;D_3__Flavobacteriales;D_4__Flavobacteriaceae;D_5__Flavobacterium
ed29934441d67800601bb1cdaf9aa797	Flavobacterium_Sp.PSE31A	98.995	199	2.67e-100	D_0__Bacteria;D_1__Bacteroidetes;D_2__Bacteroidia;D_3__Flavobacteriales;D_4__Flavobacteriaceae;D_5__Flavobacterium
091f0039f9699e2b582c467fb547c98d	Glutamicibacter_Sp.PFE44	97.98	198	5.68e-97	D_0__Bacteria;D_1__Actinobacteria;D_2__Actinobacteria;D_3__Micrococcales;D_4__Micrococcaceae;D_5__Arthrobacter;D_6__Arthrobacter sp. F7
091f0039f9699e2b582c467fb547c98d	Microbacterium_Sp.PFE5	94.5	200	2.69e-85	D_0__Bacteria;D_1__Actinobacteria;D_2__Actinobacteria;D_3__Micrococcales;D_4__Micrococcaceae;D_5__Arthrobacter;D_6__Arthrobacter sp. F7
091f0039f9699e2b582c467fb547c98d	Paenarthrobacter_Sp.S56	96.97	198	1.24e-93	D_0__Bacteria;D_1__Actinobacteria;D_2__Actinobacteria;D_3__Micrococcales;D_4__Micrococcaceae;D_5__Arthrobacter;D_6__Arthrobacter sp. F7
2ac7bf7ec6739c45a66294ea84dadcf3	Paenibacillus_Sp.PFE16	89.394	198	4.81e-68	D_0__Bacteria;D_1__Firmicutes;D_2__Bacilli;D_3__Bacillales;D_4__Bacillaceae;D_5__Bacillus
2ac7bf7ec6739c45a66294ea84dadcf3	Paenibacillus_Sp.POE48	89.899	198	1.03e-69	D_0__Bacteria;D_1__Firmicutes;D_2__Bacilli;D_3__Bacillales;D_4__Bacillaceae;D_5__Bacillus
2ac7bf7ec6739c45a66294ea84dadcf3	Paenibacillus_Sp.PFE2	86.364	198	4.92e-58	D_0__Bacteria;D_1__Firmicutes;D_2__Bacilli;D_3__Bacillales;D_4__Bacillaceae;D_5__Bacillus
659345ab0b295a524c8158295f1b7e49	Priestia_Sp.S63	100	198	1.27e-103	D_0__Bacteria;D_1__Firmicutes;D_2__Bacilli;D_3__Bacillales;D_4__Bacillaceae;D_5__Bacillus
659345ab0b295a524c8158295f1b7e49	Priestia_Sp.POE52	100	198	1.27e-103	D_0__Bacteria;D_1__Firmicutes;D_2__Bacilli;D_3__Bacillales;D_4__Bacillaceae;D_5__Bacillus
4ab56f9b012674eb6981ba9d3ef36170	Pseudomonas_Sp.POE69.2	100	198	1.25e-103	D_0__Bacteria;D_1__Proteobacteria;D_2__Gammaproteobacteria;D_3__Pseudomonadales;D_4__Pseudomonadaceae;D_5__Pseudomonas
6f8d489ea5bc0646fc2b4e4154750e15	Pseudomonas_Sp.POE69.2	100	198	1.25e-103	D_0__Bacteria;D_1__Proteobacteria;D_2__Gammaproteobacteria;D_3__Pseudomonadales;D_4__Pseudomonadaceae;D_5__Pseudomonas;D_6__Pseudomonas mandelii
4ab56f9b012674eb6981ba9d3ef36170	Pseudomonas_Sp.POE71	100	198	1.24e-103	D_0__Bacteria;D_1__Proteobacteria;D_2__Gammaproteobacteria;D_3__Pseudomonadales;D_4__Pseudomonadaceae;D_5__Pseudomonas
6f8d489ea5bc0646fc2b4e4154750e15	Pseudomonas_Sp.POE71	100	198	1.24e-103	D_0__Bacteria;D_1__Proteobacteria;D_2__Gammaproteobacteria;D_3__Pseudomonadales;D_4__Pseudomonadaceae;D_5__Pseudomonas;D_6__Pseudomonas mandelii
4ab56f9b012674eb6981ba9d3ef36170	Pseudomonas_Sp.POE70	100	198	1.25e-103	D_0__Bacteria;D_1__Proteobacteria;D_2__Gammaproteobacteria;D_3__Pseudomonadales;D_4__Pseudomonadaceae;D_5__Pseudomonas
6f8d489ea5bc0646fc2b4e4154750e15	Pseudomonas_Sp.POE70	100	198	1.25e-103	D_0__Bacteria;D_1__Proteobacteria;D_2__Gammaproteobacteria;D_3__Pseudomonadales;D_4__Pseudomonadaceae;D_5__Pseudomonas;D_6__Pseudomonas mandelii
4ab56f9b012674eb6981ba9d3ef36170	Pseudomonas_Sp.POE69	100	196	1.61e-102	D_0__Bacteria;D_1__Proteobacteria;D_2__Gammaproteobacteria;D_3__Pseudomonadales;D_4__Pseudomonadaceae;D_5__Pseudomonas
6f8d489ea5bc0646fc2b4e4154750e15	Pseudomonas_Sp.POE69	100	196	1.61e-102	D_0__Bacteria;D_1__Proteobacteria;D_2__Gammaproteobacteria;D_3__Pseudomonadales;D_4__Pseudomonadaceae;D_5__Pseudomonas;D_6__Pseudomonas mandelii
4ab56f9b012674eb6981ba9d3ef36170	Pseudomonas_Sp.POE65	100	198	1.25e-103	D_0__Bacteria;D_1__Proteobacteria;D_2__Gammaproteobacteria;D_3__Pseudomonadales;D_4__Pseudomonadaceae;D_5__Pseudomonas
6f8d489ea5bc0646fc2b4e4154750e15	Pseudomonas_Sp.POE65	100	198	1.25e-103	D_0__Bacteria;D_1__Proteobacteria;D_2__Gammaproteobacteria;D_3__Pseudomonadales;D_4__Pseudomonadaceae;D_5__Pseudomonas;D_6__Pseudomonas mandelii
4ab56f9b012674eb6981ba9d3ef36170	Pseudomonas_Sp.POE46	100	197	4.47e-103	D_0__Bacteria;D_1__Proteobacteria;D_2__Gammaproteobacteria;D_3__Pseudomonadales;D_4__Pseudomonadaceae;D_5__Pseudomonas
6f8d489ea5bc0646fc2b4e4154750e15	Pseudomonas_Sp.POE46	100	197	4.47e-103	D_0__Bacteria;D_1__Proteobacteria;D_2__Gammaproteobacteria;D_3__Pseudomonadales;D_4__Pseudomonadaceae;D_5__Pseudomonas;D_6__Pseudomonas mandelii
4ab56f9b012674eb6981ba9d3ef36170	Pseudomonas_Sp.POE45	100	198	1.25e-103	D_0__Bacteria;D_1__Proteobacteria;D_2__Gammaproteobacteria;D_3__Pseudomonadales;D_4__Pseudomonadaceae;D_5__Pseudomonas
6f8d489ea5bc0646fc2b4e4154750e15	Pseudomonas_Sp.POE45	100	198	1.25e-103	D_0__Bacteria;D_1__Proteobacteria;D_2__Gammaproteobacteria;D_3__Pseudomonadales;D_4__Pseudomonadaceae;D_5__Pseudomonas;D_6__Pseudomonas mandelii
4ab56f9b012674eb6981ba9d3ef36170	Pseudomonas_Sp.PFE51	100	198	1.25e-103	D_0__Bacteria;D_1__Proteobacteria;D_2__Gammaproteobacteria;D_3__Pseudomonadales;D_4__Pseudomonadaceae;D_5__Pseudomonas
6f8d489ea5bc0646fc2b4e4154750e15	Pseudomonas_Sp.PFE51	100	198	1.25e-103	D_0__Bacteria;D_1__Proteobacteria;D_2__Gammaproteobacteria;D_3__Pseudomonadales;D_4__Pseudomonadaceae;D_5__Pseudomonas;D_6__Pseudomonas mandelii
4ab56f9b012674eb6981ba9d3ef36170	Pseudomonas_Sp.PFE50	100	198	1.25e-103	D_0__Bacteria;D_1__Proteobacteria;D_2__Gammaproteobacteria;D_3__Pseudomonadales;D_4__Pseudomonadaceae;D_5__Pseudomonas
6f8d489ea5bc0646fc2b4e4154750e15	Pseudomonas_Sp.PFE50	100	198	1.25e-103	D_0__Bacteria;D_1__Proteobacteria;D_2__Gammaproteobacteria;D_3__Pseudomonadales;D_4__Pseudomonadaceae;D_5__Pseudomonas;D_6__Pseudomonas mandelii
4ab56f9b012674eb6981ba9d3ef36170	Pseudomonas_Sp.PFE49	100	198	1.25e-103	D_0__Bacteria;D_1__Proteobacteria;D_2__Gammaproteobacteria;D_3__Pseudomonadales;D_4__Pseudomonadaceae;D_5__Pseudomonas
6f8d489ea5bc0646fc2b4e4154750e15	Pseudomonas_Sp.PFE49	100	198	1.25e-103	D_0__Bacteria;D_1__Proteobacteria;D_2__Gammaproteobacteria;D_3__Pseudomonadales;D_4__Pseudomonadaceae;D_5__Pseudomonas;D_6__Pseudomonas mandelii
4ab56f9b012674eb6981ba9d3ef36170	Pseudomonas_Sp.POE49	100	198	1.25e-103	D_0__Bacteria;D_1__Proteobacteria;D_2__Gammaproteobacteria;D_3__Pseudomonadales;D_4__Pseudomonadaceae;D_5__Pseudomonas
6f8d489ea5bc0646fc2b4e4154750e15	Pseudomonas_Sp.POE49	100	198	1.25e-103	D_0__Bacteria;D_1__Proteobacteria;D_2__Gammaproteobacteria;D_3__Pseudomonadales;D_4__Pseudomonadaceae;D_5__Pseudomonas;D_6__Pseudomonas mandelii
4ab56f9b012674eb6981ba9d3ef36170	Pseudomonas_Sp.POE44	100	198	1.25e-103	D_0__Bacteria;D_1__Proteobacteria;D_2__Gammaproteobacteria;D_3__Pseudomonadales;D_4__Pseudomonadaceae;D_5__Pseudomonas
6f8d489ea5bc0646fc2b4e4154750e15	Pseudomonas_Sp.POE44	100	198	1.25e-103	D_0__Bacteria;D_1__Proteobacteria;D_2__Gammaproteobacteria;D_3__Pseudomonadales;D_4__Pseudomonadaceae;D_5__Pseudomonas;D_6__Pseudomonas mandelii
4ab56f9b012674eb6981ba9d3ef36170	Pseudomonas_Sp.POE78A	100	198	1.25e-103	D_0__Bacteria;D_1__Proteobacteria;D_2__Gammaproteobacteria;D_3__Pseudomonadales;D_4__Pseudomonadaceae;D_5__Pseudomonas
6f8d489ea5bc0646fc2b4e4154750e15	Pseudomonas_Sp.POE78A	100	198	1.25e-103	D_0__Bacteria;D_1__Proteobacteria;D_2__Gammaproteobacteria;D_3__Pseudomonadales;D_4__Pseudomonadaceae;D_5__Pseudomonas;D_6__Pseudomonas mandelii
4ab56f9b012674eb6981ba9d3ef36170	Pseudomonas_Sp.POE79	100	198	1.25e-103	D_0__Bacteria;D_1__Proteobacteria;D_2__Gammaproteobacteria;D_3__Pseudomonadales;D_4__Pseudomonadaceae;D_5__Pseudomonas
6f8d489ea5bc0646fc2b4e4154750e15	Pseudomonas_Sp.POE79	100	198	1.25e-103	D_0__Bacteria;D_1__Proteobacteria;D_2__Gammaproteobacteria;D_3__Pseudomonadales;D_4__Pseudomonadaceae;D_5__Pseudomonas;D_6__Pseudomonas mandelii
4ab56f9b012674eb6981ba9d3ef36170	Pseudomonas_Sp.POE63	99.497	199	5.8e-102	D_0__Bacteria;D_1__Proteobacteria;D_2__Gammaproteobacteria;D_3__Pseudomonadales;D_4__Pseudomonadaceae;D_5__Pseudomonas
6f8d489ea5bc0646fc2b4e4154750e15	Pseudomonas_Sp.POE63	99.497	199	5.8e-102	D_0__Bacteria;D_1__Proteobacteria;D_2__Gammaproteobacteria;D_3__Pseudomonadales;D_4__Pseudomonadaceae;D_5__Pseudomonas;D_6__Pseudomonas mandelii
4ab56f9b012674eb6981ba9d3ef36170	Pseudomonas_Sp.POE58	99.497	199	5.8e-102	D_0__Bacteria;D_1__Proteobacteria;D_2__Gammaproteobacteria;D_3__Pseudomonadales;D_4__Pseudomonadaceae;D_5__Pseudomonas
6f8d489ea5bc0646fc2b4e4154750e15	Pseudomonas_Sp.POE58	99.497	199	5.8e-102	D_0__Bacteria;D_1__Proteobacteria;D_2__Gammaproteobacteria;D_3__Pseudomonadales;D_4__Pseudomonadaceae;D_5__Pseudomonas;D_6__Pseudomonas mandelii
4ab56f9b012674eb6981ba9d3ef36170	Pseudomonas_Sp.POE55	99.497	199	5.8e-102	D_0__Bacteria;D_1__Proteobacteria;D_2__Gammaproteobacteria;D_3__Pseudomonadales;D_4__Pseudomonadaceae;D_5__Pseudomonas
6f8d489ea5bc0646fc2b4e4154750e15	Pseudomonas_Sp.POE55	99.497	199	5.8e-102	D_0__Bacteria;D_1__Proteobacteria;D_2__Gammaproteobacteria;D_3__Pseudomonadales;D_4__Pseudomonadaceae;D_5__Pseudomonas;D_6__Pseudomonas mandelii
4ab56f9b012674eb6981ba9d3ef36170	Pseudomonas_Sp.POE54	99.497	199	5.8e-102	D_0__Bacteria;D_1__Proteobacteria;D_2__Gammaproteobacteria;D_3__Pseudomonadales;D_4__Pseudomonadaceae;D_5__Pseudomonas
6f8d489ea5bc0646fc2b4e4154750e15	Pseudomonas_Sp.POE54	99.497	199	5.8e-102	D_0__Bacteria;D_1__Proteobacteria;D_2__Gammaproteobacteria;D_3__Pseudomonadales;D_4__Pseudomonadaceae;D_5__Pseudomonas;D_6__Pseudomonas mandelii
4ab56f9b012674eb6981ba9d3ef36170	Pseudomonas_Sp.POE81	99.497	199	5.81e-102	D_0__Bacteria;D_1__Proteobacteria;D_2__Gammaproteobacteria;D_3__Pseudomonadales;D_4__Pseudomonadaceae;D_5__Pseudomonas
6f8d489ea5bc0646fc2b4e4154750e15	Pseudomonas_Sp.POE81	99.497	199	5.81e-102	D_0__Bacteria;D_1__Proteobacteria;D_2__Gammaproteobacteria;D_3__Pseudomonadales;D_4__Pseudomonadaceae;D_5__Pseudomonas;D_6__Pseudomonas mandelii
4ab56f9b012674eb6981ba9d3ef36170	Pseudomonas_Sp.POE78	99.497	199	5.81e-102	D_0__Bacteria;D_1__Proteobacteria;D_2__Gammaproteobacteria;D_3__Pseudomonadales;D_4__Pseudomonadaceae;D_5__Pseudomonas
6f8d489ea5bc0646fc2b4e4154750e15	Pseudomonas_Sp.POE78	99.497	199	5.81e-102	D_0__Bacteria;D_1__Proteobacteria;D_2__Gammaproteobacteria;D_3__Pseudomonadales;D_4__Pseudomonadaceae;D_5__Pseudomonas;D_6__Pseudomonas mandelii
4ab56f9b012674eb6981ba9d3ef36170	Pseudomonas_Sp.POE72	99.495	198	2.08e-101	D_0__Bacteria;D_1__Proteobacteria;D_2__Gammaproteobacteria;D_3__Pseudomonadales;D_4__Pseudomonadaceae;D_5__Pseudomonas
6f8d489ea5bc0646fc2b4e4154750e15	Pseudomonas_Sp.POE72	99.495	198	2.08e-101	D_0__Bacteria;D_1__Proteobacteria;D_2__Gammaproteobacteria;D_3__Pseudomonadales;D_4__Pseudomonadaceae;D_5__Pseudomonas;D_6__Pseudomonas mandelii
4ab56f9b012674eb6981ba9d3ef36170	Pseudomonas_Sp.POE75	99.495	198	5.79e-102	D_0__Bacteria;D_1__Proteobacteria;D_2__Gammaproteobacteria;D_3__Pseudomonadales;D_4__Pseudomonadaceae;D_5__Pseudomonas
6f8d489ea5bc0646fc2b4e4154750e15	Pseudomonas_Sp.POE75	99.495	198	5.79e-102	D_0__Bacteria;D_1__Proteobacteria;D_2__Gammaproteobacteria;D_3__Pseudomonadales;D_4__Pseudomonadaceae;D_5__Pseudomonas;D_6__Pseudomonas mandelii
4ab56f9b012674eb6981ba9d3ef36170	Pseudomonas_Sp.POE62	99.495	198	5.79e-102	D_0__Bacteria;D_1__Proteobacteria;D_2__Gammaproteobacteria;D_3__Pseudomonadales;D_4__Pseudomonadaceae;D_5__Pseudomonas
6f8d489ea5bc0646fc2b4e4154750e15	Pseudomonas_Sp.POE62	99.495	198	5.79e-102	D_0__Bacteria;D_1__Proteobacteria;D_2__Gammaproteobacteria;D_3__Pseudomonadales;D_4__Pseudomonadaceae;D_5__Pseudomonas;D_6__Pseudomonas mandelii
4ab56f9b012674eb6981ba9d3ef36170	Pseudomonas_Sp.POE73	99.495	198	5.79e-102	D_0__Bacteria;D_1__Proteobacteria;D_2__Gammaproteobacteria;D_3__Pseudomonadales;D_4__Pseudomonadaceae;D_5__Pseudomonas
6f8d489ea5bc0646fc2b4e4154750e15	Pseudomonas_Sp.POE73	99.495	198	5.79e-102	D_0__Bacteria;D_1__Proteobacteria;D_2__Gammaproteobacteria;D_3__Pseudomonadales;D_4__Pseudomonadaceae;D_5__Pseudomonas;D_6__Pseudomonas mandelii
4ab56f9b012674eb6981ba9d3ef36170	Pseudomonas_Sp.POE64	99.492	197	7.51e-101	D_0__Bacteria;D_1__Proteobacteria;D_2__Gammaproteobacteria;D_3__Pseudomonadales;D_4__Pseudomonadaceae;D_5__Pseudomonas
6f8d489ea5bc0646fc2b4e4154750e15	Pseudomonas_Sp.POE64	99.492	197	7.51e-101	D_0__Bacteria;D_1__Proteobacteria;D_2__Gammaproteobacteria;D_3__Pseudomonadales;D_4__Pseudomonadaceae;D_5__Pseudomonas;D_6__Pseudomonas mandelii
4ab56f9b012674eb6981ba9d3ef36170	Pseudomonas_Sp.PSE77	99	200	7.52e-101	D_0__Bacteria;D_1__Proteobacteria;D_2__Gammaproteobacteria;D_3__Pseudomonadales;D_4__Pseudomonadaceae;D_5__Pseudomonas
6f8d489ea5bc0646fc2b4e4154750e15	Pseudomonas_Sp.PSE77	99	200	7.52e-101	D_0__Bacteria;D_1__Proteobacteria;D_2__Gammaproteobacteria;D_3__Pseudomonadales;D_4__Pseudomonadaceae;D_5__Pseudomonas;D_6__Pseudomonas mandelii
7e1b1aeffe7e6424edb6f1436728c15c	Pseudomonas_Sp.PSE75	99	200	7.52e-101	D_0__Bacteria;D_1__Proteobacteria;D_2__Gammaproteobacteria;D_3__Pseudomonadales;D_4__Pseudomonadaceae;D_5__Pseudomonas;D_6__Pseudomonas jessenii
727a1bc7bf5ce7252f2e59f7b3ebc105	Pseudomonas_Sp.PSE28	98.99	198	9.73e-100	D_0__Bacteria;D_1__Proteobacteria;D_2__Gammaproteobacteria;D_3__Pseudomonadales;D_4__Pseudomonadaceae;D_5__Pseudomonas
4ab56f9b012674eb6981ba9d3ef36170	Pseudomonas_Sp.POE59	98.995	199	2.7e-100	D_0__Bacteria;D_1__Proteobacteria;D_2__Gammaproteobacteria;D_3__Pseudomonadales;D_4__Pseudomonadaceae;D_5__Pseudomonas
6f8d489ea5bc0646fc2b4e4154750e15	Pseudomonas_Sp.POE59	98.995	199	2.7e-100	D_0__Bacteria;D_1__Proteobacteria;D_2__Gammaproteobacteria;D_3__Pseudomonadales;D_4__Pseudomonadaceae;D_5__Pseudomonas;D_6__Pseudomonas mandelii
4ab56f9b012674eb6981ba9d3ef36170	Pseudomonas_Sp.PSE76	98.01	201	1.63e-97	D_0__Bacteria;D_1__Proteobacteria;D_2__Gammaproteobacteria;D_3__Pseudomonadales;D_4__Pseudomonadaceae;D_5__Pseudomonas
6f8d489ea5bc0646fc2b4e4154750e15	Pseudomonas_Sp.PSE76	98.01	201	1.63e-97	D_0__Bacteria;D_1__Proteobacteria;D_2__Gammaproteobacteria;D_3__Pseudomonadales;D_4__Pseudomonadaceae;D_5__Pseudomonas;D_6__Pseudomonas mandelii
4ab56f9b012674eb6981ba9d3ef36170	Pseudomonas_Sp.PSE30	98	200	5.87e-97	D_0__Bacteria;D_1__Proteobacteria;D_2__Gammaproteobacteria;D_3__Pseudomonadales;D_4__Pseudomonadaceae;D_5__Pseudomonas
6f8d489ea5bc0646fc2b4e4154750e15	Pseudomonas_Sp.PSE30	98	200	5.87e-97	D_0__Bacteria;D_1__Proteobacteria;D_2__Gammaproteobacteria;D_3__Pseudomonadales;D_4__Pseudomonadaceae;D_5__Pseudomonas;D_6__Pseudomonas mandelii
4ab56f9b012674eb6981ba9d3ef36170	Pseudomonas_Sp.PSE78	90.821	207	3.67e-74	D_0__Bacteria;D_1__Proteobacteria;D_2__Gammaproteobacteria;D_3__Pseudomonadales;D_4__Pseudomonadaceae;D_5__Pseudomonas
6f8d489ea5bc0646fc2b4e4154750e15	Pseudomonas_Sp.PSE78	90.821	207	3.67e-74	D_0__Bacteria;D_1__Proteobacteria;D_2__Gammaproteobacteria;D_3__Pseudomonadales;D_4__Pseudomonadaceae;D_5__Pseudomonas;D_6__Pseudomonas mandelii
a9b9df2026b59ac90c7059e630a01041	Serratia_Sp.POE76	96.97	198	1.28e-93	D_0__Bacteria;D_1__Proteobacteria;D_2__Gammaproteobacteria;D_3__Enterobacteriales;D_4__Enterobacteriaceae;D_5__Enterobacter;D_6__Enterobacter sp. UCD-UG_FMILLET
4b0bf74ab096fb23e6d0ff41b8f33031	Serratia_Sp.POE76	96.97	198	1.28e-93	D_0__Bacteria;D_1__Proteobacteria;D_2__Gammaproteobacteria;D_3__Enterobacteriales;D_4__Enterobacteriaceae;D_5__Enterobacter;D_6__Enterobacter sp. UCD-UG_FMILLET
c880edbfb6c7b8098aabe0d333442472	Serratia_Sp.POE76	96.97	198	1.28e-93	D_0__Bacteria;D_1__Proteobacteria;D_2__Gammaproteobacteria;D_3__Enterobacteriales;D_4__Enterobacteriaceae;D_5__Enterobacter;D_6__Enterobacter sp. UCD-UG_FMILLET
a9b9df2026b59ac90c7059e630a01041	Serratia_Sp.POE74	96.97	198	1.27e-93	D_0__Bacteria;D_1__Proteobacteria;D_2__Gammaproteobacteria;D_3__Enterobacteriales;D_4__Enterobacteriaceae;D_5__Enterobacter;D_6__Enterobacter sp. UCD-UG_FMILLET
4b0bf74ab096fb23e6d0ff41b8f33031	Serratia_Sp.POE74	96.97	198	1.27e-93	D_0__Bacteria;D_1__Proteobacteria;D_2__Gammaproteobacteria;D_3__Enterobacteriales;D_4__Enterobacteriaceae;D_5__Enterobacter;D_6__Enterobacter sp. UCD-UG_FMILLET
c880edbfb6c7b8098aabe0d333442472	Serratia_Sp.POE74	96.97	198	1.27e-93	D_0__Bacteria;D_1__Proteobacteria;D_2__Gammaproteobacteria;D_3__Enterobacteriales;D_4__Enterobacteriaceae;D_5__Enterobacter;D_6__Enterobacter sp. UCD-UG_FMILLET
a9b9df2026b59ac90c7059e630a01041	Serratia_Sp.POE70R	96.97	198	1.27e-93	D_0__Bacteria;D_1__Proteobacteria;D_2__Gammaproteobacteria;D_3__Enterobacteriales;D_4__Enterobacteriaceae;D_5__Enterobacter;D_6__Enterobacter sp. UCD-UG_FMILLET
4b0bf74ab096fb23e6d0ff41b8f33031	Serratia_Sp.POE70R	96.97	198	1.27e-93	D_0__Bacteria;D_1__Proteobacteria;D_2__Gammaproteobacteria;D_3__Enterobacteriales;D_4__Enterobacteriaceae;D_5__Enterobacter;D_6__Enterobacter sp. UCD-UG_FMILLET
c880edbfb6c7b8098aabe0d333442472	Serratia_Sp.POE70R	96.97	198	1.27e-93	D_0__Bacteria;D_1__Proteobacteria;D_2__Gammaproteobacteria;D_3__Enterobacteriales;D_4__Enterobacteriaceae;D_5__Enterobacter;D_6__Enterobacter sp. UCD-UG_FMILLET
a9b9df2026b59ac90c7059e630a01041	Serratia_Sp.POE66	96.97	198	1.27e-93	D_0__Bacteria;D_1__Proteobacteria;D_2__Gammaproteobacteria;D_3__Enterobacteriales;D_4__Enterobacteriaceae;D_5__Enterobacter;D_6__Enterobacter sp. UCD-UG_FMILLET
4b0bf74ab096fb23e6d0ff41b8f33031	Serratia_Sp.POE66	96.97	198	1.27e-93	D_0__Bacteria;D_1__Proteobacteria;D_2__Gammaproteobacteria;D_3__Enterobacteriales;D_4__Enterobacteriaceae;D_5__Enterobacter;D_6__Enterobacter sp. UCD-UG_FMILLET
c880edbfb6c7b8098aabe0d333442472	Serratia_Sp.POE66	96.97	198	1.27e-93	D_0__Bacteria;D_1__Proteobacteria;D_2__Gammaproteobacteria;D_3__Enterobacteriales;D_4__Enterobacteriaceae;D_5__Enterobacter;D_6__Enterobacter sp. UCD-UG_FMILLET
a9b9df2026b59ac90c7059e630a01041	Serratia_Sp.POE50	96.97	198	1.27e-93	D_0__Bacteria;D_1__Proteobacteria;D_2__Gammaproteobacteria;D_3__Enterobacteriales;D_4__Enterobacteriaceae;D_5__Enterobacter;D_6__Enterobacter sp. UCD-UG_FMILLET
4b0bf74ab096fb23e6d0ff41b8f33031	Serratia_Sp.POE50	96.97	198	1.27e-93	D_0__Bacteria;D_1__Proteobacteria;D_2__Gammaproteobacteria;D_3__Enterobacteriales;D_4__Enterobacteriaceae;D_5__Enterobacter;D_6__Enterobacter sp. UCD-UG_FMILLET
c880edbfb6c7b8098aabe0d333442472	Serratia_Sp.POE50	96.97	198	1.27e-93	D_0__Bacteria;D_1__Proteobacteria;D_2__Gammaproteobacteria;D_3__Enterobacteriales;D_4__Enterobacteriaceae;D_5__Enterobacter;D_6__Enterobacter sp. UCD-UG_FMILLET
2ac7bf7ec6739c45a66294ea84dadcf3	Staphylococcus_Sp.S66	95.96	198	2.79e-90	D_0__Bacteria;D_1__Firmicutes;D_2__Bacilli;D_3__Bacillales;D_4__Bacillaceae;D_5__Bacillus
2ac7bf7ec6739c45a66294ea84dadcf3	Staphylococcus_Sp.S65	95.918	196	3.62e-89	D_0__Bacteria;D_1__Firmicutes;D_2__Bacilli;D_3__Bacillales;D_4__Bacillaceae;D_5__Bacillus
2ac7bf7ec6739c45a66294ea84dadcf3	Staphylococcus_Sp.S64	95.96	198	2.79e-90	D_0__Bacteria;D_1__Firmicutes;D_2__Bacilli;D_3__Bacillales;D_4__Bacillaceae;D_5__Bacillus
f2e6ca7a00d55eea2ba8c9fca50a6ea8	Stenotrophomonas_Sp.PSE29	100	198	1.26e-103	D_0__Bacteria;D_1__Proteobacteria;D_2__Gammaproteobacteria;D_3__Xanthomonadales;D_4__Xanthomonadaceae;D_5__Stenotrophomonas;D_6__Stenotrophomonas rhizophila
f2e6ca7a00d55eea2ba8c9fca50a6ea8	Stenotrophomonas_Sp.PSE26	100	198	1.26e-103	D_0__Bacteria;D_1__Proteobacteria;D_2__Gammaproteobacteria;D_3__Xanthomonadales;D_4__Xanthomonadaceae;D_5__Stenotrophomonas;D_6__Stenotrophomonas rhizophila
f2e6ca7a00d55eea2ba8c9fca50a6ea8	Stenotrophomonas_Sp.PSE27	98.99	198	2.73e-100	D_0__Bacteria;D_1__Proteobacteria;D_2__Gammaproteobacteria;D_3__Xanthomonadales;D_4__Xanthomonadaceae;D_5__Stenotrophomonas;D_6__Stenotrophomonas rhizophila
f2e6ca7a00d55eea2ba8c9fca50a6ea8	Stenotrophomonas_Sp.POE60	97.959	196	7.63e-96	D_0__Bacteria;D_1__Proteobacteria;D_2__Gammaproteobacteria;D_3__Xanthomonadales;D_4__Xanthomonadaceae;D_5__Stenotrophomonas;D_6__Stenotrophomonas rhizophila
f2e6ca7a00d55eea2ba8c9fca50a6ea8	Stenotrophomonas_Sp.PSE71	96.5	200	1.66e-92	D_0__Bacteria;D_1__Proteobacteria;D_2__Gammaproteobacteria;D_3__Xanthomonadales;D_4__Xanthomonadaceae;D_5__Stenotrophomonas;D_6__Stenotrophomonas rhizophila

## Sheet: Tab. S3
Table S3. Taxonomic identification of the ten bacterial endophytes based on dDDH and ANI values. The genome sequence data were uploaded to the Type (Strain) Genome Server (TYGS) for a whole genome-based taxonomic analysis (Meier-Kolthoff and Göker, 2019). Genomic relatedness was determined using average nucleotide identity (ANI) values computed with EzBioCloud (Yoon et al., 2017).
Individual genome ID	Kingdom	Phylum	Class	Order	Family	Genus	Species	Type Strain	dDDH (d4, %)	ANI (%)
POE54	Bacteria	Pseudomonadota	Gammaproteobacteria	Pseudomonadales	Pseudomonadaceae	Pseudomonas	Pseudomonas salmasensis	Pseudomonas salmasensis SWRI126	81.0	97.83
POE78A	Bacteria	Pseudomonadota	Gammaproteobacteria	Pseudomonadales	Pseudomonadaceae	Pseudomonas	Pseudomonas simiae	Pseudomonas simiae CCUG 50988	95.8	99.43
POE47	Bacteria	Bacteroidota	Flavobacteriia	Flavobacteriales	Weksellaceae	Chryseobacterium	Chryseobacterium sp.	Chryseobacterium taeanense DSM 17071	31.2	86.30
S52	Bacteria	Pseudomonadota	Gammaproteobacteria	Enterobacteriales	Enterobacteriaceae	Leclercia	Leclercia sp.	Leclercia tamurae H6S3	51.4	93.25
PSE31B	Bacteria	Bacillota	Bacilli	Bacillales	Bacillaceae	Bacillus	Bacillus velezensis	Bacillus velezensis NRRL B-41580	83.8	98.19
PFE42	Bacteria	Bacillota	Bacilli	Bacillales	Bacillaceae	Bacillus	Bacillus velezensis	Bacillus velezensis NRRL B-41580	80.2	97.72
PFE11	Bacteria	Bacillota	Bacilli	Bacillales	Bacillaceae	Bacillus	Bacillus velezensis	Bacillus velezensis NRRL B-41580	78.1	97.62
PFE44	Bacteria	Actinomycetota	Actinomycetes	Micrococcales	Micrococcaceae	Glutamicicbacter	Glutamicibacter halophytocola	Glutamicibacter halophytocola KLBMP 5180	87.2	98.52
S54	Bacteria	Actinomycetota	Actinomycetes	Micrococcales	Micrococcaceae	Paenarthrobacter	Paenarthrobacter ureafaciens	Paenarthrobacter ureafaciens DSM 20126	75.5	97.13
S56	Bacteria	Actinomycetota	Actinomycetes	Micrococcales	Micrococcaceae	Paenarthrobacter	Paenarthrobacter sp.	Paenarthrobacter ureafaciens DSM 20126	24.0	81.40

## Sheet: Tab. S4
Table S4. Plant Growth Promoting Traits (PGPT) predicted in the genome of the ten strains using PGPT-Pred module of PLaBAse v1.01.
PFE11
Name	TYPE	GENE_FACTOR (PGPT Id)	GENE_HITS (PROKKA Id)	Pfams	Blast Hit(Top)
nifF|fldA|isiB	PGPT;DIRECT_EFFECTS;BIO-FERTILIZATION;NITROGEN_ACQUISITION;N-AQUISITION-ATMOSHPHERIC_NITROGEN_FIXATION;N-FIX-NITROGENASE_BIOSYNTHESIS	PGPT0000020	PROKKA_01891		4.11e-22
nifS|iscS	PGPT;DIRECT_EFFECTS;BIO-FERTILIZATION;NITROGEN_ACQUISITION;N-AQUISITION-ATMOSHPHERIC_NITROGEN_FIXATION;N-FIX-NITROGENASE_BIOSYNTHESIS#PGPT;DIRECT_EFFECTS;BIO-FERTILIZATION;SULFUR_ASSIMILATION|MINERALIZATION;S-ASSSIMILATION-SULFUR_METABOLISM;S-METABOLISM-SULFUR_HOMEOSTASIS#PGPT;DIRECT_EFFECTS;PHYTOHORMONE|PLANT_SIGNAL_PRODUCTION;PLANT_VITAMIN_PRODUCTION;PLANT_VITAMIN_B1|THIAMIN_METABOLISM;PLANT_VI…	PGPT0000065	PROKKA_02638	PF00266;PF01212	0.0
nifU|iscU	PGPT;DIRECT_EFFECTS;BIO-FERTILIZATION;NITROGEN_ACQUISITION;N-AQUISITION-ATMOSHPHERIC_NITROGEN_FIXATION;N-FIX-NITROGENASE_BIOSYNTHESIS	PGPT0000075	PROKKA_02299	PF01521	3.06e-15
narB	PGPT;DIRECT_EFFECTS;BIO-FERTILIZATION;NITROGEN_ACQUISITION;N-AQUISITION-DENITRIFICATION|NITRATE_USAGE;DENITRIFICATION-NITRATE_REDUCTION	PGPT0000280	PROKKA_04033	PF00384;PF04879;PF01568	0.0
narK|nrtP|nrt|narU	PGPT;DIRECT_EFFECTS;BIO-FERTILIZATION;NITROGEN_ACQUISITION;N-AQUISITION-DENITRIFICATION|NITRATE_USAGE;DENITRIFICATION-NITRATE_REDUCTION	PGPT0000300	PROKKA_01414	PF07690	0.0
nasA|nasC|narB	PGPT;DIRECT_EFFECTS;BIO-FERTILIZATION;NITROGEN_ACQUISITION;N-AQUISITION-DENITRIFICATION|NITRATE_USAGE;DENITRIFICATION-NITRATE_REDUCTION#PGPT;DIRECT_EFFECTS;BIO-FERTILIZATION;PHOSPHATE_SOLUBILIZATION;P-SOLUBILISATION-OTHER_ACID_METABOLISM;P-SOLUBILISATION-NITRIC_ACID_BIOSYNTHESIS#PGPT;DIRECT_EFFECTS;BIO-FERTILIZATION;POTASSIUM_SOLUBILIZATION;K-SOLUBILISATION-OTHER_ACID_METABOLISMS;K-SOLUBILISATION…	PGPT0000390	PROKKA_01413	PF00384;PF01568	0.0
nasB	PGPT;DIRECT_EFFECTS;BIO-FERTILIZATION;NITROGEN_ACQUISITION;N-AQUISITION-DENITRIFICATION|NITRATE_USAGE;DENITRIFICATION-NITRATE_REDUCTION#PGPT;DIRECT_EFFECTS;BIO-FERTILIZATION;PHOSPHATE_SOLUBILIZATION;P-SOLUBILISATION-OTHER_ACID_METABOLISM;P-SOLUBILISATION-NITRIC_ACID_BIOSYNTHESIS#PGPT;DIRECT_EFFECTS;BIO-FERTILIZATION;POTASSIUM_SOLUBILIZATION;K-SOLUBILISATION-OTHER_ACID_METABOLISMS;K-SOLUBILISATION…	PGPT0000395	PROKKA_01412	PF00070;PF07992	0.0
nasR|nasT	PGPT;DIRECT_EFFECTS;BIO-FERTILIZATION;NITROGEN_ACQUISITION;N-AQUISITION-DENITRIFICATION|NITRATE_USAGE;DENITRIFICATION-NITRATE_REDUCTION	PGPT0000400	PROKKA_01967	PF00072	7.66e-27
nosX|apbE|yojL|fmnB	PGPT;DIRECT_EFFECTS;BIO-FERTILIZATION;NITROGEN_ACQUISITION;N-AQUISITION-DENITRIFICATION|NITRATE_USAGE;DENITRIFICATION-NITRATE_REDUCTION#PGPT;DIRECT_EFFECTS;BIO-FERTILIZATION;IRON_ACQUISITION;IRON_ACQUISITION-IRON_HOMOEOSTASIS;IRON_HOMEOSTASIS-Fmn|Dmk|Ppl|Ndh|Eet_SYSTEM#PGPT;DIRECT_EFFECTS;BIO-REMEDIATION;HEAVY_METAL_DETOXIFICATION;HEAVY_METAL_IRON_RESISTANCE;IRON_RESISTANCE-Fmn|Dmk|Ppl|Ndh|Eet_SY…	PGPT0000430	PROKKA_03820	PF02424	1.80e-103
nirA	PGPT;DIRECT_EFFECTS;BIO-FERTILIZATION;NITROGEN_ACQUISITION;N-AQUISITION-DENITRIFICATION|NITRATE_USAGE;DENITRIFICATION-NITRATE_REDUCTION	PGPT0000445	PROKKA_04108		3.47e-06
nirB	PGPT;DIRECT_EFFECTS;BIO-FERTILIZATION;NITROGEN_ACQUISITION;N-AQUISITION-DENITRIFICATION|NITRATE_USAGE;DENITRIFICATION-NITRATE_REDUCTION	PGPT0000450	PROKKA_01403	PF04324;PF01077;PF03460	0.0
nirD	PGPT;DIRECT_EFFECTS;BIO-FERTILIZATION;NITROGEN_ACQUISITION;N-AQUISITION-DENITRIFICATION|NITRATE_USAGE;DENITRIFICATION-NITRATE_REDUCTION	PGPT0000455	PROKKA_01405		5.84e-72
nrfD	PGPT;DIRECT_EFFECTS;BIO-FERTILIZATION;NITROGEN_ACQUISITION;N-AQUISITION-DENITRIFICATION|NITRATE_USAGE;DENITRIFICATION-NITRATE_REDUCTION	PGPT0000483	PROKKA_02000	PF03916	6.65e-130
narL	PGPT;DIRECT_EFFECTS;BIO-FERTILIZATION;NITROGEN_ACQUISITION;N-AQUISITION-DENITRIFICATION|NITRATE_USAGE;DENITRIFICATION-NITRATE|NITRITE_SENSING#PGPT;DIRECT_EFFECTS;BIO-FERTILIZATION;NITROGEN_ACQUISITION;N-AQUISITION-REGULATION;N-AQUISITION-NITRATE|NITRITE_SENSING	PGPT0000550	PROKKA_03110	PF00196;PF08281	3.99e-46
gltB	PGPT;DIRECT_EFFECTS;BIO-FERTILIZATION;NITROGEN_ACQUISITION;N-AQUISITION-AMMONIUM_ASSIMILATION_USAGE;N-AQUISITION-GLUTAMATE|GLUTAMINE_METABOLISM#PGPT;INDIRECT_EFFECTS;STRESS_CONTROL|BIOCONTROL;NEUTRALIZING_ABIOTIC_STRESS;NEUTRALIZING_SALINITY_STRESS;SALINITY_STRESS-GLUTAMATE|GLUTAMINE_SYNTHASE|GLTS_PATHWAY#PGPT;INDIRECT_EFFECTS;COLONIZING_PLANT_SYSTEM;COLONIZATION-PLANT_DERIVED_SUBSTRATE_USAGE;PLA…	PGPT0000635	PROKKA_01864	PF00310;PF01645;PF04898;PF01493	0.0
gltD	PGPT;DIRECT_EFFECTS;BIO-FERTILIZATION;NITROGEN_ACQUISITION;N-AQUISITION-AMMONIUM_ASSIMILATION_USAGE;N-AQUISITION-GLUTAMATE|GLUTAMINE_METABOLISM#PGPT;INDIRECT_EFFECTS;STRESS_CONTROL|BIOCONTROL;NEUTRALIZING_ABIOTIC_STRESS;NEUTRALIZING_SALINITY_STRESS;SALINITY_STRESS-GLUTAMATE|GLUTAMINE_SYNTHASE|GLTS_PATHWAY#PGPT;INDIRECT_EFFECTS;COLONIZING_PLANT_SYSTEM;COLONIZATION-PLANT_DERIVED_SUBSTRATE_USAGE;PLA…	PGPT0000640	PROKKA_01865	PF14691;PF13450;PF00070;PF07992;PF13738	0.0
glnA	PGPT;DIRECT_EFFECTS;BIO-FERTILIZATION;NITROGEN_ACQUISITION;N-AQUISITION-AMMONIUM_ASSIMILATION_USAGE;N-AQUISITION-GLUTAMATE|GLUTAMINE_METABOLISM#PGPT;INDIRECT_EFFECTS;STRESS_CONTROL|BIOCONTROL;NEUTRALIZING_ABIOTIC_STRESS;NEUTRALIZING_SALINITY_STRESS;SALINITY_STRESS-GLUTAMATE|GLUTAMINE_SYNTHASE|GLTS_PATHWAY#PGPT;INDIRECT_EFFECTS;COLONIZING_PLANT_SYSTEM;COLONIZATION-PLANT_DERIVED_SUBSTRATE_USAGE;PLA…	PGPT0000645	PROKKA_01750	PF00120	0.0
glnB|glnY	PGPT;DIRECT_EFFECTS;BIO-FERTILIZATION;NITROGEN_ACQUISITION;N-AQUISITION-AMMONIUM_ASSIMILATION_USAGE;N-AQUISITION-GLUTAMATE|GLUTAMINE_METABOLISM#PGPT;DIRECT_EFFECTS;BIO-FERTILIZATION;NITROGEN_ACQUISITION;N-AQUISITION-REGULATION;GLN-NITROGEN_REGULATORY_SYSTEM#PGPT;INDIRECT_EFFECTS;STRESS_CONTROL|BIOCONTROL;NEUTRALIZING_ABIOTIC_STRESS;NEUTRALIZING_SALINITY_STRESS;SALINITY_STRESS-GLUTAMATE|GLUTAMINE_…	PGPT0000650	PROKKA_02553	PF00543	1.62e-73
glnE	PGPT;DIRECT_EFFECTS;BIO-FERTILIZATION;NITROGEN_ACQUISITION;N-AQUISITION-AMMONIUM_ASSIMILATION_USAGE;N-AQUISITION-GLUTAMATE|GLUTAMINE_METABOLISM#PGPT;INDIRECT_EFFECTS;STRESS_CONTROL|BIOCONTROL;NEUTRALIZING_ABIOTIC_STRESS;NEUTRALIZING_SALINITY_STRESS;SALINITY_STRESS-GLUTAMATE|GLUTAMINE_SYNTHASE|GLTS_PATHWAY	PGPT0000655	PROKKA_01751	PF08335;PF03710	0.0
gdhA	PGPT;DIRECT_EFFECTS;BIO-FERTILIZATION;NITROGEN_ACQUISITION;N-AQUISITION-AMMONIUM_ASSIMILATION_USAGE;N-AQUISITION-GLUTAMATE|GLUTAMINE_METABOLISM#PGPT;INDIRECT_EFFECTS;COLONIZING_PLANT_SYSTEM;COLONIZATION-PLANT_DERIVED_SUBSTRATE_USAGE;PLANT_DERIVED_AMINO_ACID_UTILIZATION;PLANT_DERIVED_GLUTAMATE_DEGRADATION|CONVERSION	PGPT0000690	PROKKA_03383	PF00208;PF02812	0.0
gluB	PGPT;DIRECT_EFFECTS;BIO-FERTILIZATION;NITROGEN_ACQUISITION;N-AQUISITION-AMMONIUM_ASSIMILATION_USAGE;N-AQUISITION-GLUTAMATE_TRANSPORT#PGPT;INDIRECT_EFFECTS;COLONIZING_PLANT_SYSTEM;COLONIZATION-PLANT_DERIVED_SUBSTRATE_USAGE;PLANT_DERIVED_AMINO_ACID_TRANSPORT;PLANT_DERIVED_GLUTAMATE_TRANSPORT	PGPT0000770	PROKKA_02919	PF00497	0.0
gluC	PGPT;DIRECT_EFFECTS;BIO-FERTILIZATION;NITROGEN_ACQUISITION;N-AQUISITION-AMMONIUM_ASSIMILATION_USAGE;N-AQUISITION-GLUTAMATE_TRANSPORT#PGPT;INDIRECT_EFFECTS;COLONIZING_PLANT_SYSTEM;COLONIZATION-PLANT_DERIVED_SUBSTRATE_USAGE;PLANT_DERIVED_AMINO_ACID_TRANSPORT;PLANT_DERIVED_GLUTAMATE_TRANSPORT	PGPT0000775	PROKKA_02920	PF00528	1.88e-119
gluD	PGPT;DIRECT_EFFECTS;BIO-FERTILIZATION;NITROGEN_ACQUISITION;N-AQUISITION-AMMONIUM_ASSIMILATION_USAGE;N-AQUISITION-GLUTAMATE_TRANSPORT#PGPT;INDIRECT_EFFECTS;COLONIZING_PLANT_SYSTEM;COLONIZATION-PLANT_DERIVED_SUBSTRATE_USAGE;PLANT_DERIVED_AMINO_ACID_TRANSPORT;PLANT_DERIVED_GLUTAMATE_TRANSPORT	PGPT0000780	PROKKA_02921	PF00528	2.20e-174
gluA	PGPT;DIRECT_EFFECTS;BIO-FERTILIZATION;NITROGEN_ACQUISITION;N-AQUISITION-AMMONIUM_ASSIMILATION_USAGE;N-AQUISITION-GLUTAMATE_TRANSPORT#PGPT;INDIRECT_EFFECTS;COLONIZING_PLANT_SYSTEM;COLONIZATION-PLANT_DERIVED_SUBSTRATE_USAGE;PLANT_DERIVED_AMINO_ACID_TRANSPORT;PLANT_DERIVED_GLUTAMATE_TRANSPORT	PGPT0000785	PROKKA_02918	PF13304;PF13401;PF00005;PF02463	9.56e-179
gltP|gltT	PGPT;DIRECT_EFFECTS;BIO-FERTILIZATION;NITROGEN_ACQUISITION;N-AQUISITION-AMMONIUM_ASSIMILATION_USAGE;N-AQUISITION-GLUTAMATE_TRANSPORT	PGPT0000805	PROKKA_01423	PF00375	3.84e-59
TC_AAT|yifK	PGPT;DIRECT_EFFECTS;BIO-FERTILIZATION;NITROGEN_ACQUISITION;N-AQUISITION-AMMONIUM_ASSIMILATION_USAGE;N-AQUISITION-GLUTAMATE_TRANSPORT#PGPT;INDIRECT_EFFECTS;COLONIZING_PLANT_SYSTEM;COLONIZATION-PLANT_DERIVED_SUBSTRATE_USAGE;PLANT_DERIVED_AMINO_ACID_TRANSPORT;PLANT_DERIVED_GENERAL_AMINO_ACID_TRANSPORT	PGPT0000815	PROKKA_03853	PF00324;PF13520	1.64e-136
nitA|nitB|nitR|nit1	PGPT;DIRECT_EFFECTS;BIO-FERTILIZATION;NITROGEN_ACQUISITION;N-AQUISITION-AMMONIUM_ASSIMILATION_USAGE;N-AQUISITION-AMMONIUM_METABOLISM#PGPT;DIRECT_EFFECTS;BIO-REMEDIATION;XENOBIOTICS_BIODEGRADATION;XENOBIOTIC_STYRENE|DERIVATE_DEGRADATION;XENOBIOTIC_PHENYLACETALDOXIME_DEGRADATION#PGPT;DIRECT_EFFECTS;BIO-REMEDIATION;XENOBIOTICS_BIODEGRADATION;XENOBIOTIC_DEGRADATION_OF_OTHER_NITRO-COMPOUNDS;XENOBIOTIC…	PGPT0000835	PROKKA_00843	PF00795	1.49e-28
amtB|ybaG|amt	PGPT;DIRECT_EFFECTS;BIO-FERTILIZATION;NITROGEN_ACQUISITION;N-AQUISITION-AMMONIUM_ASSIMILATION_USAGE;N-AQUISITION-AMMONIUM_TRANSPORT	PGPT0000840	PROKKA_03477	PF00909	4.82e-83
allR	PGPT;DIRECT_EFFECTS;BIO-FERTILIZATION;NITROGEN_ACQUISITION;N-AQUISITION-ALLANTOIN_USAGE;N-AQUISITION-ALLANTOIN_METABOLISM	PGPT0000860	PROKKA_03870	PF09339;PF01614	1.76e-71
allB	PGPT;DIRECT_EFFECTS;BIO-FERTILIZATION;NITROGEN_ACQUISITION;N-AQUISITION-ALLANTOIN_USAGE;N-AQUISITION-ALLANTOIN_METABOLISM#PGPT;INDIRECT_EFFECTS;COLONIZING_PLANT_SYSTEM;COLONIZATION-PLANT_DERIVED_SUBSTRATE_USAGE;PLANT_DERIVED_NUCLEOSIDE_METABOLISM;PLANT_DERIVED_PURINE_DEGRADATION	PGPT0000870	PROKKA_03562	PF01979	3.19e-152
hpxA	PGPT;DIRECT_EFFECTS;BIO-FERTILIZATION;NITROGEN_ACQUISITION;N-AQUISITION-ALLANTOIN_USAGE;N-AQUISITION-ALLANTOIN_METABOLISM#PGPT;INDIRECT_EFFECTS;COLONIZING_PLANT_SYSTEM;COLONIZATION-PLANT_DERIVED_SUBSTRATE_USAGE;PLANT_DERIVED_NUCLEOSIDE_METABOLISM;PLANT_DERIVED_PURINE_METABOLISM	PGPT0000895	PROKKA_04061	PF01177	1.81e-169
tgnR	PGPT;DIRECT_EFFECTS;BIO-FERTILIZATION;NITROGEN_ACQUISITION;N-AQUISITION-TRIGONELLINE_USAGE;N-AQUISITION-TRIGONELLINE_METABOLISM#PGPT;INDIRECT_EFFECTS;COLONIZING_PLANT_SYSTEM;COLONIZATION-PLANT_DERIVED_SUBSTRATE_USAGE;PLANT_DERIVED_TRIGONELLINE_USAGE;PLANT_DERIVED_TRIGONELLINE_DEGRADATION	PGPT0000900	PROKKA_03873	PF07729;PF00392	1.04e-11
tgnB	PGPT;DIRECT_EFFECTS;BIO-FERTILIZATION;NITROGEN_ACQUISITION;N-AQUISITION-TRIGONELLINE_USAGE;N-AQUISITION-TRIGONELLINE_METABOLISM#PGPT;INDIRECT_EFFECTS;COLONIZING_PLANT_SYSTEM;COLONIZATION-PLANT_DERIVED_SUBSTRATE_USAGE;PLANT_DERIVED_TRIGONELLINE_USAGE;PLANT_DERIVED_TRIGONELLINE_DEGRADATION	PGPT0000910	PROKKA_02629	PF00296	1.09e-14
ureA	PGPT;DIRECT_EFFECTS;BIO-FERTILIZATION;NITROGEN_ACQUISITION;N-AQUISITION-UREA_USAGE;N-AQUISITION-UREA_METABOLISM#PGPT;INDIRECT_EFFECTS;COLONIZING_PLANT_SYSTEM;COLONIZATION-PLANT_DERIVED_SUBSTRATE_USAGE;PLANT_DERIVED_NUCLEOSIDE_METABOLISM;PLANT_DERIVED_PURINE_METABOLISM	PGPT0000955	PROKKA_00218	PF00547	3.18e-66
ureB	PGPT;DIRECT_EFFECTS;BIO-FERTILIZATION;NITROGEN_ACQUISITION;N-AQUISITION-UREA_USAGE;N-AQUISITION-UREA_METABOLISM#PGPT;INDIRECT_EFFECTS;COLONIZING_PLANT_SYSTEM;COLONIZATION-PLANT_DERIVED_SUBSTRATE_USAGE;PLANT_DERIVED_NUCLEOSIDE_METABOLISM;PLANT_DERIVED_PURINE_METABOLISM	PGPT0000960	PROKKA_00219	PF00699	4.83e-68
ureD	PGPT;DIRECT_EFFECTS;BIO-FERTILIZATION;NITROGEN_ACQUISITION;N-AQUISITION-UREA_USAGE;N-AQUISITION-UREA_METABOLISM	PGPT0000970	PROKKA_00224	PF01774	4.27e-126
ureE	PGPT;DIRECT_EFFECTS;BIO-FERTILIZATION;NITROGEN_ACQUISITION;N-AQUISITION-UREA_USAGE;N-AQUISITION-UREA_METABOLISM	PGPT0000975	PROKKA_00221		3.74e-100
ureF	PGPT;DIRECT_EFFECTS;BIO-FERTILIZATION;NITROGEN_ACQUISITION;N-AQUISITION-UREA_USAGE;N-AQUISITION-UREA_METABOLISM	PGPT0000980	PROKKA_00222	PF01730	2.57e-120
ureG	PGPT;DIRECT_EFFECTS;BIO-FERTILIZATION;NITROGEN_ACQUISITION;N-AQUISITION-UREA_USAGE;N-AQUISITION-UREA_METABOLISM	PGPT0000985	PROKKA_00223	PF02492	3.59e-144
ycgI	PGPT;DIRECT_EFFECTS;BIO-FERTILIZATION;NITROGEN_ACQUISITION;N-AQUISITION-UREA_USAGE;N-AQUISITION-UREA_METABOLISM	PGPT0001000	PROKKA_02048	PF09347	1.04e-164
uca|dur|urd	PGPT;DIRECT_EFFECTS;BIO-FERTILIZATION;NITROGEN_ACQUISITION;N-AQUISITION-UREA_USAGE;N-AQUISITION-UREA_METABOLISM	PGPT0001005	PROKKA_02049	PF02785;PF00289;PF00364;PF02786	0.0
atzF	PGPT;DIRECT_EFFECTS;BIO-FERTILIZATION;NITROGEN_ACQUISITION;N-AQUISITION-UREA_USAGE;N-AQUISITION-UREA_METABOLISM#PGPT;DIRECT_EFFECTS;BIO-REMEDIATION;XENOBIOTICS_BIODEGRADATION;XENOBIOTIC_ATRAZINE|DERIVATE_DEGRADATION;XENOBIOTIC_CYANURIC_ACID_DEGRADATION	PGPT0001010	PROKKA_03973		6.06e-49
acoR	PGPT;DIRECT_EFFECTS;BIO-FERTILIZATION;NITROGEN_ACQUISITION;N-AQUISITION-REGULATION;NITROGEN_REGULATING_FUNCTIONS#PGPT;DIRECT_EFFECTS;PHYTOHORMONE|PLANT_SIGNAL_PRODUCTION;PLANT_SIGNALLING_VOLATILES;PLANT_SIGNAL-ACETOIN|2|3-BUTANEDIOL_VOLATILE_METABOLISM;PLANT_SIGNAL-ACETOIN|2|3-BUTANEDIOL_VOLATILE_BIOSYNTHESIS#PGPT;INDIRECT_EFFECTS;STRESS_CONTROL|BIOCONTROL;NEUTRALIZING_BIOTIC_STRESS;BIOTIC_STRESS…	PGPT0001030	PROKKA_01492	PF01207	8.67e-44
fixA|etfB	PGPT;DIRECT_EFFECTS;BIO-FERTILIZATION;NITROGEN_ACQUISITION;N-AQUISITION-REGULATION;NITROGEN_REGULATING_FUNCTIONS	PGPT0001035	PROKKA_02852	PF01012	5.50e-173
fixB|etfA	PGPT;DIRECT_EFFECTS;BIO-FERTILIZATION;NITROGEN_ACQUISITION;N-AQUISITION-REGULATION;NITROGEN_REGULATING_FUNCTIONS	PGPT0001040	PROKKA_02851	PF01012;PF00766	0.0
draG	PGPT;DIRECT_EFFECTS;BIO-FERTILIZATION;NITROGEN_ACQUISITION;N-AQUISITION-REGULATION;NITROGEN_REGULATING_FUNCTIONS	PGPT0001065	PROKKA_02673	PF03747	2.61e-57
frdA	PGPT;DIRECT_EFFECTS;BIO-FERTILIZATION;NITROGEN_ACQUISITION;N-AQUISITION-REGULATION;FUMARATE_BASED_NITROGENASE_REGULATION#PGPT;DIRECT_EFFECTS;BIO-FERTILIZATION;PHOSPHATE_SOLUBILIZATION;P-SOLUBILISATION-ORGANIC_ACID_METABOLISM;P-SOLUBILISATION-SUCCINIC_ACID_ACID_BIOSYNTHESIS#PGPT;DIRECT_EFFECTS;BIO-FERTILIZATION;POTASSIUM_SOLUBILIZATION;K-SOLUBILIZATION-ORGANIC_ACID_METABOLISM;K-SOLUBILISATION-SUCC…	PGPT0001115	PROKKA_01957	PF01266;PF00890;PF12831;PF01134;PF03486;PF13450;PF07992	1.68e-47
ABC_SN_S	PGPT;DIRECT_EFFECTS;BIO-FERTILIZATION;NITROGEN_ACQUISITION;N-AQUISITION-RELATED_FUNCTIONS;N-AQUISITION-NitT|TauT_FAMILY_TRANSPORTER	PGPT0001135	PROKKA_00628		1.62e-07
ABC_SN_A|ytlC	PGPT;DIRECT_EFFECTS;BIO-FERTILIZATION;NITROGEN_ACQUISITION;N-AQUISITION-RELATED_FUNCTIONS;N-AQUISITION-NitT|TauT_FAMILY_TRANSPORTER	PGPT0001140	PROKKA_02660	PF13304;PF00005	7.28e-177
ABC_SN_P	PGPT;DIRECT_EFFECTS;BIO-FERTILIZATION;NITROGEN_ACQUISITION;N-AQUISITION-RELATED_FUNCTIONS;N-AQUISITION-NitT|TauT_FAMILY_TRANSPORTER	PGPT0001145	PROKKA_02661	PF00528	3.04e-37
cbbR|cmpR|ndhR	PGPT;DIRECT_EFFECTS;BIO-FERTILIZATION;CARBON_DIOXID_FIXATION;CO2_FIXATION-RuBisCo;CO2_FIXATION-RuBisCo_BIOSYNTHESIS_REGULATION	PGPT0001160	PROKKA_00602	PF00126;PF03466	8.96e-42
ppc	PGPT;DIRECT_EFFECTS;BIO-FERTILIZATION;CARBON_DIOXID_FIXATION;CO2_FIXATION-ALTERNATIVE_PAHTWAYS;CO2_FIXATION-PHOSPHOENOLPYRUVATE_CARBOXYLASE_BIOSYNTHESIS	PGPT0001165	PROKKA_00718	PF00311	0.0
icd	PGPT;DIRECT_EFFECTS;BIO-FERTILIZATION;CARBON_DIOXID_FIXATION;CO2_FIXATION-ALTERNATIVE_PAHTWAYS;CO2_FIXATION-REDUCTIVE_CITRIC_ACID_CYCLE#PGPT;DIRECT_EFFECTS;BIO-FERTILIZATION;PHOSPHATE_SOLUBILIZATION;P-SOLUBILISATION-ORGANIC_ACID_METABOLISM;P-SOLUBILISATION-KETOGLUTARIC_ACID_BIOSYNTHESIS#PGPT;DIRECT_EFFECTS;BIO-FERTILIZATION;PHOSPHATE_SOLUBILIZATION;P-SOLUBILISATION-ORGANIC_ACID_METABOLISM;P-SOLUB…	PGPT0001170	PROKKA_01218		0.0
pqqL|yddC	PGPT;DIRECT_EFFECTS;BIO-FERTILIZATION;PHOSPHATE_SOLUBILIZATION;P-SOLUBILISATION-ORGANIC_ACID_METABOLISM;P-SOLUBILISATION-GLUCONIC_ACID-PQQ_PATHWAY#PGPT;DIRECT_EFFECTS;BIO-FERTILIZATION;POTASSIUM_SOLUBILIZATION;K-SOLUBILIZATION-ORGANIC_ACID_METABOLISM;K-SOLUBILISATION-GLUCONIC_ACID-PQQ_PATHWAY	PGPT0001280	PROKKA_01580	PF00675;PF05193	1.12e-49
gnl	PGPT;DIRECT_EFFECTS;BIO-FERTILIZATION;PHOSPHATE_SOLUBILIZATION;P-SOLUBILISATION-ORGANIC_ACID_METABOLISM;P-SOLUBILISATION_D_GLUCONATE_BIOSYNTHESIS#PGPT;DIRECT_EFFECTS;BIO-FERTILIZATION;POTASSIUM_SOLUBILIZATION;K-SOLUBILIZATION-ORGANIC_ACID_METABOLISM;K-SOLUBILISATION_D_GLUCONATE_BIOSYNTHESIS	PGPT0001285	PROKKA_00468	PF08450	4.00e-178
dkgA	PGPT;DIRECT_EFFECTS;BIO-FERTILIZATION;PHOSPHATE_SOLUBILIZATION;P-SOLUBILISATION-ORGANIC_ACID_METABOLISM;P-SOLUBILISATION-KETO-GLUCONATE_BIOSYNTHESIS#PGPT;DIRECT_EFFECTS;BIO-FERTILIZATION;POTASSIUM_SOLUBILIZATION;K-SOLUBILIZATION-ORGANIC_ACID_METABOLISM;K-SOLUBILISATION-KETO-GLUCONATE_BIOSYNTHESIS#PGPT;DIRECT_EFFECTS;PHYTOHORMONE|PLANT_SIGNAL_PRODUCTION;PLANT_VITAMIN_PRODUCTION;PLANT_VITAMIN_C|ASC…	PGPT0001320	PROKKA_02344	PF00248	0.0
TC_GNTP	PGPT;DIRECT_EFFECTS;BIO-FERTILIZATION;PHOSPHATE_SOLUBILIZATION;P-SOLUBILISATION-ORGANIC_ACID_METABOLISM;P-SOLUBILISATION-GLUCONIC_ACID_TRANSPORT#PGPT;DIRECT_EFFECTS;BIO-FERTILIZATION;POTASSIUM_SOLUBILIZATION;K-SOLUBILIZATION-ORGANIC_ACID_METABOLISM;K-SOLUBILISATION-GLUCONIC_ACID_TRANSPORT#PGPT;INDIRECT_EFFECTS;STRESS_CONTROL|BIOCONTROL;NEUTRALIZING_ABIOTIC_STRESS;NEUTRALIZING_SALINITY_STRESS;SALI…	PGPT0001340	PROKKA_04134	PF03600;PF02447	0.0
maeA|sfcA|ywkA	PGPT;DIRECT_EFFECTS;BIO-FERTILIZATION;PHOSPHATE_SOLUBILIZATION;P-SOLUBILISATION-ORGANIC_ACID_METABOLISM;P-SOLUBILISATION-ACETIC_ACID_BIOSYNTHESIS#PGPT;DIRECT_EFFECTS;BIO-FERTILIZATION;PHOSPHATE_SOLUBILIZATION;P-SOLUBILISATION-ORGANIC_ACID_METABOLISM;P-SOLUBILISATION-MALIC_ACID_BIOSYNTHESIS#PGPT;DIRECT_EFFECTS;BIO-FERTILIZATION;PHOSPHATE_SOLUBILIZATION;P-SOLUBILISATION-ORGANIC_ACID_METABOLISM;P-SO…	PGPT0001350	PROKKA_03887	PF00390;PF03949	0.0
ackA	PGPT;DIRECT_EFFECTS;BIO-FERTILIZATION;PHOSPHATE_SOLUBILIZATION;P-SOLUBILISATION-ORGANIC_ACID_METABOLISM;P-SOLUBILISATION-ACETIC_ACID_BIOSYNTHESIS#PGPT;DIRECT_EFFECTS;BIO-FERTILIZATION;PHOSPHATE_SOLUBILIZATION;P-SOLUBILISATION-ORGANIC_ACID_METABOLISM;P-SOLUBILISATION-PROPIONIC_ACID_BIOSYNTHESIS#PGPT;DIRECT_EFFECTS;BIO-FERTILIZATION;POTASSIUM_SOLUBILIZATION;K-SOLUBILIZATION-ORGANIC_ACID_METABOLISM;…	PGPT0001360	PROKKA_01927	PF00871	4.36e-160
pta	PGPT;DIRECT_EFFECTS;BIO-FERTILIZATION;PHOSPHATE_SOLUBILIZATION;P-SOLUBILISATION-ORGANIC_ACID_METABOLISM;P-SOLUBILISATION-ACETIC_ACID_BIOSYNTHESIS#PGPT;DIRECT_EFFECTS;BIO-FERTILIZATION;PHOSPHATE_SOLUBILIZATION;P-SOLUBILISATION-ORGANIC_ACID_METABOLISM;P-SOLUBILISATION-PROPIONIC_ACID_BIOSYNTHESIS#PGPT;DIRECT_EFFECTS;BIO-FERTILIZATION;POTASSIUM_SOLUBILIZATION;K-SOLUBILIZATION-ORGANIC_ACID_METABOLISM;…	PGPT0001370	PROKKA_01923	PF13500;PF07085;PF01515	0.0
poxB	PGPT;DIRECT_EFFECTS;BIO-FERTILIZATION;PHOSPHATE_SOLUBILIZATION;P-SOLUBILISATION-ORGANIC_ACID_METABOLISM;P-SOLUBILISATION-ACETIC_ACID_BIOSYNTHESIS#PGPT;DIRECT_EFFECTS;BIO-FERTILIZATION;POTASSIUM_SOLUBILIZATION;K-SOLUBILIZATION-ORGANIC_ACID_METABOLISM;K-SOLUBILISATION-ACETIC_ACID_BIOSYNTHESIS	PGPT0001371	PROKKA_02083	PF02775;PF00205;PF02776	0.0
acyP|yccX	PGPT;DIRECT_EFFECTS;BIO-FERTILIZATION;PHOSPHATE_SOLUBILIZATION;P-SOLUBILISATION-ORGANIC_ACID_METABOLISM;P-SOLUBILISATION-ACETIC_ACID_BIOSYNTHESIS#PGPT;DIRECT_EFFECTS;BIO-FERTILIZATION;POTASSIUM_SOLUBILIZATION;K-SOLUBILIZATION-ORGANIC_ACID_METABOLISM;K-SOLUBILISATION-ACETIC_ACID_BIOSYNTHESIS	PGPT0001372	PROKKA_01148	PF00708	1.39e-43
lpd|pdhD	PGPT;DIRECT_EFFECTS;BIO-FERTILIZATION;PHOSPHATE_SOLUBILIZATION;P-SOLUBILISATION-ORGANIC_ACID_METABOLISM;P-SOLUBILISATION-ACETIC_ACID_BIOSYNTHESIS#PGPT;DIRECT_EFFECTS;BIO-FERTILIZATION;POTASSIUM_SOLUBILIZATION;K-SOLUBILIZATION-ORGANIC_ACID_METABOLISM;K-SOLUBILISATION-ACETIC_ACID_BIOSYNTHESIS#PGPT;DIRECT_EFFECTS;PHYTOHORMONE|PLANT_SIGNAL_PRODUCTION;PLANT_SIGNALLING_VOLATILES;PLANT_SIGNAL-ACETOIN|2|…	PGPT0001380	PROKKA_01771	PF01266;PF12831;PF01134;PF03486;PF00070;PF07992;PF13738;PF02852	0.0
aceE	PGPT;DIRECT_EFFECTS;BIO-FERTILIZATION;PHOSPHATE_SOLUBILIZATION;P-SOLUBILISATION-ORGANIC_ACID_METABOLISM;P-SOLUBILISATION-ACETIC_ACID_BIOSYNTHESIS#PGPT;DIRECT_EFFECTS;BIO-FERTILIZATION;POTASSIUM_SOLUBILIZATION;K-SOLUBILIZATION-ORGANIC_ACID_METABOLISM;K-SOLUBILISATION-ACETIC_ACID_BIOSYNTHESIS#PGPT;INDIRECT_EFFECTS;COLONIZING_PLANT_SYSTEM;COLONIZATION-PLANT_DERIVED_SUBSTRATE_USAGE;PLANT_DERIVED_ORGA…	PGPT0001385	PROKKA_02523	PF17831;PF00456	0.0
aceF|pdhC	PGPT;DIRECT_EFFECTS;BIO-FERTILIZATION;PHOSPHATE_SOLUBILIZATION;P-SOLUBILISATION-ORGANIC_ACID_METABOLISM;P-SOLUBILISATION-ACETIC_ACID_BIOSYNTHESIS#PGPT;DIRECT_EFFECTS;BIO-FERTILIZATION;POTASSIUM_SOLUBILIZATION;K-SOLUBILIZATION-ORGANIC_ACID_METABOLISM;K-SOLUBILISATION-ACETIC_ACID_BIOSYNTHESIS#PGPT;DIRECT_EFFECTS;PHYTOHORMONE|PLANT_SIGNAL_PRODUCTION;PLANT_SIGNALLING_VOLATILES;PLANT_SIGNAL-ACETOIN|2|…	PGPT0001390	PROKKA_03957	PF00198;PF00364	3.38e-76
actP	PGPT;DIRECT_EFFECTS;BIO-FERTILIZATION;PHOSPHATE_SOLUBILIZATION;P-SOLUBILISATION-ORGANIC_ACID_METABOLISM;P-SOLUBILISATION-ACETIC_ACID_TRANSPORT#PGPT;DIRECT_EFFECTS;BIO-FERTILIZATION;POTASSIUM_SOLUBILIZATION;K-SOLUBILIZATION-ORGANIC_ACID_METABOLISM;K-SOLUBILISATION-ACETIC_ACID_TRANSPORT#PGPT;DIRECT_EFFECTS;BIO-REMEDIATION;HEAVY_METAL_DETOXIFICATION;HEAVY_METAL_TELLURIUM_RESISTANCE;HEAVY_METAL_TELLU…	PGPT0001400	PROKKA_01519	PF00474	0.0
pyc	PGPT;DIRECT_EFFECTS;BIO-FERTILIZATION;PHOSPHATE_SOLUBILIZATION;P-SOLUBILISATION-ORGANIC_ACID_METABOLISM;P-SOLUBILISATION-OXALACETIC_ACID_BIOSYNTHESIS#PGPT;DIRECT_EFFECTS;BIO-FERTILIZATION;POTASSIUM_SOLUBILIZATION;K-SOLUBILIZATION-ORGANIC_ACID_METABOLISM;K-SOLUBILISATION-OXALACETIC_ACID_BIOSYNTHESIS#PGPT;DIRECT_EFFECTS;PHYTOHORMONE|PLANT_SIGNAL_PRODUCTION;PHYTOHORMONE-ABSCISIC_ACID_DEGRADATION;PHY…	PGPT0001420	PROKKA_01700	PF02785;PF00364;PF13533;PF00682;PF02436	0.0
mqo	PGPT;DIRECT_EFFECTS;BIO-FERTILIZATION;PHOSPHATE_SOLUBILIZATION;P-SOLUBILISATION-ORGANIC_ACID_METABOLISM;P-SOLUBILISATION-OXALACETIC_ACID_BIOSYNTHESIS#PGPT;DIRECT_EFFECTS;BIO-FERTILIZATION;PHOSPHATE_SOLUBILIZATION;P-SOLUBILISATION-ORGANIC_ACID_METABOLISM;P-SOLUBILISATION-MALIC_ACID_BIOSYNTHESIS#PGPT;DIRECT_EFFECTS;BIO-FERTILIZATION;POTASSIUM_SOLUBILIZATION;K-SOLUBILIZATION-ORGANIC_ACID_METABOLISM;…	PGPT0001440	PROKKA_02627	PF01266;PF06039	0.0
leuB	PGPT;INDIRECT_EFFECTS;COLONIZING_PLANT_SYSTEM;COLONIZATION-PLANT_DERIVED_SUBSTRATE_USAGE;PLANT_DERIVED_ORGANIC_ACID_UTILIZATION;PLANT_DERIVED_MALATE_UTILIZATION	PGPT0001441	PROKKA_02603	PF00180	0.0
leuC	PGPT;INDIRECT_EFFECTS;COLONIZING_PLANT_SYSTEM;COLONIZATION-PLANT_DERIVED_SUBSTRATE_USAGE;PLANT_DERIVED_ORGANIC_ACID_UTILIZATION;PLANT_DERIVED_MALATE_UTILIZATION	PGPT0001442	PROKKA_02589	PF00330	0.0
leuD	PGPT;INDIRECT_EFFECTS;COLONIZING_PLANT_SYSTEM;COLONIZATION-PLANT_DERIVED_SUBSTRATE_USAGE;PLANT_DERIVED_ORGANIC_ACID_UTILIZATION;PLANT_DERIVED_MALATE_UTILIZATION	PGPT0001443	PROKKA_02588	PF00694	4.29e-143
aceB|glcB	PGPT;DIRECT_EFFECTS;BIO-FERTILIZATION;PHOSPHATE_SOLUBILIZATION;P-SOLUBILISATION-ORGANIC_ACID_METABOLISM;P-SOLUBILISATION-OXALACETIC_ACID_BIOSYNTHESIS#PGPT;DIRECT_EFFECTS;BIO-FERTILIZATION;POTASSIUM_SOLUBILIZATION;K-SOLUBILIZATION-ORGANIC_ACID_METABOLISM;K-SOLUBILISATION-OXALACETIC_ACID_BIOSYNTHESIS	PGPT0001445	PROKKA_03455	PF01274	0.0
dctA	PGPT;DIRECT_EFFECTS;BIO-FERTILIZATION;PHOSPHATE_SOLUBILIZATION;P-SOLUBILISATION-ORGANIC_ACID_METABOLISM;P-SOLUBILISATION-OXALACETIC_ACID_TRANSPORT#PGPT;DIRECT_EFFECTS;BIO-FERTILIZATION;PHOSPHATE_SOLUBILIZATION;P-SOLUBILISATION-ORGANIC_ACID_METABOLISM;P-SOLUBILISATION-SUCCINIC_ACID_ACID_TRANSPORT#PGPT;DIRECT_EFFECTS;BIO-FERTILIZATION;PHOSPHATE_SOLUBILIZATION;P-SOLUBILISATION-ORGANIC_ACID_METABOLIS…	PGPT0001450	PROKKA_01953	PF00375	2.30e-136
CS|gltA	PGPT;DIRECT_EFFECTS;BIO-FERTILIZATION;PHOSPHATE_SOLUBILIZATION;P-SOLUBILISATION-ORGANIC_ACID_METABOLISM;P-SOLUBILISATION-CITRIC_ACID_BIOSYNTHESIS#PGPT;DIRECT_EFFECTS;BIO-FERTILIZATION;POTASSIUM_SOLUBILIZATION;K-SOLUBILIZATION-ORGANIC_ACID_METABOLISM;K-SOLUBILISATION-CITRIC_ACID_BIOSYNTHESIS#PGPT;INDIRECT_EFFECTS;COLONIZING_PLANT_SYSTEM;COLONIZATION-PLANT_DERIVED_SUBSTRATE_USAGE;PLANT_DERIVED_ORGA…	PGPT0001455	PROKKA_02928	PF00285	0.0
acnA	PGPT;DIRECT_EFFECTS;BIO-FERTILIZATION;PHOSPHATE_SOLUBILIZATION;P-SOLUBILISATION-ORGANIC_ACID_METABOLISM;P-SOLUBILISATION-CITRIC_ACID_BIOSYNTHESIS#PGPT;DIRECT_EFFECTS;BIO-FERTILIZATION;PHOSPHATE_SOLUBILIZATION;P-SOLUBILISATION-ORGANIC_ACID_METABOLISM;P-SOLUBILISATION-ACONITIC_ACID_BIOSYNTHESIS#PGPT;DIRECT_EFFECTS;BIO-FERTILIZATION;POTASSIUM_SOLUBILIZATION;K-SOLUBILIZATION-ORGANIC_ACID_METABOLISM;K…	PGPT0001465	PROKKA_01807	PF00330;PF00694	0.0
acnB	PGPT;DIRECT_EFFECTS;BIO-FERTILIZATION;PHOSPHATE_SOLUBILIZATION;P-SOLUBILISATION-ORGANIC_ACID_METABOLISM;P-SOLUBILISATION-CITRIC_ACID_BIOSYNTHESIS#PGPT;DIRECT_EFFECTS;BIO-FERTILIZATION;PHOSPHATE_SOLUBILIZATION;P-SOLUBILISATION-ORGANIC_ACID_METABOLISM;P-SOLUBILISATION-ACONITIC_ACID_BIOSYNTHESIS#PGPT;DIRECT_EFFECTS;BIO-FERTILIZATION;POTASSIUM_SOLUBILIZATION;K-SOLUBILIZATION-ORGANIC_ACID_METABOLISM;K…	PGPT0001470	PROKKA_01677	PF03972;PF19305	5.62e-18
prpC	PGPT;DIRECT_EFFECTS;BIO-FERTILIZATION;PHOSPHATE_SOLUBILIZATION;P-SOLUBILISATION-ORGANIC_ACID_METABOLISM;P-SOLUBILISATION-CITRIC_ACID_BIOSYNTHESIS#PGPT;DIRECT_EFFECTS;BIO-FERTILIZATION;POTASSIUM_SOLUBILIZATION;K-SOLUBILIZATION-ORGANIC_ACID_METABOLISM;K-SOLUBILISATION-CITRIC_ACID_BIOSYNTHESIS	PGPT0001480	PROKKA_01674	PF00285	7.47e-104
TC_CITMHS|CitMHS_family|citN	PGPT;DIRECT_EFFECTS;BIO-FERTILIZATION;PHOSPHATE_SOLUBILIZATION;P-SOLUBILISATION-ORGANIC_ACID_METABOLISM;P-SOLUBILISATION-CITRIC_ACID_TRANSPORT#PGPT;DIRECT_EFFECTS;BIO-FERTILIZATION;POTASSIUM_SOLUBILIZATION;K-SOLUBILIZATION-ORGANIC_ACID_METABOLISM;K-SOLUBILISATION-CITRIC_ACID_TRANSPORT#PGPT;INDIRECT_EFFECTS;STRESS_CONTROL|BIOCONTROL;NEUTRALIZING_ABIOTIC_STRESS;NEUTRALIZING_SALINITY_STRESS;SALINITY…	PGPT0001500	PROKKA_01455	PF03600;PF03553	0.0
prpF	PGPT;DIRECT_EFFECTS;BIO-FERTILIZATION;PHOSPHATE_SOLUBILIZATION;P-SOLUBILISATION-ORGANIC_ACID_METABOLISM;P-SOLUBILISATION-ACONITIC_ACID_BIOSYNTHESIS#PGPT;DIRECT_EFFECTS;BIO-FERTILIZATION;POTASSIUM_SOLUBILIZATION;K-SOLUBILIZATION-ORGANIC_ACID_METABOLISM;K-SOLUBILISATION-ACONITIC_ACID_BIOSYNTHESIS	PGPT0001520	PROKKA_01955	PF04303	9.86e-84
kgtP	PGPT;DIRECT_EFFECTS;BIO-FERTILIZATION;PHOSPHATE_SOLUBILIZATION;P-SOLUBILISATION-ORGANIC_ACID_METABOLISM;P-SOLUBILISATION-KETO-|OXOGLUTARATE_TRANSPORT#PGPT;DIRECT_EFFECTS;BIO-FERTILIZATION;POTASSIUM_SOLUBILIZATION;K-SOLUBILIZATION-ORGANIC_ACID_METABOLISM;K-SOLUBILISATION-KETO-|OXOGLUTARATE_TRANSPORT#PGPT;INDIRECT_EFFECTS;COLONIZING_PLANT_SYSTEM;COLONIZATION-PLANT_DERIVED_SUBSTRATE_USAGE;PLANT_DERI…	PGPT0001525	PROKKA_03607	PF07690;PF00083	0.0
sucD	PGPT;DIRECT_EFFECTS;BIO-FERTILIZATION;PHOSPHATE_SOLUBILIZATION;P-SOLUBILISATION-ORGANIC_ACID_METABOLISM;P-SOLUBILISATION-SUCCINIC_ACID_ACID_BIOSYNTHESIS#PGPT;DIRECT_EFFECTS;BIO-FERTILIZATION;POTASSIUM_SOLUBILIZATION;K-SOLUBILIZATION-ORGANIC_ACID_METABOLISM;K-SOLUBILISATION-SUCCINIC_ACID_ACID_BIOSYNTHESIS#PGPT;INDIRECT_EFFECTS;COLONIZING_PLANT_SYSTEM;COLONIZATION-PLANT_DERIVED_SUBSTRATE_USAGE;PLAN…	PGPT0001540	PROKKA_01033	PF02629;PF00549;PF13607	0.0
aceA	PGPT;DIRECT_EFFECTS;BIO-FERTILIZATION;PHOSPHATE_SOLUBILIZATION;P-SOLUBILISATION-ORGANIC_ACID_METABOLISM;P-SOLUBILISATION-SUCCINIC_ACID_ACID_BIOSYNTHESIS#PGPT;DIRECT_EFFECTS;BIO-FERTILIZATION;PHOSPHATE_SOLUBILIZATION;P-SOLUBILISATION-ORGANIC_ACID_METABOLISM;P-SOLUBILISATION-GLYOXYLIC_ACID_BIOSYNTHESIS#PGPT;DIRECT_EFFECTS;BIO-FERTILIZATION;POTASSIUM_SOLUBILIZATION;K-SOLUBILIZATION-ORGANIC_ACID_META…	PGPT0001550	PROKKA_00621	PF00463;PF13714	0.0
prpB	PGPT;DIRECT_EFFECTS;BIO-FERTILIZATION;PHOSPHATE_SOLUBILIZATION;P-SOLUBILISATION-ORGANIC_ACID_METABOLISM;P-SOLUBILISATION-SUCCINIC_ACID_ACID_BIOSYNTHESIS#PGPT;DIRECT_EFFECTS;BIO-FERTILIZATION;POTASSIUM_SOLUBILIZATION;K-SOLUBILIZATION-ORGANIC_ACID_METABOLISM;K-SOLUBILISATION-SUCCINIC_ACID_ACID_BIOSYNTHESIS	PGPT0001555	PROKKA_04126	PF13714	4.33e-17
fadA|fadI	PGPT;DIRECT_EFFECTS;BIO-FERTILIZATION;PHOSPHATE_SOLUBILIZATION;P-SOLUBILISATION-ORGANIC_ACID_METABOLISM;P-SOLUBILISATION-SUCCINIC_ACID_ACID_BIOSYNTHESIS#PGPT;DIRECT_EFFECTS;BIO-FERTILIZATION;POTASSIUM_SOLUBILIZATION;K-SOLUBILIZATION-ORGANIC_ACID_METABOLISM;K-SOLUBILISATION-SUCCINIC_ACID_ACID_BIOSYNTHESIS#PGPT;DIRECT_EFFECTS;PHYTOHORMONE|PLANT_SIGNAL_PRODUCTION;PHYTOHORMONE-JASMONATE_PRODUCTION;PH…	PGPT0001565	PROKKA_04095		0.0
hpaI|hpcH	PGPT;DIRECT_EFFECTS;BIO-FERTILIZATION;PHOSPHATE_SOLUBILIZATION;P-SOLUBILISATION-ORGANIC_ACID_METABOLISM;P-SOLUBILISATION-SUCCINIC_ACID_ACID_BIOSYNTHESIS#PGPT;DIRECT_EFFECTS;BIO-FERTILIZATION;POTASSIUM_SOLUBILIZATION;K-SOLUBILIZATION-ORGANIC_ACID_METABOLISM;K-SOLUBILISATION-SUCCINIC_ACID_ACID_BIOSYNTHESIS	PGPT0001575	PROKKA_03981	PF03328	1.24e-159
gabD	PGPT;DIRECT_EFFECTS;BIO-FERTILIZATION;PHOSPHATE_SOLUBILIZATION;P-SOLUBILISATION-ORGANIC_ACID_METABOLISM;P-SOLUBILISATION-SUCCINIC_ACID_ACID_BIOSYNTHESIS#PGPT;DIRECT_EFFECTS;BIO-FERTILIZATION;POTASSIUM_SOLUBILIZATION;K-SOLUBILIZATION-ORGANIC_ACID_METABOLISM;K-SOLUBILISATION-SUCCINIC_ACID_ACID_BIOSYNTHESIS#PGPT;DIRECT_EFFECTS;PHYTOHORMONE|PLANT_SIGNAL_PRODUCTION;PHYTOHORMONE-GAMMA-AMINOBUTYRIC_ACID…	PGPT0001580	PROKKA_01969	PF00171	0.0
sdhD|frdD	PGPT;DIRECT_EFFECTS;BIO-FERTILIZATION;PHOSPHATE_SOLUBILIZATION;P-SOLUBILISATION-ORGANIC_ACID_METABOLISM;P-SOLUBILISATION-FUMARIC_ACID_BIOSYNTHESIS#PGPT;DIRECT_EFFECTS;BIO-FERTILIZATION;POTASSIUM_SOLUBILIZATION;K-SOLUBILIZATION-ORGANIC_ACID_METABOLISM;K-SOLUBILISATION-FUMARIC_ACID_BIOSYNTHESIS#PGPT;INDIRECT_EFFECTS;COLONIZING_PLANT_SYSTEM;COLONIZATION-PLANT_DERIVED_SUBSTRATE_USAGE;PLANT_DERIVED_OR…	PGPT0001590	PROKKA_01262	PF01127	5.80e-105
sdhC|frdC	PGPT;DIRECT_EFFECTS;BIO-FERTILIZATION;PHOSPHATE_SOLUBILIZATION;P-SOLUBILISATION-ORGANIC_ACID_METABOLISM;P-SOLUBILISATION-FUMARIC_ACID_BIOSYNTHESIS#PGPT;DIRECT_EFFECTS;BIO-FERTILIZATION;POTASSIUM_SOLUBILIZATION;K-SOLUBILIZATION-ORGANIC_ACID_METABOLISM;K-SOLUBILISATION-FUMARIC_ACID_BIOSYNTHESIS#PGPT;INDIRECT_EFFECTS;COLONIZING_PLANT_SYSTEM;COLONIZATION-PLANT_DERIVED_SUBSTRATE_USAGE;PLANT_DERIVED_OR…	PGPT0001595	PROKKA_01263	PF01127	5.83e-74
sdhB|frdB	PGPT;DIRECT_EFFECTS;BIO-FERTILIZATION;PHOSPHATE_SOLUBILIZATION;P-SOLUBILISATION-ORGANIC_ACID_METABOLISM;P-SOLUBILISATION-FUMARIC_ACID_BIOSYNTHESIS#PGPT;DIRECT_EFFECTS;BIO-FERTILIZATION;POTASSIUM_SOLUBILIZATION;K-SOLUBILIZATION-ORGANIC_ACID_METABOLISM;K-SOLUBILISATION-FUMARIC_ACID_BIOSYNTHESIS#PGPT;INDIRECT_EFFECTS;COLONIZING_PLANT_SYSTEM;COLONIZATION-PLANT_DERIVED_SUBSTRATE_USAGE;PLANT_DERIVED_OR…	PGPT0001600	PROKKA_01260	PF13085;PF13237;PF13534;PF13183	0.0
sdhA|frdA	PGPT;DIRECT_EFFECTS;BIO-FERTILIZATION;PHOSPHATE_SOLUBILIZATION;P-SOLUBILISATION-ORGANIC_ACID_METABOLISM;P-SOLUBILISATION-FUMARIC_ACID_BIOSYNTHESIS#PGPT;DIRECT_EFFECTS;BIO-FERTILIZATION;POTASSIUM_SOLUBILIZATION;K-SOLUBILIZATION-ORGANIC_ACID_METABOLISM;K-SOLUBILISATION-FUMARIC_ACID_BIOSYNTHESIS#PGPT;INDIRECT_EFFECTS;COLONIZING_PLANT_SYSTEM;COLONIZATION-PLANT_DERIVED_SUBSTRATE_USAGE;PLANT_DERIVED_OR…	PGPT0001605	PROKKA_01261	PF00890	0.0
hpaF	PGPT;DIRECT_EFFECTS;BIO-FERTILIZATION;PHOSPHATE_SOLUBILIZATION;P-SOLUBILISATION-ORGANIC_ACID_METABOLISM;P-SOLUBILISATION-FUMARIC_ACID_BIOSYNTHESIS#PGPT;DIRECT_EFFECTS;BIO-FERTILIZATION;PHOSPHATE_SOLUBILIZATION;P-SOLUBILISATION-ORGANIC_ACID_METABOLISM;P-SOLUBILISATION-PYRUVIC_ACID_BIOSYNTHESIS#PGPT;DIRECT_EFFECTS;BIO-FERTILIZATION;POTASSIUM_SOLUBILIZATION;K-SOLUBILIZATION-ORGANIC_ACID_METABOLISM;K…	PGPT0001630	PROKKA_04087	PF01557	1.11e-149
fumC	PGPT;DIRECT_EFFECTS;BIO-FERTILIZATION;PHOSPHATE_SOLUBILIZATION;P-SOLUBILISATION-ORGANIC_ACID_METABOLISM;P-SOLUBILISATION-MALIC_ACID_BIOSYNTHESIS#PGPT;DIRECT_EFFECTS;BIO-FERTILIZATION;POTASSIUM_SOLUBILIZATION;K-SOLUBILIZATION-ORGANIC_ACID_METABOLISM;K-SOLUBILISATION-MALIC_ACID_BIOSYNTHESIS#PGPT;INDIRECT_EFFECTS;COLONIZING_PLANT_SYSTEM;COLONIZATION-PLANT_DERIVED_SUBSTRATE_USAGE;PLANT_DERIVED_ORGANI…	PGPT0001650	PROKKA_01319	PF10415;PF00206	0.0
accB|bccP	PGPT;DIRECT_EFFECTS;BIO-FERTILIZATION;PHOSPHATE_SOLUBILIZATION;P-SOLUBILISATION-ORGANIC_ACID_METABOLISM;P-SOLUBILISATION-MALONIC_ACID_BIOSYNTHESIS#PGPT;DIRECT_EFFECTS;BIO-FERTILIZATION;POTASSIUM_SOLUBILIZATION;K-SOLUBILIZATION-ORGANIC_ACID_METABOLISM;K-SOLUBILISATION-MALONIC_ACID_BIOSYNTHESIS#PGPT;DIRECT_EFFECTS;PHYTOHORMONE|PLANT_SIGNAL_PRODUCTION;PLANT_SIGNALLING_VOLATILES;PLANT_SIGNAL-VOLATILE…	PGPT0001700	PROKKA_01141	PF00364;PF13533	2.50e-49
accC	PGPT;DIRECT_EFFECTS;BIO-FERTILIZATION;PHOSPHATE_SOLUBILIZATION;P-SOLUBILISATION-ORGANIC_ACID_METABOLISM;P-SOLUBILISATION-MALONIC_ACID_BIOSYNTHESIS#PGPT;DIRECT_EFFECTS;BIO-FERTILIZATION;POTASSIUM_SOLUBILIZATION;K-SOLUBILIZATION-ORGANIC_ACID_METABOLISM;K-SOLUBILISATION-MALONIC_ACID_BIOSYNTHESIS#PGPT;DIRECT_EFFECTS;PHYTOHORMONE|PLANT_SIGNAL_PRODUCTION;PLANT_SIGNALLING_VOLATILES;PLANT_SIGNAL-VOLATILE…	PGPT0001705	PROKKA_01140	PF02222;PF02785;PF00289;PF02786;PF07478	0.0
pccB	PGPT;DIRECT_EFFECTS;BIO-FERTILIZATION;PHOSPHATE_SOLUBILIZATION;P-SOLUBILISATION-ORGANIC_ACID_METABOLISM;P-SOLUBILISATION-MALONIC_ACID_BIOSYNTHESIS#PGPT;DIRECT_EFFECTS;BIO-FERTILIZATION;POTASSIUM_SOLUBILIZATION;K-SOLUBILIZATION-ORGANIC_ACID_METABOLISM;K-SOLUBILISATION-MALONIC_ACID_BIOSYNTHESIS#PGPT;INDIRECT_EFFECTS;COLONIZING_PLANT_SYSTEM;COLONIZATION-PLANT_DERIVED_SUBSTRATE_USAGE;PLANT_DERIVED_CA…	PGPT0001712	PROKKA_01426	PF01039	0.0
mdcF	PGPT;DIRECT_EFFECTS;BIO-FERTILIZATION;PHOSPHATE_SOLUBILIZATION;P-SOLUBILISATION-ORGANIC_ACID_METABOLISM;P-SOLUBILISATION-MALONIC_ACID_TRANSPORT#PGPT;DIRECT_EFFECTS;BIO-FERTILIZATION;POTASSIUM_SOLUBILIZATION;K-SOLUBILIZATION-ORGANIC_ACID_METABOLISM;K-SOLUBILISATION-MALONIC_ACID_TRANSPORT#PGPT;INDIRECT_EFFECTS;STRESS_CONTROL|BIOCONTROL;NEUTRALIZING_ABIOTIC_STRESS;NEUTRALIZING_ACIDIC_STRESS;ACIDIC_S…	PGPT0001720	PROKKA_03772		4.99e-42
gph	PGPT;DIRECT_EFFECTS;BIO-FERTILIZATION;PHOSPHATE_SOLUBILIZATION;P-SOLUBILISATION-ORGANIC_ACID_METABOLISM;P-SOLUBILISATION-GLYCOLIC_ACID_BIOSYNTHESIS#PGPT;INDIRECT_EFFECTS;STRESS_CONTROL|BIOCONTROL;UNIVERSAL_STRESS_RESPONSE;STRESS_SIGNALLING_PROTEINS;STRESS_SIGNAL-DNA_DAMAGE_DEFENSE|REPAIR	PGPT0001730	PROKKA_02148	PF12710;PF13419;PF00702;PF13242	1.10e-148
lra6	PGPT;DIRECT_EFFECTS;BIO-FERTILIZATION;PHOSPHATE_SOLUBILIZATION;P-SOLUBILISATION-ORGANIC_ACID_METABOLISM;P-SOLUBILISATION-LACTIC_ACID_BIOSYNTHESIS#PGPT;DIRECT_EFFECTS;BIO-FERTILIZATION;POTASSIUM_SOLUBILIZATION;K-SOLUBILIZATION-ORGANIC_ACID_METABOLISM;K-SOLUBILISATION-LACTIC_ACID_BIOSYNTHESIS	PGPT0001745	PROKKA_03857	PF01557	0.0
lldD	PGPT;DIRECT_EFFECTS;BIO-FERTILIZATION;PHOSPHATE_SOLUBILIZATION;P-SOLUBILISATION-ORGANIC_ACID_METABOLISM;P-SOLUBILISATION-LACTIC_ACID_BIOSYNTHESIS#PGPT;DIRECT_EFFECTS;BIO-FERTILIZATION;PHOSPHATE_SOLUBILIZATION;P-SOLUBILISATION-ORGANIC_ACID_METABOLISM;P-SOLUBILISATION-PYRUVIC_ACID_BIOSYNTHESIS#PGPT;DIRECT_EFFECTS;BIO-FERTILIZATION;POTASSIUM_SOLUBILIZATION;K-SOLUBILIZATION-ORGANIC_ACID_METABOLISM;K-…	PGPT0001765	PROKKA_03382	PF01070	0.0
gloB|gloC	PGPT;DIRECT_EFFECTS;BIO-FERTILIZATION;PHOSPHATE_SOLUBILIZATION;P-SOLUBILISATION-ORGANIC_ACID_METABOLISM;P-SOLUBILISATION-LACTIC_ACID_BIOSYNTHESIS#PGPT;DIRECT_EFFECTS;BIO-FERTILIZATION;POTASSIUM_SOLUBILIZATION;K-SOLUBILIZATION-ORGANIC_ACID_METABOLISM;K-SOLUBILISATION-LACTIC_ACID_BIOSYNTHESIS	PGPT0001770	PROKKA_02412	PF00753	8.06e-36
yciA	PGPT;DIRECT_EFFECTS;BIO-FERTILIZATION;PHOSPHATE_SOLUBILIZATION;P-SOLUBILISATION-ORGANIC_ACID_METABOLISM;P-SOLUBILISATION-BUTYRIC_ACID_BIOSYNTHESIS#PGPT;DIRECT_EFFECTS;BIO-FERTILIZATION;POTASSIUM_SOLUBILIZATION;K-SOLUBILIZATION-ORGANIC_ACID_METABOLISM;K-SOLUBILISATION-BUTYRIC_ACID_BIOSYNTHESIS	PGPT0001830	PROKKA_03969	PF03061	3.44e-62
tesB	PGPT;DIRECT_EFFECTS;BIO-FERTILIZATION;PHOSPHATE_SOLUBILIZATION;P-SOLUBILISATION-ORGANIC_ACID_METABOLISM;P-SOLUBILISATION-BUTYRIC_ACID_BIOSYNTHESIS#PGPT;DIRECT_EFFECTS;BIO-FERTILIZATION;POTASSIUM_SOLUBILIZATION;K-SOLUBILIZATION-ORGANIC_ACID_METABOLISM;K-SOLUBILISATION-BUTYRIC_ACID_BIOSYNTHESIS	PGPT0001835	PROKKA_04085	PF13622	0.0
tesA	PGPT;DIRECT_EFFECTS;BIO-FERTILIZATION;PHOSPHATE_SOLUBILIZATION;P-SOLUBILISATION-ORGANIC_ACID_METABOLISM;P-SOLUBILISATION-BUTYRIC_ACID_BIOSYNTHESIS#PGPT;DIRECT_EFFECTS;BIO-FERTILIZATION;POTASSIUM_SOLUBILIZATION;K-SOLUBILIZATION-ORGANIC_ACID_METABOLISM;K-SOLUBILISATION-BUTYRIC_ACID_BIOSYNTHESIS	PGPT0001840	PROKKA_01938	PF00657;PF13472	3.89e-46
menI|ydiI|ydiL|ydiI|ybdB	PGPT;DIRECT_EFFECTS;BIO-FERTILIZATION;PHOSPHATE_SOLUBILIZATION;P-SOLUBILISATION-ORGANIC_ACID_METABOLISM;P-SOLUBILISATION-BUTYRIC_ACID_BIOSYNTHESIS#PGPT;DIRECT_EFFECTS;BIO-FERTILIZATION;POTASSIUM_SOLUBILIZATION;K-SOLUBILIZATION-ORGANIC_ACID_METABOLISM;K-SOLUBILISATION-BUTYRIC_ACID_BIOSYNTHESIS#PGPT;DIRECT_EFFECTS;PHYTOHORMONE|PLANT_SIGNAL_PRODUCTION;PLANT_VITAMIN_PRODUCTION;PLANT_VITAMIN_K_METABOL…	PGPT0001845	PROKKA_02129	PF03061	3.04e-82
ybgC	PGPT;DIRECT_EFFECTS;BIO-FERTILIZATION;PHOSPHATE_SOLUBILIZATION;P-SOLUBILISATION-ORGANIC_ACID_METABOLISM;P-SOLUBILISATION-BUTYRIC_ACID_BIOSYNTHESIS#PGPT;DIRECT_EFFECTS;BIO-FERTILIZATION;POTASSIUM_SOLUBILIZATION;K-SOLUBILIZATION-ORGANIC_ACID_METABOLISM;K-SOLUBILISATION-BUTYRIC_ACID_BIOSYNTHESIS#PGPT;INDIRECT_EFFECTS;STRESS_CONTROL|BIOCONTROL;NEUTRALIZING_BIOTIC_STRESS;FUNGICIDAL_COMPOUNDS|ANTIBIOTI…	PGPT0001850	PROKKA_04080		3.37e-69
paaF|echA	PGPT;DIRECT_EFFECTS;BIO-FERTILIZATION;PHOSPHATE_SOLUBILIZATION;P-SOLUBILISATION-ORGANIC_ACID_METABOLISM;P-SOLUBILISATION-VALERIC_ACID_BIOSYNTHESIS#PGPT;DIRECT_EFFECTS;BIO-FERTILIZATION;POTASSIUM_SOLUBILIZATION;K-SOLUBILIZATION-ORGANIC_ACID_METABOLISM;K-SOLUBILISATION-VALERIC_ACID_BIOSYNTHESIS#PGPT;DIRECT_EFFECTS;BIO-REMEDIATION;XENOBIOTICS_BIODEGRADATION;XENOBIOTIC_STYRENE|DERIVATE_DEGRADATION;XE…	PGPT0001860	PROKKA_00408	PF16113	1.43e-86
fadJ	PGPT;DIRECT_EFFECTS;BIO-FERTILIZATION;PHOSPHATE_SOLUBILIZATION;P-SOLUBILISATION-ORGANIC_ACID_METABOLISM;P-SOLUBILISATION-VALERIC_ACID_BIOSYNTHESIS#PGPT;DIRECT_EFFECTS;BIO-FERTILIZATION;POTASSIUM_SOLUBILIZATION;K-SOLUBILIZATION-ORGANIC_ACID_METABOLISM;K-SOLUBILISATION-VALERIC_ACID_BIOSYNTHESIS#PGPT;DIRECT_EFFECTS;BIO-REMEDIATION;XENOBIOTICS_BIODEGRADATION;XENOBIOTIC_CAPROLACTAM|DERIVATE_DEGRADATIO…	PGPT0001870	PROKKA_01814	PF00725;PF02737;PF00378;PF16113	1.01e-101
ilvD	PGPT;DIRECT_EFFECTS;BIO-FERTILIZATION;PHOSPHATE_SOLUBILIZATION;P-SOLUBILISATION-ORGANIC_ACID_METABOLISM;P-SOLUBILISATION-VALERIC_ACID_BIOSYNTHESIS#PGPT;DIRECT_EFFECTS;BIO-FERTILIZATION;POTASSIUM_SOLUBILIZATION;K-SOLUBILIZATION-ORGANIC_ACID_METABOLISM;K-SOLUBILISATION-VALERIC_ACID_BIOSYNTHESIS#PGPT;DIRECT_EFFECTS;PHYTOHORMONE|PLANT_SIGNAL_PRODUCTION;PLANT_VITAMIN_PRODUCTION;PLANT_VITAMIN_B5|PANTOT…	PGPT0001875	PROKKA_00508	PF00920	0.0
alaA	PGPT;DIRECT_EFFECTS;BIO-FERTILIZATION;PHOSPHATE_SOLUBILIZATION;P-SOLUBILISATION-ORGANIC_ACID_METABOLISM;P-SOLUBILISATION-VALERIC_ACID_BIOSYNTHESIS#PGPT;DIRECT_EFFECTS;BIO-FERTILIZATION;PHOSPHATE_SOLUBILIZATION;P-SOLUBILISATION-ORGANIC_ACID_METABOLISM;P-SOLUBILISATION-PYRUVIC_ACID_BIOSYNTHESIS#PGPT;DIRECT_EFFECTS;BIO-FERTILIZATION;POTASSIUM_SOLUBILIZATION;K-SOLUBILIZATION-ORGANIC_ACID_METABOLISM;K…	PGPT0001880	PROKKA_03635	PF00155;PF01041	0.0
sgaA	PGPT;DIRECT_EFFECTS;BIO-FERTILIZATION;PHOSPHATE_SOLUBILIZATION;P-SOLUBILISATION-ORGANIC_ACID_METABOLISM;P-SOLUBILISATION-PYRUVIC_ACID_BIOSYNTHESIS#PGPT;DIRECT_EFFECTS;BIO-FERTILIZATION;POTASSIUM_SOLUBILIZATION;K-SOLUBILIZATION-ORGANIC_ACID_METABOLISM;K-SOLUBILISATION-PYRUVIC_ACID_BIOSYNTHESIS#PGPT;INDIRECT_EFFECTS;COLONIZING_PLANT_SYSTEM;COLONIZATION-PLANT_DERIVED_SUBSTRATE_USAGE;PLANT_DERIVED_AM…	PGPT0001920	PROKKA_03574	PF00266	0.0
ilvA|tdcB	PGPT;DIRECT_EFFECTS;BIO-FERTILIZATION;PHOSPHATE_SOLUBILIZATION;P-SOLUBILISATION-ORGANIC_ACID_METABOLISM;P-SOLUBILISATION-PYRUVIC_ACID_BIOSYNTHESIS#PGPT;DIRECT_EFFECTS;BIO-FERTILIZATION;POTASSIUM_SOLUBILIZATION;K-SOLUBILIZATION-ORGANIC_ACID_METABOLISM;K-SOLUBILISATION-PYRUVIC_ACID_BIOSYNTHESIS#PGPT;INDIRECT_EFFECTS;COLONIZING_PLANT_SYSTEM;COLONIZATION-PLANT_DERIVED_SUBSTRATE_USAGE;PLANT_DERIVED_AM…	PGPT0001960	PROKKA_01303	PF00291	0.0
dsdA	PGPT;DIRECT_EFFECTS;BIO-FERTILIZATION;PHOSPHATE_SOLUBILIZATION;P-SOLUBILISATION-ORGANIC_ACID_METABOLISM;P-SOLUBILISATION-PYRUVIC_ACID_BIOSYNTHESIS#PGPT;DIRECT_EFFECTS;BIO-FERTILIZATION;POTASSIUM_SOLUBILIZATION;K-SOLUBILIZATION-ORGANIC_ACID_METABOLISM;K-SOLUBILISATION-PYRUVIC_ACID_BIOSYNTHESIS#PGPT;INDIRECT_EFFECTS;COLONIZING_PLANT_SYSTEM;COLONIZATION-PLANT_DERIVED_SUBSTRATE_USAGE;PLANT_DERIVED_AM…	PGPT0001970	PROKKA_04137		1.18e-22
sdaA|sdaB|tdcG	PGPT;DIRECT_EFFECTS;BIO-FERTILIZATION;PHOSPHATE_SOLUBILIZATION;P-SOLUBILISATION-ORGANIC_ACID_METABOLISM;P-SOLUBILISATION-PYRUVIC_ACID_BIOSYNTHESIS#PGPT;DIRECT_EFFECTS;BIO-FERTILIZATION;POTASSIUM_SOLUBILIZATION;K-SOLUBILIZATION-ORGANIC_ACID_METABOLISM;K-SOLUBILISATION-PYRUVIC_ACID_BIOSYNTHESIS	PGPT0001975	PROKKA_03879	PF03313;PF03315	0.0
metB|met|cysA	PGPT;DIRECT_EFFECTS;BIO-FERTILIZATION;PHOSPHATE_SOLUBILIZATION;P-SOLUBILISATION-ORGANIC_ACID_METABOLISM;P-SOLUBILISATION-SUCCINIC_ACID_ACID_BIOSYNTHESIS#PGPT;DIRECT_EFFECTS;BIO-FERTILIZATION;PHOSPHATE_SOLUBILIZATION;P-SOLUBILISATION-ORGANIC_ACID_METABOLISM;P-SOLUBILISATION-PYRUVIC_ACID_BIOSYNTHESIS#PGPT;DIRECT_EFFECTS;BIO-FERTILIZATION;PHOSPHATE_SOLUBILIZATION;K-SOLUBILIZATION-ORGANIC_ACID_METABO…	PGPT0001980	PROKKA_00828	PF01053	1.32e-89
metC	PGPT;DIRECT_EFFECTS;BIO-FERTILIZATION;PHOSPHATE_SOLUBILIZATION;P-SOLUBILISATION-ORGANIC_ACID_METABOLISM;P-SOLUBILISATION-PYRUVIC_ACID_BIOSYNTHESIS#PGPT;DIRECT_EFFECTS;BIO-FERTILIZATION;POTASSIUM_SOLUBILIZATION;K-SOLUBILIZATION-ORGANIC_ACID_METABOLISM;K-SOLUBILISATION-PYRUVIC_ACID_BIOSYNTHESIS#PGPT;INDIRECT_EFFECTS;COLONIZING_PLANT_SYSTEM;COLONIZATION-PLANT_DERIVED_SUBSTRATE_USAGE;PLANT_DERIVED_AM…	PGPT0001995	PROKKA_01480	PF01053	2.54e-144
pyk	PGPT;DIRECT_EFFECTS;BIO-FERTILIZATION;PHOSPHATE_SOLUBILIZATION;P-SOLUBILISATION-ORGANIC_ACID_METABOLISM;P-SOLUBILISATION-PYRUVIC_ACID_BIOSYNTHESIS#PGPT;DIRECT_EFFECTS;BIO-FERTILIZATION;POTASSIUM_SOLUBILIZATION;K-SOLUBILIZATION-ORGANIC_ACID_METABOLISM;K-SOLUBILISATION-PYRUVIC_ACID_BIOSYNTHESIS#PGPT;INDIRECT_EFFECTS;COLONIZING_PLANT_SYSTEM;COLONIZATION-PLANT_DERIVED_SUBSTRATE_USAGE;PLANT_DERIVED_CA…	PGPT0002020	PROKKA_01866	PF00224;PF02887	0.0
ptsI	PGPT;DIRECT_EFFECTS;BIO-FERTILIZATION;PHOSPHATE_SOLUBILIZATION;P-SOLUBILISATION-ORGANIC_ACID_METABOLISM;P-SOLUBILISATION-PYRUVIC_ACID_BIOSYNTHESIS#PGPT;DIRECT_EFFECTS;BIO-FERTILIZATION;POTASSIUM_SOLUBILIZATION;K-SOLUBILIZATION-ORGANIC_ACID_METABOLISM;K-SOLUBILISATION-PYRUVIC_ACID_BIOSYNTHESIS#PGPT;INDIRECT_EFFECTS;COLONIZING_PLANT_SYSTEM;COLONIZATION-PLANT_DERIVED_SUBSTRATE_USAGE;PLANT_DERIVED_CA…	PGPT0002025	PROKKA_03924	PF05524;PF00391;PF02896	0.0
ptsP	PGPT;DIRECT_EFFECTS;BIO-FERTILIZATION;PHOSPHATE_SOLUBILIZATION;P-SOLUBILISATION-ORGANIC_ACID_METABOLISM;P-SOLUBILISATION-PYRUVIC_ACID_BIOSYNTHESIS#PGPT;DIRECT_EFFECTS;BIO-FERTILIZATION;POTASSIUM_SOLUBILIZATION;K-SOLUBILIZATION-ORGANIC_ACID_METABOLISM;K-SOLUBILISATION-PYRUVIC_ACID_BIOSYNTHESIS	PGPT0002030	PROKKA_00505	PF01590;PF13185	4.75e-06
pps|ppsA	PGPT;DIRECT_EFFECTS;BIO-FERTILIZATION;PHOSPHATE_SOLUBILIZATION;P-SOLUBILISATION-ORGANIC_ACID_METABOLISM;P-SOLUBILISATION-PYRUVIC_ACID_BIOSYNTHESIS#PGPT;DIRECT_EFFECTS;BIO-FERTILIZATION;POTASSIUM_SOLUBILIZATION;K-SOLUBILIZATION-ORGANIC_ACID_METABOLISM;K-SOLUBILISATION-PYRUVIC_ACID_BIOSYNTHESIS#PGPT;INDIRECT_EFFECTS;COLONIZING_PLANT_SYSTEM;COLONIZATION-PLANT_DERIVED_SUBSTRATE_USAGE;PLANT_DERIVED_CA…	PGPT0002035	PROKKA_01893	PF01326	5.07e-67
sseA	PGPT;DIRECT_EFFECTS;BIO-FERTILIZATION;PHOSPHATE_SOLUBILIZATION;P-SOLUBILISATION-ORGANIC_ACID_METABOLISM;P-SOLUBILISATION-PYRUVIC_ACID_BIOSYNTHESIS#PGPT;DIRECT_EFFECTS;BIO-FERTILIZATION;POTASSIUM_SOLUBILIZATION;K-SOLUBILIZATION-ORGANIC_ACID_METABOLISM;K-SOLUBILISATION-PYRUVIC_ACID_BIOSYNTHESIS#PGPT;DIRECT_EFFECTS;BIO-FERTILIZATION;SULFUR_ASSIMILATION|MINERALIZATION;S-ASSSIMILATION-SULFUR_METABOLIS…	PGPT0002045	PROKKA_01825	PF00581	0.0
mhpE	PGPT;DIRECT_EFFECTS;BIO-FERTILIZATION;PHOSPHATE_SOLUBILIZATION;P-SOLUBILISATION-ORGANIC_ACID_METABOLISM;P-SOLUBILISATION-PYRUVIC_ACID_BIOSYNTHESIS#PGPT;DIRECT_EFFECTS;BIO-FERTILIZATION;POTASSIUM_SOLUBILIZATION;K-SOLUBILIZATION-ORGANIC_ACID_METABOLISM;K-SOLUBILISATION-PYRUVIC_ACID_BIOSYNTHESIS#PGPT;DIRECT_EFFECTS;BIO-REMEDIATION;XENOBIOTICS_BIODEGRADATION;XENOBIOTIC_XYLENE|DERIVATE_DEGRADATION;XEN…	PGPT0002050	PROKKA_00177	PF00682	0.0
eda	PGPT;DIRECT_EFFECTS;BIO-FERTILIZATION;PHOSPHATE_SOLUBILIZATION;P-SOLUBILISATION-ORGANIC_ACID_METABOLISM;P-SOLUBILISATION-PYRUVIC_ACID_BIOSYNTHESIS#PGPT;DIRECT_EFFECTS;BIO-FERTILIZATION;POTASSIUM_SOLUBILIZATION;K-SOLUBILIZATION-ORGANIC_ACID_METABOLISM;K-SOLUBILISATION-PYRUVIC_ACID_BIOSYNTHESIS#PGPT;INDIRECT_EFFECTS;COLONIZING_PLANT_SYSTEM;COLONIZATION-PLANT_DERIVED_SUBSTRATE_USAGE;PLANT_DERIVED_SU…	PGPT0002060	PROKKA_04135	PF01081	2.01e-130
dapA|mosA	PGPT;DIRECT_EFFECTS;BIO-FERTILIZATION;PHOSPHATE_SOLUBILIZATION;P-SOLUBILISATION-ORGANIC_ACID_METABOLISM;P-SOLUBILISATION-PYRUVIC_ACID_BIOSYNTHESIS#PGPT;DIRECT_EFFECTS;BIO-FERTILIZATION;POTASSIUM_SOLUBILIZATION;K-SOLUBILIZATION-ORGANIC_ACID_METABOLISM;K-SOLUBILISATION-PYRUVIC_ACID_BIOSYNTHESIS#PGPT;INDIRECT_EFFECTS;COMPETITIVE_EXCLUSION|CE;CE-BACTERIAL_FITNESS;CE-BACTERIAL_FITNESS-RHIZOPINE_METABO…	PGPT0002080	PROKKA_01595	PF00701	0.0
ligK|galC	PGPT;DIRECT_EFFECTS;BIO-FERTILIZATION;PHOSPHATE_SOLUBILIZATION;P-SOLUBILISATION-ORGANIC_ACID_METABOLISM;P-SOLUBILISATION-PYRUVIC_ACID_BIOSYNTHESIS#PGPT;DIRECT_EFFECTS;BIO-FERTILIZATION;POTASSIUM_SOLUBILIZATION;K-SOLUBILIZATION-ORGANIC_ACID_METABOLISM;K-SOLUBILISATION-PYRUVIC_ACID_BIOSYNTHESIS#PGPT;INDIRECT_EFFECTS;COLONIZING_PLANT_SYSTEM;COLONIZATION-PLANT_DERIVED_SUBSTRATE_USAGE;PLANT_DERIVED_AR…	PGPT0002085	PROKKA_03897	PF03737	5.31e-09
fdhA	PGPT;DIRECT_EFFECTS;BIO-FERTILIZATION;PHOSPHATE_SOLUBILIZATION;P-SOLUBILISATION-ORGANIC_ACID_METABOLISM;P-SOLUBILISATION-FORMIC_ACID_BIOSYNTHESIS#PGPT;DIRECT_EFFECTS;BIO-FERTILIZATION;POTASSIUM_SOLUBILIZATION;K-SOLUBILIZATION-ORGANIC_ACID_METABOLISM;K-SOLUBILISATION-FORMIC_ACID_BIOSYNTHESIS#PGPT;DIRECT_EFFECTS;BIO-REMEDIATION;XENOBIOTICS_BIODEGRADATION;XENOBIOTIC_HYDROCARBONS|OIL_DEGRADATION;XENO…	PGPT0002115	PROKKA_04114	PF08240;PF13823;PF00107;PF16912	0.0
frc|yfdW	PGPT;DIRECT_EFFECTS;BIO-FERTILIZATION;PHOSPHATE_SOLUBILIZATION;P-SOLUBILISATION-ORGANIC_ACID_METABOLISM;P-SOLUBILISATION-FORMIC_ACID_BIOSYNTHESIS#PGPT;INDIRECT_EFFECTS;STRESS_CONTROL|BIOCONTROL;NEUTRALIZING_ABIOTIC_STRESS;NEUTRALIZING_ACIDIC_STRESS;ACIDIC_STRESS-SOXALATE-INDUCED_ACID_TOLERANCE#PGPT;INDIRECT_EFFECTS;COLONIZING_PLANT_SYSTEM;COLONIZATION-PLANT_DERIVED_SUBSTRATE_USAGE;PLANT_DERIVED_O…	PGPT0002130	PROKKA_00818	PF02515	6.72e-102
dgoT	PGPT;DIRECT_EFFECTS;BIO-FERTILIZATION;PHOSPHATE_SOLUBILIZATION;P-SOLUBILISATION-ORGANIC_ACID_METABOLISM;P-SOLUBILISATION-GALACTONIC_ACID_TRANSPORT#PGPT;DIRECT_EFFECTS;BIO-FERTILIZATION;POTASSIUM_SOLUBILIZATION;K-SOLUBILIZATION-ORGANIC_ACID_METABOLISM;K-SOLUBILISATION-GALACTONIC_ACID_TRANSPORT#PGPT;INDIRECT_EFFECTS;COLONIZING_PLANT_SYSTEM;COLONIZATION-PLANT_DERIVED_SUBSTRATE_USAGE;PLANT_DERIVED_OR…	PGPT0002190	PROKKA_04059	PF07690	0.0
acdAB	PGPT;DIRECT_EFFECTS;BIO-FERTILIZATION;PHOSPHATE_SOLUBILIZATION;P-SOLUBILISATION-ORGANIC_ACID_METABOLISM;P-SOLUBILISATION-PROPIONIC_ACID_BIOSYNTHESIS#PGPT;DIRECT_EFFECTS;BIO-FERTILIZATION;POTASSIUM_SOLUBILIZATION;K-SOLUBILIZATION-ORGANIC_ACID_METABOLISM;K-SOLUBILISATION-PROPIONIC_ACID_BIOSYNTHESIS	PGPT0002255	PROKKA_01792	PF13549;PF02629;PF13380;PF13607	4.70e-166
acs	PGPT;DIRECT_EFFECTS;BIO-FERTILIZATION;PHOSPHATE_SOLUBILIZATION;P-SOLUBILISATION-ORGANIC_ACID_METABOLISM;P-SOLUBILISATION-PROPIONIC_ACID_BIOSYNTHESIS#PGPT;DIRECT_EFFECTS;BIO-FERTILIZATION;POTASSIUM_SOLUBILIZATION;K-SOLUBILIZATION-ORGANIC_ACID_METABOLISM;K-SOLUBILISATION-PROPIONIC_ACID_BIOSYNTHESIS#PGPT;INDIRECT_EFFECTS;COLONIZING_PLANT_SYSTEM;COLONIZATION-PLANT_DERIVED_SUBSTRATE_USAGE;PLANT_DERIVE…	PGPT0002265	PROKKA_03416	PF16177;PF00501	0.0
aco|acx	PGPT;DIRECT_EFFECTS;BIO-FERTILIZATION;PHOSPHATE_SOLUBILIZATION;P-SOLUBILISATION-ORGANIC_ACID_METABOLISM;P-SOLUBILISATION-PROPIONIC_ACID_BIOSYNTHESIS#PGPT;DIRECT_EFFECTS;BIO-FERTILIZATION;POTASSIUM_SOLUBILIZATION;K-SOLUBILIZATION-ORGANIC_ACID_METABOLISM;K-SOLUBILISATION-PROPIONIC_ACID_BIOSYNTHESIS#PGPT;INDIRECT_EFFECTS;COLONIZING_PLANT_SYSTEM;COLONIZATION-PLANT_DERIVED_SUBSTRATE_USAGE;PLANT_DERIVE…	PGPT0002290	PROKKA_02207	PF01756	3.27e-167
mmsA|iolA	PGPT;DIRECT_EFFECTS;BIO-FERTILIZATION;PHOSPHATE_SOLUBILIZATION;P-SOLUBILISATION-ORGANIC_ACID_METABOLISM;P-SOLUBILISATION-PROPIONIC_ACID_BIOSYNTHESIS#PGPT;DIRECT_EFFECTS;BIO-FERTILIZATION;POTASSIUM_SOLUBILIZATION;K-SOLUBILIZATION-ORGANIC_ACID_METABOLISM;K-SOLUBILISATION-PROPIONIC_ACID_BIOSYNTHESIS#PGPT;INDIRECT_EFFECTS;COLONIZING_PLANT_SYSTEM;COLONIZATION-PLANT_DERIVED_SUBSTRATE_USAGE;PLANT_DERIVE…	PGPT0002295	PROKKA_00406	PF00171	0.0
ttuB	PGPT;DIRECT_EFFECTS;BIO-FERTILIZATION;PHOSPHATE_SOLUBILIZATION;P-SOLUBILISATION-ORGANIC_ACID_METABOLISM;P-SOLUBILISATION-TARTARIC_ACID_TRANSPORT	PGPT0002325	PROKKA_01653	PF02805;PF12833;PF00165	9.22e-23
SUOX_like	PGPT;DIRECT_EFFECTS;BIO-FERTILIZATION;PHOSPHATE_SOLUBILIZATION;P-SOLUBILISATION-OTHER_ACID_METABOLISM;P-SOLUBILISATION-SULFURIC_ACID_BIOSYNTHESIS#PGPT;DIRECT_EFFECTS;BIO-FERTILIZATION;POTASSIUM_SOLUBILIZATION;K-SOLUBILISATION-OTHER_ACID_METABOLISMS;K-SOLUBILISATION-SULFURIC_ACID_BIOSYNTHESIS	PGPT0002375	PROKKA_03843	PF03404;PF00174	2.01e-76
cysN	PGPT;DIRECT_EFFECTS;BIO-FERTILIZATION;PHOSPHATE_SOLUBILIZATION;P-SOLUBILISATION-OTHER_ACID_METABOLISM;P-SOLUBILISATION-SULFURIC_ACID_BIOSYNTHESIS#PGPT;DIRECT_EFFECTS;BIO-FERTILIZATION;POTASSIUM_SOLUBILIZATION;K-SOLUBILISATION-OTHER_ACID_METABOLISMS;K-SOLUBILISATION-SULFURIC_ACID_BIOSYNTHESIS#PGPT;DIRECT_EFFECTS;BIO-FERTILIZATION;SULFUR_ASSIMILATION|MINERALIZATION;S-ASSSIMILATION-SULFUR_METABOLISM…	PGPT0002400	PROKKA_03219	PF00009	0.0
cysD	PGPT;DIRECT_EFFECTS;BIO-FERTILIZATION;PHOSPHATE_SOLUBILIZATION;P-SOLUBILISATION-OTHER_ACID_METABOLISM;P-SOLUBILISATION-SULFURIC_ACID_BIOSYNTHESIS#PGPT;DIRECT_EFFECTS;BIO-FERTILIZATION;POTASSIUM_SOLUBILIZATION;K-SOLUBILISATION-OTHER_ACID_METABOLISMS;K-SOLUBILISATION-SULFURIC_ACID_BIOSYNTHESIS#PGPT;DIRECT_EFFECTS;BIO-FERTILIZATION;SULFUR_ASSIMILATION|MINERALIZATION;S-ASSSIMILATION-SULFUR_METABOLISM…	PGPT0002405	PROKKA_03220	PF01507	0.0
cynT|can	PGPT;DIRECT_EFFECTS;BIO-FERTILIZATION;CARBON_DIOXID_FIXATION;CO2_FIXATION-ALTERNATIVE_PAHTWAYS;PHOTOSYNTHETIC_CO2_FIXATION#PGPT;DIRECT_EFFECTS;BIO-FERTILIZATION;PHOSPHATE_SOLUBILIZATION;P-SOLUBILISATION-OTHER_ACID_METABOLISM;P-SOLUBILISATION-CARBONIC_ACID_BIOSYNTHESIS#PGPT;DIRECT_EFFECTS;BIO-FERTILIZATION;POTASSIUM_SOLUBILIZATION;K-SOLUBILISATION-OTHER_ACID_METABOLISMS;K-SOLUBILISATION-CARBONIC_A…	PGPT0002415	PROKKA_01320	PF00484	3.85e-142
GAMMACA_like	PGPT;DIRECT_EFFECTS;BIO-FERTILIZATION;PHOSPHATE_SOLUBILIZATION;P-SOLUBILISATION-OTHER_ACID_METABOLISM;P-SOLUBILISATION-CARBONIC_ACID_BIOSYNTHESIS#PGPT;DIRECT_EFFECTS;BIO-FERTILIZATION;POTASSIUM_SOLUBILIZATION;K-SOLUBILISATION-OTHER_ACID_METABOLISMS;K-SOLUBILISATION-CARBONIC_ACID_BIOSYNTHESIS	PGPT0002425	PROKKA_01242	PF00132	5.62e-45
phnF	PGPT;DIRECT_EFFECTS;BIO-FERTILIZATION;PHOSPHATE_SOLUBILIZATION;P-SOLUBILISATION-OTHER_ACID_METABOLISM;P-SOLUBILISATION-PHOSPHONATE_DEGRADATION	PGPT0002515	PROKKA_02114	PF00392;PF07702	6.95e-26
phnC	PGPT;DIRECT_EFFECTS;BIO-FERTILIZATION;PHOSPHATE_SOLUBILIZATION;P-SOLUBILISATION-OTHER_ACID_METABOLISM;P-SOLUBILISATION-PHOSPHONATE_TRANSPORT	PGPT0002520	PROKKA_01221	PF00005	2.75e-156
phnD	PGPT;DIRECT_EFFECTS;BIO-FERTILIZATION;PHOSPHATE_SOLUBILIZATION;P-SOLUBILISATION-OTHER_ACID_METABOLISM;P-SOLUBILISATION-PHOSPHONATE_TRANSPORT	PGPT0002525	PROKKA_01222	PF09084;PF12974	0.0
phoD	PGPT;DIRECT_EFFECTS;BIO-FERTILIZATION;PHOSPHATE_SOLUBILIZATION;P-SOLUBILISATION-PHOSPHATASE_ACTIVITY;P-SOLUBILISATION-ALKALINE_PHOSPHATASE#PGPT;DIRECT_EFFECTS;PHYTOHORMONE|PLANT_SIGNAL_PRODUCTION;PLANT_SIGNAL-GERMINATION_STIMULATION;PLANT_GERMINATION-VITAMIN_B9|FOLATE_PRODUCTION;PLANT_GERMINATION-VITAMIN_B9|FOLATE_BIOSYNTHESIS#PGPT;DIRECT_EFFECTS;PHYTOHORMONE|PLANT_SIGNAL_PRODUCTION;PLANT_VITAMIN…	PGPT0002575	PROKKA_00812	PF09423;PF16655	0.0
phy|phyA|phyB|phyC	PGPT;DIRECT_EFFECTS;BIO-FERTILIZATION;PHOSPHATE_SOLUBILIZATION;P-SOLUBILISATION-PHOSPHATASE_ACTIVITY;P-SOLUBILISATION-PHYTASE_PRODUCTION	PGPT0002580	PROKKA_03741		6.98e-14
phoE	PGPT;DIRECT_EFFECTS;BIO-FERTILIZATION;PHOSPHATE_SOLUBILIZATION;P-SOLUBILISATION-PHOSPHATASE_ACTIVITY;P-SOLUBILISATION-UNCHARACTERIZED_PHOSPHATASE	PGPT0002590	PROKKA_04016	PF00300	8.25e-116
ppx|ppx_gppA	PGPT;DIRECT_EFFECTS;BIO-FERTILIZATION;PHOSPHATE_SOLUBILIZATION;P-SOLUBILISATION-PHOSPHATASE_ACTIVITY;P-SOLUBILISATION-EXOPOLYPHOSPHATASE#PGPT;INDIRECT_EFFECTS;COLONIZING_PLANT_SYSTEM;COLONIZATION-PLANT_DERIVED_SUBSTRATE_USAGE;PLANT_DERIVED_NUCLEOSIDE_METABOLISM;PLANT_DERIVED_PURINE_METABOLISM	PGPT0002595	PROKKA_03393	PF02541	0.0
ppa	PGPT;DIRECT_EFFECTS;BIO-FERTILIZATION;PHOSPHATE_SOLUBILIZATION;P-SOLUBILISATION-PHOSPHATASE_ACTIVITY;P-SOLUBILISATION-INORGANIC_PHOSPHATASE	PGPT0002600	PROKKA_00123	PF00719	2.38e-116
pstA	PGPT;DIRECT_EFFECTS;BIO-FERTILIZATION;PHOSPHATE_SOLUBILIZATION;P-SOLUBILISATION-PHOSPHATE_METABOLISM;P-SOLUBILISATION-PHOSPHATE_TRANSPORT#PGPT;DIRECT_EFFECTS;BIO-REMEDIATION;HEAVY_METAL_DETOXIFICATION;HEAVY_METAL_ARSENIC_RESISTANCE;ARSENIC_RESISTANCE-PST-PHO-PIT_TRANSPORT_SYSTEM#PGPT;DIRECT_EFFECTS;BIO-REMEDIATION;HEAVY_METAL_DETOXIFICATION;HEAVY_METAL_ANTIMONY_RESISTANCE;ANTIMONY_RESISTANCE-PUTA…	PGPT0002610	PROKKA_00204	PF00528	0.0
pstB|phoT	PGPT;DIRECT_EFFECTS;BIO-FERTILIZATION;PHOSPHATE_SOLUBILIZATION;P-SOLUBILISATION-PHOSPHATE_METABOLISM;P-SOLUBILISATION-PHOSPHATE_TRANSPORT#PGPT;DIRECT_EFFECTS;BIO-REMEDIATION;HEAVY_METAL_DETOXIFICATION;HEAVY_METAL_ARSENIC_RESISTANCE;ARSENIC_RESISTANCE-PST-PHO-PIT_TRANSPORT_SYSTEM#PGPT;DIRECT_EFFECTS;BIO-REMEDIATION;HEAVY_METAL_DETOXIFICATION;HEAVY_METAL_ANTIMONY_RESISTANCE;ANTIMONY_RESISTANCE-PUTA…	PGPT0002615	PROKKA_00205	PF13304;PF00005	0.0
pstC|phoW	PGPT;DIRECT_EFFECTS;BIO-FERTILIZATION;PHOSPHATE_SOLUBILIZATION;P-SOLUBILISATION-PHOSPHATE_METABOLISM;P-SOLUBILISATION-PHOSPHATE_TRANSPORT#PGPT;DIRECT_EFFECTS;BIO-REMEDIATION;HEAVY_METAL_DETOXIFICATION;HEAVY_METAL_ARSENIC_RESISTANCE;ARSENIC_RESISTANCE-PST-PHO-PIT_TRANSPORT_SYSTEM#PGPT;DIRECT_EFFECTS;BIO-REMEDIATION;HEAVY_METAL_DETOXIFICATION;HEAVY_METAL_ANTIMONY_RESISTANCE;ANTIMONY_RESISTANCE-PUTA…	PGPT0002620	PROKKA_00203	PF00528	0.0
pstS|phoS	PGPT;DIRECT_EFFECTS;BIO-FERTILIZATION;PHOSPHATE_SOLUBILIZATION;P-SOLUBILISATION-PHOSPHATE_METABOLISM;P-SOLUBILISATION-PHOSPHATE_TRANSPORT#PGPT;DIRECT_EFFECTS;BIO-REMEDIATION;HEAVY_METAL_DETOXIFICATION;HEAVY_METAL_ARSENIC_RESISTANCE;ARSENIC_RESISTANCE-PST-PHO-PIT_TRANSPORT_SYSTEM#PGPT;DIRECT_EFFECTS;BIO-REMEDIATION;HEAVY_METAL_DETOXIFICATION;HEAVY_METAL_ANTIMONY_RESISTANCE;ANTIMONY_RESISTANCE-PUTA…	PGPT0002625	PROKKA_00202	PF12727;PF12849	0.0
phoU|phoY	PGPT;DIRECT_EFFECTS;BIO-FERTILIZATION;PHOSPHATE_SOLUBILIZATION;P-SOLUBILISATION-PHOSPHATE_METABOLISM;P-SOLUBILISATION-PHOSPHATE_TRANSPORT#PGPT;DIRECT_EFFECTS;BIO-REMEDIATION;HEAVY_METAL_DETOXIFICATION;HEAVY_METAL_ARSENIC_RESISTANCE;ARSENIC_RESISTANCE-PST-PHO-PIT_TRANSPORT_SYSTEM	PGPT0002630	PROKKA_00833	PF01895	1.15e-148
TC_PIT	PGPT;DIRECT_EFFECTS;BIO-FERTILIZATION;PHOSPHATE_SOLUBILIZATION;P-SOLUBILISATION-PHOSPHATE_METABOLISM;P-SOLUBILISATION-PHOSPHATE_TRANSPORT	PGPT0002655	PROKKA_02124	PF01384	0.0
phoP|phoB1	PGPT;DIRECT_EFFECTS;BIO-FERTILIZATION;PHOSPHATE_SOLUBILIZATION;P-SOLUBILISATION-PHOSPHATE_METABOLISM;P-SOLUBILISATION-PHOSPAHTE_HOMEOSTASIS|REGULATION#PGPT;INDIRECT_EFFECTS;COMPETITIVE_EXCLUSION|CE;CE-EXOPOLYSACCHARIDE_PRODUCTION|EPS;CE-EPS-GLYCAN_METABOLISM;CE-EPS-GALACTOGLUCAN_METABOLIC_PATHWAY	PGPT0002665	PROKKA_00763	PF00072;PF00486	3.78e-60
senX3	PGPT;DIRECT_EFFECTS;BIO-FERTILIZATION;PHOSPHATE_SOLUBILIZATION;P-SOLUBILISATION-PHOSPHATE_METABOLISM;P-SOLUBILISATION-PHOSPAHTE_HOMEOSTASIS|REGULATION	PGPT0002670	PROKKA_00834	PF02518;PF00512	0.0
regX3	PGPT;DIRECT_EFFECTS;BIO-FERTILIZATION;PHOSPHATE_SOLUBILIZATION;P-SOLUBILISATION-PHOSPHATE_METABOLISM;P-SOLUBILISATION-PHOSPAHTE_HOMEOSTASIS|REGULATION	PGPT0002675	PROKKA_00835	PF00072;PF00486	9.82e-161
yxiE	PGPT;DIRECT_EFFECTS;BIO-FERTILIZATION;PHOSPHATE_SOLUBILIZATION;P-SOLUBILISATION-PHOSPHATE_METABOLISM;P-SOLUBILISATION-PHOSPAHTE_HOMEOSTASIS|REGULATION#PGPT;INDIRECT_EFFECTS;STRESS_CONTROL|BIOCONTROL;UNIVERSAL_STRESS_RESPONSE;STRESS_SIGNALLING_PROTEINS;STRESS_SIGNAL-PHOSPHATE_STARVATION_RESPONSE	PGPT0002681	PROKKA_01924	PF00582	9.88e-08
ppk	PGPT;DIRECT_EFFECTS;BIO-FERTILIZATION;PHOSPHATE_SOLUBILIZATION;P-SOLUBILISATION-PHOSPHATE_METABOLISM;P-SOLUBILISATION-PHOSPAHTE_HOMEOSTASIS|REGULATION	PGPT0002685	PROKKA_03128		9.46e-59
ppk2	PGPT;DIRECT_EFFECTS;BIO-FERTILIZATION;PHOSPHATE_SOLUBILIZATION;P-SOLUBILISATION-PHOSPHATE_METABOLISM;P-SOLUBILISATION-PHOSPAHTE_HOMEOSTASIS|REGULATION	PGPT0002695	PROKKA_02944	PF03976	1.68e-58
phoH	PGPT;DIRECT_EFFECTS;BIO-FERTILIZATION;PHOSPHATE_SOLUBILIZATION;P-SOLUBILISATION-PHOSPHATE_METABOLISM;P-SOLUBILISATION-PHOSPAHTE_HOMEOSTASIS|REGULATION#PGPT;INDIRECT_EFFECTS;STRESS_CONTROL|BIOCONTROL;UNIVERSAL_STRESS_RESPONSE;STRESS_SIGNALLING_PROTEINS;STRESS_SIGNAL-PHOSPHATE_STARVATION_RESPONSE	PGPT0002700	PROKKA_02319		3.89e-63
phoR	PGPT;DIRECT_EFFECTS;BIO-FERTILIZATION;PHOSPHATE_SOLUBILIZATION;P-SOLUBILISATION-PHOSPHATE_METABOLISM;P-SOLUBILISATION-PHOSPAHTE_HOMEOSTASIS|REGULATION	PGPT0002705	PROKKA_01876	PF13185	8.28e-26
trkA|ktrA	PGPT;DIRECT_EFFECTS;BIO-FERTILIZATION;POTASSIUM_SOLUBILIZATION;K-SOLUBILIZATION-POTASSIUM_TRANSPORT;K-SOLUBILIZATION-TRK-UPTAKE_SYSTEM#PGPT;INDIRECT_EFFECTS;STRESS_CONTROL|BIOCONTROL;NEUTRALIZING_ABIOTIC_STRESS;NEUTRALIZING_OSMOTIC_STRESS;OSMOTIC_STRESS-POTASSIUM_TRANSPORT	PGPT0002710	PROKKA_01803	PF13241;PF02080;PF02254	2.63e-159
kch|trkA|mthK|pch	PGPT;DIRECT_EFFECTS;BIO-FERTILIZATION;POTASSIUM_SOLUBILIZATION;K-SOLUBILIZATION-POTASSIUM_TRANSPORT;K-SOLUBILIZATION-TRK-UPTAKE_SYSTEM#PGPT;INDIRECT_EFFECTS;STRESS_CONTROL|BIOCONTROL;NEUTRALIZING_ABIOTIC_STRESS;NEUTRALIZING_OSMOTIC_STRESS;OSMOTIC_STRESS-POTASSIUM_TRANSPORT#PGPT;INDIRECT_EFFECTS;STRESS_CONTROL|BIOCONTROL;NEUTRALIZING_ABIOTIC_STRESS;NEUTRALIZING_SALINITY_STRESS;SALINITY_STRESS-POTA…	PGPT0002715	PROKKA_03184	PF00520;PF07885	3.15e-115
trkG|trkH|ktrB	PGPT;DIRECT_EFFECTS;BIO-FERTILIZATION;POTASSIUM_SOLUBILIZATION;K-SOLUBILIZATION-POTASSIUM_TRANSPORT;K-SOLUBILIZATION-TRK-UPTAKE_SYSTEM#PGPT;INDIRECT_EFFECTS;STRESS_CONTROL|BIOCONTROL;NEUTRALIZING_ABIOTIC_STRESS;NEUTRALIZING_OSMOTIC_STRESS;OSMOTIC_STRESS-POTASSIUM_TRANSPORT	PGPT0002735	PROKKA_03388	PF02386	9.77e-159
kdpD	PGPT;DIRECT_EFFECTS;BIO-FERTILIZATION;POTASSIUM_SOLUBILIZATION;K-SOLUBILIZATION-POTASSIUM_TRANSPORT;K-SOLUBILIZATION-KDP-UPTAKE_SYSTEM#PGPT;INDIRECT_EFFECTS;STRESS_CONTROL|BIOCONTROL;NEUTRALIZING_ABIOTIC_STRESS;NEUTRALIZING_OSMOTIC_STRESS;OSMOTIC_STRESS-POTASSIUM_TRANSPORT#PGPT;INDIRECT_EFFECTS;STRESS_CONTROL|BIOCONTROL;NEUTRALIZING_ABIOTIC_STRESS;NEUTRALIZING_SALINITY_STRESS;SALINITY_STRESS-POTA…	PGPT0002755	PROKKA_03162	PF13493;PF00512	0.0
kdpE	PGPT;DIRECT_EFFECTS;BIO-FERTILIZATION;POTASSIUM_SOLUBILIZATION;K-SOLUBILIZATION-POTASSIUM_TRANSPORT;K-SOLUBILIZATION-KDP-UPTAKE_SYSTEM#PGPT;INDIRECT_EFFECTS;STRESS_CONTROL|BIOCONTROL;NEUTRALIZING_ABIOTIC_STRESS;NEUTRALIZING_OSMOTIC_STRESS;OSMOTIC_STRESS-POTASSIUM_TRANSPORT#PGPT;INDIRECT_EFFECTS;STRESS_CONTROL|BIOCONTROL;NEUTRALIZING_ABIOTIC_STRESS;NEUTRALIZING_SALINITY_STRESS;SALINITY_STRESS-POTA…	PGPT0002760	PROKKA_03161	PF00072;PF00486	3.95e-152
cysH	PGPT;DIRECT_EFFECTS;BIO-FERTILIZATION;SULFUR_ASSIMILATION|MINERALIZATION;S-ASSSIMILATION-SULFUR_METABOLISM;S-METABOLISM-SULFATE_REDUCTION#PGPT;DIRECT_EFFECTS;PHYTOHORMONE|PLANT_SIGNAL_PRODUCTION;PLANT_SIGNAL-GERMINATION_STIMULATION;PLANT_GERMINATION-H2S_PRODUCTION;PLANT_GERMINATION-H2S-SULFUR_PATHWAY#PGPT;DIRECT_EFFECTS;PHYTOHORMONE|PLANT_SIGNAL_PRODUCTION;PLANT_SIGNALLING_VOLATILES;PLANT_SIGNAL-…	PGPT0002785	PROKKA_03221	PF01507	3.86e-163
cysK	PGPT;DIRECT_EFFECTS;BIO-FERTILIZATION;SULFUR_ASSIMILATION|MINERALIZATION;S-ASSSIMILATION-SULFUR_METABOLISM;S-METABOLISM-SULFATE_REDUCTION#PGPT;DIRECT_EFFECTS;PHYTOHORMONE|PLANT_SIGNAL_PRODUCTION;PLANT_SIGNAL-GERMINATION_STIMULATION;PLANT_GERMINATION-H2S_PRODUCTION;PLANT_GERMINATION-H2S-SULFUR_PATHWAY#PGPT;DIRECT_EFFECTS;PHYTOHORMONE|PLANT_SIGNAL_PRODUCTION;PLANT_SIGNALLING_VOLATILES;PLANT_SIGNAL-…	PGPT0002810	PROKKA_02507	PF00291	0.0
sir	PGPT;DIRECT_EFFECTS;BIO-FERTILIZATION;SULFUR_ASSIMILATION|MINERALIZATION;S-ASSSIMILATION-SULFUR_METABOLISM;S-METABOLISM-SULFATE_REDUCTION#PGPT;DIRECT_EFFECTS;PHYTOHORMONE|PLANT_SIGNAL_PRODUCTION;PLANT_SIGNAL-GERMINATION_STIMULATION;PLANT_GERMINATION-H2S_PRODUCTION;PLANT_GERMINATION-H2S-SULFUR_PATHWAY#PGPT;DIRECT_EFFECTS;PHYTOHORMONE|PLANT_SIGNAL_PRODUCTION;PLANT_SIGNALLING_VOLATILES;PLANT_SIGNAL-…	PGPT0002825	PROKKA_03222	PF01077;PF03460	0.0
ggt	PGPT;DIRECT_EFFECTS;BIO-FERTILIZATION;SULFUR_ASSIMILATION|MINERALIZATION;S-ASSSIMILATION-SULFUR_METABOLISM;S-METABOLISM-TAURINE_DEGRADATION#PGPT;DIRECT_EFFECTS;PHYTOHORMONE|PLANT_SIGNAL_PRODUCTION;PLANT_SIGNAL-GERMINATION_STIMULATION;PLANT_GERMINATION-TAURINE_DERIVATE_PRODUCTION;PLANT_GERMINATION-5-GLUTAMYL-TAURINE_BIOSYNTHESIS#PGPT;INDIRECT_EFFECTS;STRESS_CONTROL|BIOCONTROL;NEUTRALIZING_ABIOTIC_…	PGPT0002935	PROKKA_03524	PF01019	0.0
tauD	PGPT;DIRECT_EFFECTS;BIO-FERTILIZATION;SULFUR_ASSIMILATION|MINERALIZATION;S-ASSSIMILATION-SULFUR_METABOLISM;S-METABOLISM-TAURINE_DEGRADATION#PGPT;DIRECT_EFFECTS;PHYTOHORMONE|PLANT_SIGNAL_PRODUCTION;PLANT_SIGNAL-GERMINATION_STIMULATION;PLANT_GERMINATION-H2S_PRODUCTION;PLANT_GERMINATION-H2S-TAURINE_DEGRADATION#PGPT;INDIRECT_EFFECTS;COLONIZING_PLANT_SYSTEM;COLONIZATION-PLANT_DERIVED_SUBSTRATE_USAGE;P…	PGPT0002940	PROKKA_03147		5.82e-73
shiA	PGPT;INDIRECT_EFFECTS;COLONIZING_PLANT_SYSTEM;COLONIZATION-PLANT_DERIVED_SUBSTRATE_USAGE;PLANT_DERIVED_ORGANIC_ACID_TRANSPORT;PLANT_DERIVED_SHIKIMATE_TRANSPORT	PGPT0002956	PROKKA_04105	PF07690;PF00083	5.49e-108
cysS	PGPT;DIRECT_EFFECTS;BIO-FERTILIZATION;SULFUR_ASSIMILATION|MINERALIZATION;S-ASSSIMILATION-SULFUR_METABOLISM;S-METABOLISM-SULFUR_REGULATION#PGPT;DIRECT_EFFECTS;PHYTOHORMONE|PLANT_SIGNAL_PRODUCTION;PLANT_SIGNAL-GERMINATION_STIMULATION;PLANT_GERMINATION-H2S_PRODUCTION;PLANT_GERMINATION-H2S-SULFUR_PATHWAY#PGPT;DIRECT_EFFECTS;PHYTOHORMONE|PLANT_SIGNAL_PRODUCTION;PLANT_SIGNALLING_VOLATILES;PLANT_SIGNAL-…	PGPT0002985	PROKKA_02238	PF01406	2.60e-71
ssuD	PGPT;DIRECT_EFFECTS;BIO-FERTILIZATION;SULFUR_ASSIMILATION|MINERALIZATION;S-ASSSIMILATION-SULFUR_METABOLISM;S-METABOLISM-ALKANESULFONATE_DEGRADATION	PGPT0003040	PROKKA_01450	PF00296	2.74e-130
ssuE	PGPT;DIRECT_EFFECTS;BIO-FERTILIZATION;SULFUR_ASSIMILATION|MINERALIZATION;S-ASSSIMILATION-SULFUR_METABOLISM;S-METABOLISM-ALKANESULFONATE_DEGRADATION#PGPT;DIRECT_EFFECTS;BIO-REMEDIATION;XENOBIOTICS_BIODEGRADATION;XENOBIOTIC_DEGRADATION_OF_OTHER_NITRO-COMPOUNDS;XENOBIOTIC_NITRO-AROMATE_DEGRADATION#PGPT;DIRECT_EFFECTS;PHYTOHORMONE|PLANT_SIGNAL_PRODUCTION;PLANT_VITAMIN_PRODUCTION;PLANT_VITAMIN_B2|RIBO…	PGPT0003045	PROKKA_04179	PF03358	6.19e-138
mta|ywnD	PGPT;DIRECT_EFFECTS;BIO-FERTILIZATION;IRON_ACQUISITION;IRON_ACQUISITION-SIDEROPHORES;SIDEROPHORES-BACILLIBACTIN_METABOLISM#PGPT;DIRECT_EFFECTS;BIO-REMEDIATION;HEAVY_METAL_DETOXIFICATION;HEAVY_METAL_IRON_RESISTANCE;IRON_RESISTANCE-BACILLIBACTIN_METABOLISM#PGPT;INDIRECT_EFFECTS;COMPETITIVE_EXCLUSION|CE;CE-BACTERIAL_FITNESS;CE-BACTERIAL_FITNESS-MULTIDRUG_RESISTANCE;CE-BACTERIAL_FITNESS-OTHER_MULTIDR…	PGPT0003175	PROKKA_00419	PF00376;PF13411;PF07739	9.48e-83
ymfI|fabG|efpI	PGPT;DIRECT_EFFECTS;BIO-FERTILIZATION;IRON_ACQUISITION;IRON_ACQUISITION-SIDEROPHORES;SIDEROPHORES-BACILLIBACTIN_METABOLISM#PGPT;DIRECT_EFFECTS;BIO-REMEDIATION;HEAVY_METAL_DETOXIFICATION;HEAVY_METAL_IRON_RESISTANCE;IRON_RESISTANCE-BACILLIBACTIN_METABOLISM#PGPT;DIRECT_EFFECTS;PHYTOHORMONE|PLANT_SIGNAL_PRODUCTION;PLANT_SIGNALLING_VOLATILES;PLANT_SIGNAL-VOLATILE_RELATED_METABOLISM;PLANT_SIGNAL-VOLATI…	PGPT0003180	PROKKA_03993	PF00106;PF13561;PF08659	4.17e-50
blt	PGPT;DIRECT_EFFECTS;BIO-FERTILIZATION;IRON_ACQUISITION;IRON_ACQUISITION-SIDEROPHORES;SIDEROPHORES-BACILLIBACTIN_TRANSPORT#PGPT;DIRECT_EFFECTS;BIO-REMEDIATION;HEAVY_METAL_DETOXIFICATION;HEAVY_METAL_IRON_RESISTANCE;IRON_RESISTANCE-BACILLIBACTIN_TRANSPORT#PGPT;INDIRECT_EFFECTS;COMPETITIVE_EXCLUSION|CE;CE-BACTERIAL_FITNESS;CE-BACTERIAL_FITNESS-MULTIDRUG_RESISTANCE;CE-BACTERIAL_FITNESS-OTHER_MULTIDRUG…	PGPT0003185	PROKKA_02557	PF07690	0.0
hemN|hemZ	PGPT;DIRECT_EFFECTS;BIO-FERTILIZATION;IRON_ACQUISITION;IRON_ACQUISITION-SIDEROPHORES;SIDEROPHORES-COPROGEN_BIOSYNTHESIS#PGPT;DIRECT_EFFECTS;BIO-REMEDIATION;HEAVY_METAL_DETOXIFICATION;HEAVY_METAL_IRON_RESISTANCE;IRON_RESISTANCE-COPROGEN_BIOSYNTHESIS#PGPT;DIRECT_EFFECTS;PHYTOHORMONE|PLANT_SIGNAL_PRODUCTION;PLANT_VITAMIN_PRODUCTION;PLANT_VITAMIN_RELATED_HEME_METABOLISM;PLANT_VITAMIN-HEME|SIRO-BIOSYN…	PGPT0003200	PROKKA_02328	PF04055	1.56e-81
entS|ybdA|cbsS	PGPT;DIRECT_EFFECTS;BIO-FERTILIZATION;IRON_ACQUISITION;IRON_ACQUISITION-SIDEROPHORES;SIDEROPHORES-ENTEROBACTIN|ENTEROCHELIN_TRANSPORT#PGPT;DIRECT_EFFECTS;BIO-REMEDIATION;HEAVY_METAL_DETOXIFICATION;HEAVY_METAL_IRON_RESISTANCE;IRON_RESISTANCE-ENTEROBACTIN|ENTEROCHELIN_TRANSPORT	PGPT0003290	PROKKA_03192	PF07690;PF05977	0.0
fhuR	PGPT;DIRECT_EFFECTS;BIO-FERTILIZATION;IRON_ACQUISITION;IRON_ACQUISITION-SIDEROPHORES;SIDEROPHORES-FERRICHROME|FERRIOXAMINE_METABOLISM#PGPT;DIRECT_EFFECTS;BIO-REMEDIATION;HEAVY_METAL_DETOXIFICATION;HEAVY_METAL_IRON_RESISTANCE;IRON_RESISTANCE-FERRICHROME|FERRIOXAMINE_METABOLISM	PGPT0003316	PROKKA_01986	PF00126;PF03466	3.66e-104
sfaA|sfnaA	PGPT;DIRECT_EFFECTS;BIO-FERTILIZATION;IRON_ACQUISITION;IRON_ACQUISITION-SIDEROPHORES;SIDEROPHORES-STAPHYLOFERRIN_A_TRANSPORT#PGPT;DIRECT_EFFECTS;BIO-REMEDIATION;HEAVY_METAL_DETOXIFICATION;HEAVY_METAL_IRON_RESISTANCE;IRON_RESISTANCE-STAPHYLOFERRIN_A_TRANSPORT	PGPT0003435	PROKKA_03746	PF07690	5.96e-32
asbF	PGPT;DIRECT_EFFECTS;BIO-FERTILIZATION;IRON_ACQUISITION;IRON_ACQUISITION-SIDEROPHORES;SIDEROPHORES-PETROBACTIN_BIOSYNTHESIS#PGPT;DIRECT_EFFECTS;BIO-REMEDIATION;HEAVY_METAL_DETOXIFICATION;HEAVY_METAL_IRON_RESISTANCE;IRON_RESISTANCE-PETROBACTIN_BIOSYNTHESIS	PGPT0003570	PROKKA_03748	PF01261	1.53e-69
ymfE	PGPT;DIRECT_EFFECTS;BIO-FERTILIZATION;IRON_ACQUISITION;IRON_ACQUISITION-SIDEROPHORES;SIDEROPHORE_EXPORT_SYSTEMS#PGPT;DIRECT_EFFECTS;BIO-REMEDIATION;HEAVY_METAL_DETOXIFICATION;HEAVY_METAL_IRON_RESISTANCE;IRON_RESISTANCE-EXPORT_SYSTEMS#PGPT;INDIRECT_EFFECTS;COMPETITIVE_EXCLUSION|CE;CE-BACTERIAL_FITNESS;CE-BACTERIAL_FITNESS-MULTIDRUG_RESISTANCE;CE-BACTERIAL_FITNESS-OTHER_MULTIDRUG_EFFLUX_GENES	PGPT0003580	PROKKA_03909	PF07690	0.0
hemA	PGPT;DIRECT_EFFECTS;BIO-FERTILIZATION;IRON_ACQUISITION;IRON_ACQUISITION-HEMOPHORES;HEMOPHORES-SIROHEME#PGPT;DIRECT_EFFECTS;BIO-REMEDIATION;HEAVY_METAL_DETOXIFICATION;HEAVY_METAL_IRON_RESISTANCE;IRON_RESISTANCE-HEMOPHORES-SIROHEME#PGPT;DIRECT_EFFECTS;PHYTOHORMONE|PLANT_SIGNAL_PRODUCTION;PLANT_VITAMIN_PRODUCTION;PLANT_VITAMIN_RELATED_HEME_METABOLISM;PLANT_VITAMIN-HEME|SIRO-BIOSYNTHESIS	PGPT0003650	PROKKA_04201		7.95e-12
hemC	PGPT;DIRECT_EFFECTS;BIO-FERTILIZATION;IRON_ACQUISITION;IRON_ACQUISITION-HEMOPHORES;HEMOPHORES-SIROHEME#PGPT;DIRECT_EFFECTS;BIO-REMEDIATION;HEAVY_METAL_DETOXIFICATION;HEAVY_METAL_IRON_RESISTANCE;IRON_RESISTANCE-HEMOPHORES-SIROHEME#PGPT;DIRECT_EFFECTS;PHYTOHORMONE|PLANT_SIGNAL_PRODUCTION;PLANT_VITAMIN_PRODUCTION;PLANT_VITAMIN_RELATED_HEME_METABOLISM;PLANT_VITAMIN-HEME|SIRO-BIOSYNTHESIS	PGPT0003660	PROKKA_02883	PF01379;PF03900	0.0
hemD	PGPT;DIRECT_EFFECTS;BIO-FERTILIZATION;IRON_ACQUISITION;IRON_ACQUISITION-HEMOPHORES;HEMOPHORES-SIROHEME#PGPT;DIRECT_EFFECTS;BIO-REMEDIATION;HEAVY_METAL_DETOXIFICATION;HEAVY_METAL_IRON_RESISTANCE;IRON_RESISTANCE-HEMOPHORES-SIROHEME#PGPT;DIRECT_EFFECTS;PHYTOHORMONE|PLANT_SIGNAL_PRODUCTION;PLANT_VITAMIN_PRODUCTION;PLANT_VITAMIN_RELATED_HEME_METABOLISM;PLANT_VITAMIN-HEME|SIRO-BIOSYNTHESIS	PGPT0003665	PROKKA_01401	PF02602	0.0
hemL	PGPT;DIRECT_EFFECTS;BIO-FERTILIZATION;IRON_ACQUISITION;IRON_ACQUISITION-HEMOPHORES;HEMOPHORES-SIROHEME#PGPT;DIRECT_EFFECTS;BIO-REMEDIATION;HEAVY_METAL_DETOXIFICATION;HEAVY_METAL_IRON_RESISTANCE;IRON_RESISTANCE-HEMOPHORES-SIROHEME#PGPT;DIRECT_EFFECTS;PHYTOHORMONE|PLANT_SIGNAL_PRODUCTION;PLANT_VITAMIN_PRODUCTION;PLANT_VITAMIN_RELATED_HEME_METABOLISM;PLANT_VITAMIN-HEME|SIRO-BIOSYNTHESIS	PGPT0003680	PROKKA_00656	PF00202	0.0
sirA|ylnD|cysG|cobA	PGPT;DIRECT_EFFECTS;BIO-FERTILIZATION;IRON_ACQUISITION;IRON_ACQUISITION-HEMOPHORES;HEMOPHORES-SIROHEME#PGPT;DIRECT_EFFECTS;BIO-REMEDIATION;HEAVY_METAL_DETOXIFICATION;HEAVY_METAL_IRON_RESISTANCE;IRON_RESISTANCE-HEMOPHORES-SIROHEME#PGPT;DIRECT_EFFECTS;PHYTOHORMONE|PLANT_SIGNAL_PRODUCTION;PLANT_VITAMIN_PRODUCTION;PLANT_VITAMIN_RELATED_HEME_METABOLISM;PLANT_VITAMIN-HEME|SIRO-BIOSYNTHESIS#PGPT;DIRECT_…	PGPT0003685	PROKKA_01402	PF00590	3.73e-168
cysG	PGPT;DIRECT_EFFECTS;BIO-FERTILIZATION;IRON_ACQUISITION;IRON_ACQUISITION-HEMOPHORES;HEMOPHORES-SIROHEME#PGPT;DIRECT_EFFECTS;BIO-REMEDIATION;HEAVY_METAL_DETOXIFICATION;HEAVY_METAL_IRON_RESISTANCE;IRON_RESISTANCE-HEMOPHORES-SIROHEME#PGPT;DIRECT_EFFECTS;PHYTOHORMONE|PLANT_SIGNAL_PRODUCTION;PLANT_VITAMIN_PRODUCTION;PLANT_VITAMIN_RELATED_HEME_METABOLISM;PLANT_VITAMIN-HEME|SIRO-BIOSYNTHESIS	PGPT0003690	PROKKA_03211	PF13241;PF00590	0.0
efeU|FTR|FTH1	PGPT;DIRECT_EFFECTS;BIO-FERTILIZATION;IRON_ACQUISITION;IRON_ACQUISITION-OTHER_TRANSPORT_SYSTEMS;IRON_TRANSPORT-IRON_II_TRANSPORT_SYSTEM#PGPT;DIRECT_EFFECTS;BIO-REMEDIATION;HEAVY_METAL_DETOXIFICATION;HEAVY_METAL_IRON_RESISTANCE;IRON_TRANSPORT-IRON_II_TRANSPORT_SYSTEM	PGPT0003710	PROKKA_03188	PF03239	6.82e-154
efeO	PGPT;DIRECT_EFFECTS;BIO-FERTILIZATION;IRON_ACQUISITION;IRON_ACQUISITION-OTHER_TRANSPORT_SYSTEMS;IRON_TRANSPORT-IRON_II_TRANSPORT_SYSTEM#PGPT;DIRECT_EFFECTS;BIO-REMEDIATION;HEAVY_METAL_DETOXIFICATION;HEAVY_METAL_IRON_RESISTANCE;IRON_TRANSPORT-IRON_II_TRANSPORT_SYSTEM	PGPT0003715	PROKKA_03189	PF09375	0.0
efeB	PGPT;DIRECT_EFFECTS;BIO-FERTILIZATION;IRON_ACQUISITION;IRON_ACQUISITION-OTHER_TRANSPORT_SYSTEMS;IRON_TRANSPORT-IRON_II_TRANSPORT_SYSTEM#PGPT;DIRECT_EFFECTS;BIO-REMEDIATION;HEAVY_METAL_DETOXIFICATION;HEAVY_METAL_IRON_RESISTANCE;IRON_TRANSPORT-IRON_II_TRANSPORT_SYSTEM#PGPT;INDIRECT_EFFECTS;STRESS_CONTROL|BIOCONTROL;NEUTRALIZING_ABIOTIC_STRESS;NITROSATIVE|OXIDATIVE_STRESS|ROS_SCAVENGING;DETOXIFICATI…	PGPT0003720	PROKKA_03190	PF04261	0.0
afuA|fbpA	PGPT;DIRECT_EFFECTS;BIO-FERTILIZATION;IRON_ACQUISITION;IRON_ACQUISITION-OTHER_TRANSPORT_SYSTEMS;IRON_TRANSPORT-IRON_III_TRANSPORT_SYSTEM#PGPT;DIRECT_EFFECTS;BIO-REMEDIATION;HEAVY_METAL_DETOXIFICATION;HEAVY_METAL_IRON_RESISTANCE;IRON_TRANSPORT-IRON_III_TRANSPORT_SYSTEM	PGPT0003725	PROKKA_00704	PF13343	0.0
afuB|fbpB	PGPT;DIRECT_EFFECTS;BIO-FERTILIZATION;IRON_ACQUISITION;IRON_ACQUISITION-OTHER_TRANSPORT_SYSTEMS;IRON_TRANSPORT-IRON_III_TRANSPORT_SYSTEM#PGPT;DIRECT_EFFECTS;BIO-REMEDIATION;HEAVY_METAL_DETOXIFICATION;HEAVY_METAL_IRON_RESISTANCE;IRON_TRANSPORT-IRON_III_TRANSPORT_SYSTEM	PGPT0003730	PROKKA_00703	PF00528	0.0
afuC|fbpC	PGPT;DIRECT_EFFECTS;BIO-FERTILIZATION;IRON_ACQUISITION;IRON_ACQUISITION-OTHER_TRANSPORT_SYSTEMS;IRON_TRANSPORT-IRON_III_TRANSPORT_SYSTEM#PGPT;DIRECT_EFFECTS;BIO-REMEDIATION;HEAVY_METAL_DETOXIFICATION;HEAVY_METAL_IRON_RESISTANCE;IRON_TRANSPORT-IRON_III_TRANSPORT_SYSTEM	PGPT0003735	PROKKA_00702	PF00005;PF08402	0.0
yusV|ABC_FEV_A|feuD	PGPT;DIRECT_EFFECTS;BIO-FERTILIZATION;IRON_ACQUISITION;IRON_ACQUISITION-OTHER_TRANSPORT_SYSTEMS;IRON_TRANSPORT-FeuABC|YusV-TRANSPORT_COMPLEX#PGPT;DIRECT_EFFECTS;BIO-REMEDIATION;HEAVY_METAL_DETOXIFICATION;HEAVY_METAL_IRON_RESISTANCE;IRON_RESISTANCE-FeuABC|YusV-TRANSPORT_COMPLEX	PGPT0003760	PROKKA_03826	PF08021;PF04954	1.98e-172
feuA|yvrC|ABC_FEV_S|fatB	PGPT;DIRECT_EFFECTS;BIO-FERTILIZATION;IRON_ACQUISITION;IRON_ACQUISITION-OTHER_TRANSPORT_SYSTEMS;IRON_TRANSPORT-FeuABC|YusV-TRANSPORT_COMPLEX#PGPT;DIRECT_EFFECTS;BIO-REMEDIATION;HEAVY_METAL_DETOXIFICATION;HEAVY_METAL_IRON_RESISTANCE;IRON_RESISTANCE-FeuABC|YusV-TRANSPORT_COMPLEX	PGPT0003765	PROKKA_03831	PF01497	0.0
feuB|feuC|chuU|yfhA|hmuU|ABC_FEV_P|fatC|fatD	PGPT;DIRECT_EFFECTS;BIO-FERTILIZATION;IRON_ACQUISITION;IRON_ACQUISITION-OTHER_TRANSPORT_SYSTEMS;IRON_TRANSPORT-FeuABC|YusV-TRANSPORT_COMPLEX#PGPT;DIRECT_EFFECTS;BIO-REMEDIATION;HEAVY_METAL_DETOXIFICATION;HEAVY_METAL_IRON_RESISTANCE;IRON_RESISTANCE-FeuABC|YusV-TRANSPORT_COMPLEX#PGPT;DIRECT_EFFECTS;PHYTOHORMONE|PLANT_SIGNAL_PRODUCTION;PLANT_VITAMIN_PRODUCTION;PLANT_VITAMIN_B12|COBALAMIN_METABOLISM;…	PGPT0003770	PROKKA_03829	PF01032	0.0
hutA|fatA|fct|foxR	PGPT;DIRECT_EFFECTS;BIO-FERTILIZATION;IRON_ACQUISITION;IRON_ACQUISITION-OTHER_TRANSPORT_SYSTEMS;IRON_TRANSPORT-IRON_COMPLEX_RECEPTOR#PGPT;DIRECT_EFFECTS;BIO-REMEDIATION;HEAVY_METAL_DETOXIFICATION;HEAVY_METAL_IRON_RESISTANCE;IRON_RESISTANCE-IRON_COMPLEX_RECEPTOR#PGPT;INDIRECT_EFFECTS;STRESS_CONTROL|BIOCONTROL;NEUTRALIZING_ABIOTIC_STRESS;NITROSATIVE|OXIDATIVE_STRESS|ROS_SCAVENGING;OXIDATIVE_STRESS-…	PGPT0003790	PROKKA_04039		1.73e-08
fur|furB|zur	PGPT;DIRECT_EFFECTS;BIO-FERTILIZATION;IRON_ACQUISITION;IRON_ACQUISITION-OTHER_TRANSPORT_SYSTEMS;IRON_ACQUISITION-IRON_UPTAKE_REGULATION#PGPT;DIRECT_EFFECTS;BIO-REMEDIATION;HEAVY_METAL_DETOXIFICATION;HEAVY_METAL_IRON_RESISTANCE;IRON_RESISTANCE-IRON_UPTAKE_REGULATION	PGPT0003880	PROKKA_02747	PF01475	4.23e-42
troR	PGPT;DIRECT_EFFECTS;BIO-FERTILIZATION;IRON_ACQUISITION;IRON_ACQUISITION-OTHER_TRANSPORT_SYSTEMS;IRON_ACQUISITION-IRON_UPTAKE_REGULATION#PGPT;DIRECT_EFFECTS;BIO-REMEDIATION;HEAVY_METAL_DETOXIFICATION;HEAVY_METAL_MANGANESE_RESISTANCE;MANGANESE_RESISTANCE-HOMEOSTASIS#PGPT;DIRECT_EFFECTS;BIO-REMEDIATION;HEAVY_METAL_DETOXIFICATION;HEAVY_METAL_IRON_RESISTANCE;IRON_RESISTANCE-IRON_UPTAKE_REGULATION	PGPT0003890	PROKKA_02766	PF01325;PF02742;PF12802	1.73e-163
rarD	PGPT;INDIRECT_EFFECTS;COMPETITIVE_EXCLUSION|CE;CE-BACTERIAL_FITNESS;CE-BACTERIAL_FITNESS-MULTIDRUG_RESISTANCE;CE-BACTERIAL_FITNESS-MULTUDRUG_RELATED_REGULATION	PGPT0003906	PROKKA_03203	PF00892	1.19e-175
bmrR	PGPT;INDIRECT_EFFECTS;COMPETITIVE_EXCLUSION|CE;CE-BACTERIAL_FITNESS;CE-BACTERIAL_FITNESS-MULTIDRUG_RESISTANCE;CE-BACTERIAL_FITNESS-MULTUDRUG_RELATED_REGULATION	PGPT0003907	PROKKA_01882		4.00e-06
pmrB	PGPT;DIRECT_EFFECTS;BIO-FERTILIZATION;IRON_ACQUISITION;IRON_ACQUISITION-OTHER_TRANSPORT_SYSTEMS;IRON_ACQUISITION-IRON_UPTAKE_REGULATION#PGPT;DIRECT_EFFECTS;BIO-REMEDIATION;HEAVY_METAL_DETOXIFICATION;HEAVY_METAL_IRON_RESISTANCE;IRON_RESISTANCE-IRON_UPTAKE_REGULATION#PGPT;INDIRECT_EFFECTS;STRESS_CONTROL|BIOCONTROL;NEUTRALIZING_BIOTIC_STRESS;BACTERICIDAL_COMPOUNDS|ANTIBIOTICS;BACTERICIDAL-POLYMYXIN_…	PGPT0003920	PROKKA_02283		2.60e-36
lipB	PGPT;DIRECT_EFFECTS;BIO-FERTILIZATION;IRON_ACQUISITION;IRON_ACQUISITION-OTHER_TRANSPORT_SYSTEMS;IRON_ACQUISITION-LIPOIC_ACID_CHELATORS#PGPT;DIRECT_EFFECTS;BIO-REMEDIATION;HEAVY_METAL_DETOXIFICATION;HEAVY_METAL_IRON_RESISTANCE;IRON_RESISTANCE-LIPOIC_ACID_CHELATORS#PGPT;DIRECT_EFFECTS;PHYTOHORMONE|PLANT_SIGNAL_PRODUCTION;PLANT_SIGNAL-GERMINATION_STIMULATION;PLANT_GERMINATION-LIPOIC_ACID_PRODUCTION;…	PGPT0003925	PROKKA_01760		3.06e-158
lipA	PGPT;DIRECT_EFFECTS;BIO-FERTILIZATION;IRON_ACQUISITION;IRON_ACQUISITION-OTHER_TRANSPORT_SYSTEMS;IRON_ACQUISITION-LIPOIC_ACID_CHELATORS#PGPT;DIRECT_EFFECTS;BIO-REMEDIATION;HEAVY_METAL_DETOXIFICATION;HEAVY_METAL_IRON_RESISTANCE;IRON_RESISTANCE-LIPOIC_ACID_CHELATORS#PGPT;DIRECT_EFFECTS;PHYTOHORMONE|PLANT_SIGNAL_PRODUCTION;PLANT_SIGNAL-GERMINATION_STIMULATION;PLANT_GERMINATION-LIPOIC_ACID_PRODUCTION;…	PGPT0003935	PROKKA_04045	PF16881;PF04055	0.0
lipL	PGPT;DIRECT_EFFECTS;BIO-FERTILIZATION;IRON_ACQUISITION;IRON_ACQUISITION-OTHER_TRANSPORT_SYSTEMS;IRON_ACQUISITION-LIPOIC_ACID_CHELATORS#PGPT;DIRECT_EFFECTS;BIO-REMEDIATION;HEAVY_METAL_DETOXIFICATION;HEAVY_METAL_IRON_RESISTANCE;IRON_RESISTANCE-LIPOIC_ACID_CHELATORS#PGPT;DIRECT_EFFECTS;PHYTOHORMONE|PLANT_SIGNAL_PRODUCTION;PLANT_SIGNAL-GERMINATION_STIMULATION;PLANT_GERMINATION-LIPOIC_ACID_PRODUCTION;…	PGPT0003940	PROKKA_02413		2.75e-154
lplA|lplJ|lipL1	PGPT;DIRECT_EFFECTS;BIO-FERTILIZATION;IRON_ACQUISITION;IRON_ACQUISITION-OTHER_TRANSPORT_SYSTEMS;IRON_ACQUISITION-LIPOIC_ACID_CHELATORS#PGPT;DIRECT_EFFECTS;BIO-REMEDIATION;HEAVY_METAL_DETOXIFICATION;HEAVY_METAL_IRON_RESISTANCE;IRON_RESISTANCE-LIPOIC_ACID_CHELATORS#PGPT;DIRECT_EFFECTS;PHYTOHORMONE|PLANT_SIGNAL_PRODUCTION;PLANT_SIGNAL-GERMINATION_STIMULATION;PLANT_GERMINATION-LIPOIC_ACID_PRODUCTION;…	PGPT0003945	PROKKA_02198		0.0
fmnA|ecfT	PGPT;DIRECT_EFFECTS;BIO-FERTILIZATION;IRON_ACQUISITION;IRON_ACQUISITION-IRON_HOMOEOSTASIS;IRON_HOMEOSTASIS-Fmn|Dmk|Ppl|Ndh|Eet_SYSTEM#PGPT;DIRECT_EFFECTS;BIO-REMEDIATION;HEAVY_METAL_DETOXIFICATION;HEAVY_METAL_IRON_RESISTANCE;IRON_RESISTANCE-Fmn|Dmk|Ppl|Ndh|Eet_SYSTEM	PGPT0004015	PROKKA_02180	PF02361	2.85e-13
ndh	PGPT;DIRECT_EFFECTS;BIO-FERTILIZATION;IRON_ACQUISITION;IRON_ACQUISITION-IRON_HOMOEOSTASIS;IRON_HOMEOSTASIS-Fmn|Dmk|Ppl|Ndh|Eet_SYSTEM#PGPT;DIRECT_EFFECTS;BIO-REMEDIATION;HEAVY_METAL_DETOXIFICATION;HEAVY_METAL_IRON_RESISTANCE;IRON_RESISTANCE-Fmn|Dmk|Ppl|Ndh|Eet_SYSTEM#PGPT;INDIRECT_EFFECTS;COMPETITIVE_EXCLUSION|CE;CE-BACTERIAL_FITNESS;CE-BACTERIAL_FITNESS-ENERGY_METABOLISM;CE-BACTERIAL_FITNESS-AER…	PGPT0004020	PROKKA_00696		2.40e-06
foxA|coxA|ctaD	PGPT;DIRECT_EFFECTS;BIO-FERTILIZATION;IRON_ACQUISITION;IRON_ACQUISITION-IRON_HOMOEOSTASIS;IRON_HOMEOSTASIS-FoxABCD#PGPT;DIRECT_EFFECTS;BIO-REMEDIATION;HEAVY_METAL_DETOXIFICATION;HEAVY_METAL_IRON_RESISTANCE;IRON_RESISTANCE-FoxABCD	PGPT0004025	PROKKA_02297	PF00115	0.0
foxB|coxB|ctaC	PGPT;DIRECT_EFFECTS;BIO-FERTILIZATION;IRON_ACQUISITION;IRON_ACQUISITION-IRON_HOMOEOSTASIS;IRON_HOMEOSTASIS-FoxABCD#PGPT;DIRECT_EFFECTS;BIO-REMEDIATION;HEAVY_METAL_DETOXIFICATION;HEAVY_METAL_IRON_RESISTANCE;IRON_RESISTANCE-FoxABCD	PGPT0004030	PROKKA_02298	PF00116	0.0
coxC|ctaE	PGPT;DIRECT_EFFECTS;BIO-FERTILIZATION;IRON_ACQUISITION;IRON_ACQUISITION-IRON_HOMOEOSTASIS;IRON_HOMEOSTASIS-FoxABCD#PGPT;DIRECT_EFFECTS;BIO-REMEDIATION;HEAVY_METAL_DETOXIFICATION;HEAVY_METAL_IRON_RESISTANCE;IRON_RESISTANCE-FoxABCD	PGPT0004035	PROKKA_02290	PF00510	7.24e-151
dps|dpsA	PGPT;DIRECT_EFFECTS;BIO-FERTILIZATION;IRON_ACQUISITION;IRON_ACQUISITION-IRON_HOMOEOSTASIS;IRON_HOMEOSTASIS-RELATED_PROTEINS#PGPT;DIRECT_EFFECTS;BIO-REMEDIATION;HEAVY_METAL_DETOXIFICATION;HEAVY_METAL_COPPER_RESISTANCE;COPPER_RESISTANCE_MEDIATION#PGPT;DIRECT_EFFECTS;BIO-REMEDIATION;HEAVY_METAL_DETOXIFICATION;HEAVY_METAL_IRON_RESISTANCE;IRON_RESISTANCE-RELATED_PROTEINS#PGPT;INDIRECT_EFFECTS;STRESS_C…	PGPT0004055	PROKKA_00276	PF00210	2.42e-109
cutC	PGPT;DIRECT_EFFECTS;BIO-REMEDIATION;HEAVY_METAL_DETOXIFICATION;HEAVY_METAL_COPPER_RESISTANCE;COPPER_RESISTANCE-COPPER_TRANSPORT	PGPT0004085	PROKKA_01075	PF03932	5.59e-126
copA|ctpA	PGPT;DIRECT_EFFECTS;BIO-REMEDIATION;HEAVY_METAL_DETOXIFICATION;HEAVY_METAL_COPPER_RESISTANCE;COPPER_RESISTANCE-COPPER_TRANSPORT	PGPT0004090	PROKKA_04079		4.41e-10
cusS|copS|silS	PGPT;DIRECT_EFFECTS;BIO-REMEDIATION;HEAVY_METAL_DETOXIFICATION;HEAVY_METAL_COPPER_RESISTANCE;COPPER_RESISTANCE_MEDIATION#PGPT;DIRECT_EFFECTS;BIO-REMEDIATION;HEAVY_METAL_DETOXIFICATION;OTHER_HEAVY_METAL_RESISTANCE_SYSTEMS;HEAVY_METAL_RESISTANCE-CUS_TRANSPORT_SYSTEM	PGPT0004100	PROKKA_00762	PF00672;PF02518;PF00512	0.0
pcoA	PGPT;DIRECT_EFFECTS;BIO-REMEDIATION;HEAVY_METAL_DETOXIFICATION;HEAVY_METAL_COPPER_RESISTANCE;COPPER_RESISTANCE_MEDIATION	PGPT0004106	PROKKA_00990		6.00e-33
pcoC|copC	PGPT;DIRECT_EFFECTS;BIO-REMEDIATION;HEAVY_METAL_DETOXIFICATION;HEAVY_METAL_COPPER_RESISTANCE;COPPER_RESISTANCE_MEDIATION	PGPT0004115	PROKKA_00340	PF04234	8.91e-91
pcoD|copD	PGPT;DIRECT_EFFECTS;BIO-REMEDIATION;HEAVY_METAL_DETOXIFICATION;HEAVY_METAL_COPPER_RESISTANCE;COPPER_RESISTANCE_MEDIATION	PGPT0004120	PROKKA_01458		8.95e-07
ATOX1|ATX1|copZ|golB	PGPT;DIRECT_EFFECTS;BIO-REMEDIATION;HEAVY_METAL_DETOXIFICATION;HEAVY_METAL_COPPER_RESISTANCE;COPPER_RESISTANCE_MEDIATION	PGPT0004125	PROKKA_04154	PF00403	3.23e-45
csoR|ricR	PGPT;DIRECT_EFFECTS;BIO-REMEDIATION;HEAVY_METAL_DETOXIFICATION;HEAVY_METAL_COPPER_RESISTANCE;COPPER_RESISTANCE-RELATED_FUNCTIONS	PGPT0004175	PROKKA_04153	PF02583	3.53e-70
chrB	PGPT;DIRECT_EFFECTS;BIO-REMEDIATION;HEAVY_METAL_DETOXIFICATION;HEAVY_METAL_CHROMATE_RESISTANCE;CHROMATE_RESISTANCE-CHR_TRANSPORT_SYSTEM#PGPT;INDIRECT_EFFECTS;STRESS_CONTROL|BIOCONTROL;NEUTRALIZING_ABIOTIC_STRESS;NITROSATIVE|OXIDATIVE_STRESS|ROS_SCAVENGING;DETOXIFICATION_OF_SUPEROXIDE_ANION_RADICALS	PGPT0004186	PROKKA_03675		5.88e-60
chrC|sodB|sodA	PGPT;DIRECT_EFFECTS;BIO-REMEDIATION;HEAVY_METAL_DETOXIFICATION;HEAVY_METAL_CHROMATE_RESISTANCE;CHROMATE_RESISTANCE-CHR_TRANSPORT_SYSTEM#PGPT;INDIRECT_EFFECTS;STRESS_CONTROL|BIOCONTROL;NEUTRALIZING_ABIOTIC_STRESS;NITROSATIVE|OXIDATIVE_STRESS|ROS_SCAVENGING;DETOXIFICATION_OF_SUPEROXIDE_ANION_RADICALS	PGPT0004190	PROKKA_02155	PF02777;PF00081	1.17e-150
chrR	PGPT;DIRECT_EFFECTS;BIO-REMEDIATION;HEAVY_METAL_DETOXIFICATION;HEAVY_METAL_CHROMATE_RESISTANCE;CHROMATE_RESISTANCE-CHR_TRANSPORT_SYSTEM#PGPT;INDIRECT_EFFECTS;STRESS_CONTROL|BIOCONTROL;NEUTRALIZING_ABIOTIC_STRESS;NITROSATIVE|OXIDATIVE_STRESS|ROS_SCAVENGING;DETOXIFICATION_OF_SUPEROXIDE_ANION_RADICALS	PGPT0004195	PROKKA_04069		2.41e-51
zntA|cadA	PGPT;DIRECT_EFFECTS;BIO-REMEDIATION;HEAVY_METAL_DETOXIFICATION;HEAVY_METAL_ZINK_RESISTANCE;ZINK_RESISTANCE-ZNT_TRANSPORT_SYSTEM#PGPT;DIRECT_EFFECTS;BIO-REMEDIATION;HEAVY_METAL_DETOXIFICATION;HEAVY_METAL_CADMIUM_RESISTANCE;CADMIUM_RESISTANCE-CADMIUM_TRANSPORT#PGPT;DIRECT_EFFECTS;BIO-REMEDIATION;HEAVY_METAL_DETOXIFICATION;HEAVY_METAL_LEAD_RESISTANCE;LEAD_RESISTANCE-PBR_TRANSPORT_SYSTEM	PGPT0004200	PROKKA_01921	PF00122;PF00702	2.90e-97
czcD|zitB|yrdO	PGPT;DIRECT_EFFECTS;BIO-REMEDIATION;HEAVY_METAL_DETOXIFICATION;HEAVY_METAL_ZINK_RESISTANCE;ZINK_RESISTANCE-ZINK-NICKEL_TRANSPORT#PGPT;DIRECT_EFFECTS;BIO-REMEDIATION;HEAVY_METAL_DETOXIFICATION;HEAVY_METAL_CADMIUM_RESISTANCE;CADMIUM_RESISTANCE-CADMIUM_TRANSPORT#PGPT;DIRECT_EFFECTS;BIO-REMEDIATION;HEAVY_METAL_DETOXIFICATION;HEAVY_METAL_COBALT_RESISTANCE;COBALT_RESISTANCE-COBALT_TRANSPORT	PGPT0004255	PROKKA_03672	PF01545	9.01e-16
ABC_ZM_A	PGPT;DIRECT_EFFECTS;BIO-REMEDIATION;HEAVY_METAL_DETOXIFICATION;HEAVY_METAL_ZINK_RESISTANCE;ZINK_RESISTANCE-ZINK-NICKEL_TRANSPORT#PGPT;DIRECT_EFFECTS;BIO-REMEDIATION;HEAVY_METAL_DETOXIFICATION;HEAVY_METAL_MANGANESE_RESISTANCE;MANGANESE_RESISTANCE-MANGANESE_TRANSPORT	PGPT0004265	PROKKA_02749	PF13304;PF00005	2.02e-179
ABC_ZM_P	PGPT;DIRECT_EFFECTS;BIO-REMEDIATION;HEAVY_METAL_DETOXIFICATION;HEAVY_METAL_ZINK_RESISTANCE;ZINK_RESISTANCE-ZINK-NICKEL_TRANSPORT#PGPT;DIRECT_EFFECTS;BIO-REMEDIATION;HEAVY_METAL_DETOXIFICATION;HEAVY_METAL_MANGANESE_RESISTANCE;MANGANESE_RESISTANCE-MANGANESE_TRANSPORT	PGPT0004270	PROKKA_02748	PF00950	3.05e-176
ABC_ZM_S	PGPT;DIRECT_EFFECTS;BIO-REMEDIATION;HEAVY_METAL_DETOXIFICATION;HEAVY_METAL_ZINK_RESISTANCE;ZINK_RESISTANCE-ZINK-NICKEL_TRANSPORT#PGPT;DIRECT_EFFECTS;BIO-REMEDIATION;HEAVY_METAL_DETOXIFICATION;HEAVY_METAL_MANGANESE_RESISTANCE;MANGANESE_RESISTANCE-MANGANESE_TRANSPORT	PGPT0004275	PROKKA_02750	PF01297	4.18e-171
mntH	PGPT;DIRECT_EFFECTS;BIO-REMEDIATION;HEAVY_METAL_DETOXIFICATION;HEAVY_METAL_MANGANESE_RESISTANCE;MANGANESE_RESISTANCE-MNT_TRANSPORT_SYSTEM	PGPT0004370	PROKKA_03516	PF01566	0.0
ddpA|ABC_PE_S	PGPT;DIRECT_EFFECTS;BIO-REMEDIATION;HEAVY_METAL_DETOXIFICATION;HEAVY_METAL_NICKEL_RESISTANCE;NICKEL_RESISTANCE-DDP_TRANSPORT_SYSTEM#PGPT;INDIRECT_EFFECTS;COLONIZING_PLANT_SYSTEM;COLONIZATION-PLANT_DERIVED_SUBSTRATE_USAGE;PLANT_DERIVED_AMINO_ACID_DEPENDENT_PATHWAYS;PLANT_DERIVED_PEPTIDE_METABOLISM#PGPT;INDIRECT_EFFECTS;COMPETITIVE_EXCLUSION|CE;CE-QUORUM_SENSING_RESPONSE|BIOFILM_FORMATION;CE-QSR-AU…	PGPT0004430	PROKKA_00779	PF00496	0.0
ddpD	PGPT;DIRECT_EFFECTS;BIO-REMEDIATION;HEAVY_METAL_DETOXIFICATION;HEAVY_METAL_NICKEL_RESISTANCE;NICKEL_RESISTANCE-DDP_TRANSPORT_SYSTEM#PGPT;INDIRECT_EFFECTS;COLONIZING_PLANT_SYSTEM;COLONIZATION-PLANT_DERIVED_SUBSTRATE_USAGE;PLANT_DERIVED_AMINO_ACID_DEPENDENT_PATHWAYS;PLANT_DERIVED_PEPTIDE_METABOLISM#PGPT;INDIRECT_EFFECTS;COMPETITIVE_EXCLUSION|CE;CE-QUORUM_SENSING_RESPONSE|BIOFILM_FORMATION;CE-QSR-AU…	PGPT0004435	PROKKA_00872	PF08352	7.03e-109
ddpF	PGPT;DIRECT_EFFECTS;BIO-REMEDIATION;HEAVY_METAL_DETOXIFICATION;HEAVY_METAL_NICKEL_RESISTANCE;NICKEL_RESISTANCE-DDP_TRANSPORT_SYSTEM#PGPT;INDIRECT_EFFECTS;COLONIZING_PLANT_SYSTEM;COLONIZATION-PLANT_DERIVED_SUBSTRATE_USAGE;PLANT_DERIVED_AMINO_ACID_DEPENDENT_PATHWAYS;PLANT_DERIVED_PEPTIDE_METABOLISM#PGPT;INDIRECT_EFFECTS;COMPETITIVE_EXCLUSION|CE;CE-QUORUM_SENSING_RESPONSE|BIOFILM_FORMATION;CE-QSR-AU…	PGPT0004440	PROKKA_03723	PF13304;PF13401;PF13555;PF00005;PF02463	4.15e-43
ddpB|appB	PGPT;DIRECT_EFFECTS;BIO-REMEDIATION;HEAVY_METAL_DETOXIFICATION;HEAVY_METAL_NICKEL_RESISTANCE;NICKEL_RESISTANCE-DDP_TRANSPORT_SYSTEM#PGPT;INDIRECT_EFFECTS;COLONIZING_PLANT_SYSTEM;COLONIZATION-PLANT_DERIVED_SUBSTRATE_USAGE;PLANT_DERIVED_AMINO_ACID_DEPENDENT_PATHWAYS;PLANT_DERIVED_PEPTIDE_METABOLISM#PGPT;INDIRECT_EFFECTS;COMPETITIVE_EXCLUSION|CE;CE-QUORUM_SENSING_RESPONSE|BIOFILM_FORMATION;CE-QSR-AU…	PGPT0004445	PROKKA_00778	PF00528	0.0
ddpC|appC	PGPT;DIRECT_EFFECTS;BIO-REMEDIATION;HEAVY_METAL_DETOXIFICATION;HEAVY_METAL_NICKEL_RESISTANCE;NICKEL_RESISTANCE-DDP_TRANSPORT_SYSTEM#PGPT;INDIRECT_EFFECTS;COLONIZING_PLANT_SYSTEM;COLONIZATION-PLANT_DERIVED_SUBSTRATE_USAGE;PLANT_DERIVED_AMINO_ACID_DEPENDENT_PATHWAYS;PLANT_DERIVED_PEPTIDE_METABOLISM#PGPT;INDIRECT_EFFECTS;COMPETITIVE_EXCLUSION|CE;CE-QUORUM_SENSING_RESPONSE|BIOFILM_FORMATION;CE-QSR-AU…	PGPT0004450	PROKKA_00777	PF00528	0.0
hoxN|nixA	PGPT;DIRECT_EFFECTS;BIO-REMEDIATION;HEAVY_METAL_DETOXIFICATION;HEAVY_METAL_NICKEL_RESISTANCE;NICKEL_RESISTANCE-NICKEL_TRANSPORT	PGPT0004545	PROKKA_00225	PF03824	0.0
rhnA_cobC	PGPT;DIRECT_EFFECTS;BIO-REMEDIATION;HEAVY_METAL_DETOXIFICATION;HEAVY_METAL_COBALT_RESISTANCE;COBALT_RESISTANCE-COBALT_HOMEOSTASIS#PGPT;DIRECT_EFFECTS;PHYTOHORMONE|PLANT_SIGNAL_PRODUCTION;PLANT_VITAMIN_PRODUCTION;PLANT_VITAMIN_B12|COBALAMIN_METABOLISM;PLANT_VITAMIN_B12|COBALAMIN_BIOSYNTHESIS	PGPT0004575	PROKKA_03967	PF00300	2.16e-23
arsB|arsenical_pump_membrane_protein	PGPT;DIRECT_EFFECTS;BIO-REMEDIATION;HEAVY_METAL_DETOXIFICATION;HEAVY_METAL_ARSENIC_RESISTANCE;ARSENIC_RESISTANCE_SYSTEM#PGPT;DIRECT_EFFECTS;BIO-REMEDIATION;HEAVY_METAL_DETOXIFICATION;HEAVY_METAL_ANTIMONY_RESISTANCE;ANTIMONY_RESISTANCE_SYSTEM	PGPT0004710	PROKKA_02635	PF02040;PF03600	0.0
arsC	PGPT;DIRECT_EFFECTS;BIO-REMEDIATION;HEAVY_METAL_DETOXIFICATION;HEAVY_METAL_ARSENIC_RESISTANCE;ARSENIC_RESISTANCE_SYSTEM#PGPT;DIRECT_EFFECTS;BIO-REMEDIATION;HEAVY_METAL_DETOXIFICATION;HEAVY_METAL_ANTIMONY_RESISTANCE;ANTIMONY_RESISTANCE_SYSTEM#PGPT;INDIRECT_EFFECTS;STRESS_CONTROL|BIOCONTROL;NEUTRALIZING_ABIOTIC_STRESS;NEUTRALIZING_SALINITY_STRESS;SALINITY_STRESS-HALOTOLERANCE_RELATED_ENZYMES#PGPT;I…	PGPT0004715	PROKKA_01397	PF01451	3.45e-87
arsC1	PGPT;DIRECT_EFFECTS;BIO-REMEDIATION;HEAVY_METAL_DETOXIFICATION;HEAVY_METAL_ARSENIC_RESISTANCE;ARSENIC_RESISTANCE_SYSTEM#PGPT;DIRECT_EFFECTS;BIO-REMEDIATION;HEAVY_METAL_DETOXIFICATION;HEAVY_METAL_ANTIMONY_RESISTANCE;ANTIMONY_RESISTANCE_SYSTEM#PGPT;INDIRECT_EFFECTS;STRESS_CONTROL|BIOCONTROL;NEUTRALIZING_ABIOTIC_STRESS;NEUTRALIZING_SALINITY_STRESS;SALINITY_STRESS-HALOTOLERANCE_RELATED_ENZYMES#PGPT;I…	PGPT0004720	PROKKA_01692		6.03e-09
arsR	PGPT;DIRECT_EFFECTS;BIO-REMEDIATION;HEAVY_METAL_DETOXIFICATION;HEAVY_METAL_ARSENIC_RESISTANCE;ARSENIC_RESISTANCE_SYSTEM#PGPT;DIRECT_EFFECTS;BIO-REMEDIATION;HEAVY_METAL_DETOXIFICATION;HEAVY_METAL_BISMUTH_RESISTANCE;BISMUTH_RESISTANCE-BISMUTH_HOMEOSTASIS#PGPT;DIRECT_EFFECTS;BIO-REMEDIATION;HEAVY_METAL_DETOXIFICATION;HEAVY_METAL_ANTIMONY_RESISTANCE;ANTIMONY_RESISTANCE_SYSTEM	PGPT0004735	PROKKA_01399	PF12840;PF01022	3.05e-72
aoxS	PGPT;DIRECT_EFFECTS;BIO-REMEDIATION;HEAVY_METAL_DETOXIFICATION;HEAVY_METAL_ARSENIC_RESISTANCE;ARSENIC_RESISTANCE-ARSENITE_OXIDASE_SYSTEM_AOX#PGPT;INDIRECT_EFFECTS;COMPETITIVE_EXCLUSION|CE;CE-QUORUM_SENSING_RESPONSE|BIOFILM_FORMATION;CE-QUORUM_SENSING_REGULATORS;CE-QSR-QUORUM_SENSING_REGULATED_FLS	PGPT0004750	PROKKA_04010	PF01590;PF13185;PF02518;PF00512	1.38e-35
aqpZ	PGPT;DIRECT_EFFECTS;BIO-REMEDIATION;HEAVY_METAL_DETOXIFICATION;HEAVY_METAL_ARSENIC_RESISTANCE;ARSENIC_RESISTANCE-ARSENIC_TRANSPORT	PGPT0004755	PROKKA_02670	PF00230	1.29e-129
glpF|pduF	PGPT;DIRECT_EFFECTS;BIO-REMEDIATION;HEAVY_METAL_DETOXIFICATION;HEAVY_METAL_ARSENIC_RESISTANCE;ARSENIC_RESISTANCE-ARSENIC_TRANSPORT#PGPT;DIRECT_EFFECTS;BIO-REMEDIATION;HEAVY_METAL_DETOXIFICATION;HEAVY_METAL_ANTIMONY_RESISTANCE;ANTIMONY_RESISTANCE-ANTIMONY_TRANSPORT#PGPT;INDIRECT_EFFECTS;COLONIZING_PLANT_SYSTEM;COLONIZATION-PLANT_DERIVED_SUBSTRATE_USAGE;PLANT_DERIVED_CARBOHYDRATE_TRANSPORT;PLANT_DE…	PGPT0004760	PROKKA_02339	PF00230	6.70e-38
pbrB|pbrC	PGPT;DIRECT_EFFECTS;BIO-REMEDIATION;HEAVY_METAL_DETOXIFICATION;HEAVY_METAL_LEAD_RESISTANCE;LEAD_RESISTANCE-PBR_TRANSPORT_SYSTEM	PGPT0004770	PROKKA_01738	PF01252	7.17e-113
selA	PGPT;DIRECT_EFFECTS;BIO-REMEDIATION;HEAVY_METAL_DETOXIFICATION;HEAVY_METAL_SELENIUM_RESISTANCE;SELENIUM_RESISTANCE-SELENIUM_HOMEOSTASIS	PGPT0004815	PROKKA_02003	PF03841	3.13e-149
selD	PGPT;DIRECT_EFFECTS;BIO-REMEDIATION;HEAVY_METAL_DETOXIFICATION;HEAVY_METAL_SELENIUM_RESISTANCE;SELENIUM_RESISTANCE-SELENIUM_HOMEOSTASIS	PGPT0004820	PROKKA_02001	PF00586;PF02769	0.0
selB	PGPT;DIRECT_EFFECTS;BIO-REMEDIATION;HEAVY_METAL_DETOXIFICATION;HEAVY_METAL_SELENIUM_RESISTANCE;SELENIUM_RESISTANCE-SELENIUM_HOMEOSTASIS	PGPT0004825	PROKKA_02004	PF00009	0.0
xdhD	PGPT;DIRECT_EFFECTS;BIO-REMEDIATION;HEAVY_METAL_DETOXIFICATION;HEAVY_METAL_SELENIUM_RESISTANCE;SELENIUM_RESISTANCE-SELENIUM_HOMEOSTASIS	PGPT0004835	PROKKA_03441	PF02738	0.0
dedA	PGPT;DIRECT_EFFECTS;BIO-REMEDIATION;HEAVY_METAL_DETOXIFICATION;HEAVY_METAL_SELENIUM_RESISTANCE;SELENIUM_RESISTANCE-SELENIUM_TRANSPORT	PGPT0004890	PROKKA_00720	PF09335	1.77e-126
terC	PGPT;DIRECT_EFFECTS;BIO-REMEDIATION;HEAVY_METAL_DETOXIFICATION;HEAVY_METAL_TELLURIUM_RESISTANCE;TELLURIUM_RESISTANCE-TER-SYSTEM	PGPT0004905	PROKKA_02138	PF03741	0.0
crcB	PGPT;DIRECT_EFFECTS;BIO-REMEDIATION;FLUORIDE_DETOXIFICATION;FLUORIDE_RESISTANCE;FLUORIDE_RESISTANCE-FLUORIDE_TRANSPORT	PGPT0004985	PROKKA_02965	PF02537	3.62e-59
pcaD|catD	PGPT;DIRECT_EFFECTS;BIO-REMEDIATION;XENOBIOTICS_BIODEGRADATION;XENOBIOTIC_BENZOATE|DERIVATE_DEGRADATION;XENOBIOTIC_BENZOATE_DEGRADATION_VIA_b-KETOADIPATE_PATHWAY#PGPT;INDIRECT_EFFECTS;COLONIZING_PLANT_SYSTEM;COLONIZATION-PLANT_DERIVED_SUBSTRATE_USAGE;PLANT_DERIVED_AROMATIC|PHENOLIC_COMPOUND_UTILIZATION;PLANT_DERIVED_PROTOCATECHUIC_ACID_DEGRADATION#PGPT;INDIRECT_EFFECTS;COLONIZING_PLANT_SYSTEM;COL…	PGPT0004995	PROKKA_04097	PF00561;PF12697;PF12146	1.46e-163
pcaB	PGPT;DIRECT_EFFECTS;BIO-REMEDIATION;XENOBIOTICS_BIODEGRADATION;XENOBIOTIC_BENZOATE|DERIVATE_DEGRADATION;XENOBIOTIC_BENZOATE_DEGRADATION_VIA_b-KETOADIPATE_PATHWAY#PGPT;INDIRECT_EFFECTS;COLONIZING_PLANT_SYSTEM;COLONIZATION-PLANT_DERIVED_SUBSTRATE_USAGE;PLANT_DERIVED_AROMATIC|PHENOLIC_COMPOUND_UTILIZATION;PLANT_DERIVED_PROTOCATECHUIC_ACID_DEGRADATION#PGPT;INDIRECT_EFFECTS;COLONIZING_PLANT_SYSTEM;COL…	PGPT0005000	PROKKA_04098	PF00206	0.0
pcaC	PGPT;DIRECT_EFFECTS;BIO-REMEDIATION;XENOBIOTICS_BIODEGRADATION;XENOBIOTIC_BENZOATE|DERIVATE_DEGRADATION;XENOBIOTIC_BENZOATE_DEGRADATION_VIA_b-KETOADIPATE_PATHWAY#PGPT;INDIRECT_EFFECTS;COLONIZING_PLANT_SYSTEM;COLONIZATION-PLANT_DERIVED_SUBSTRATE_USAGE;PLANT_DERIVED_AROMATIC|PHENOLIC_COMPOUND_UTILIZATION;PLANT_DERIVED_PROTOCATECHUIC_ACID_DEGRADATION#PGPT;INDIRECT_EFFECTS;COLONIZING_PLANT_SYSTEM;COL…	PGPT0005005	PROKKA_03823		7.86e-13
pcaG	PGPT;DIRECT_EFFECTS;BIO-REMEDIATION;XENOBIOTICS_BIODEGRADATION;XENOBIOTIC_BENZOATE|DERIVATE_DEGRADATION;XENOBIOTIC_BENZOATE_DEGRADATION_VIA_b-KETOADIPATE_PATHWAY#PGPT;DIRECT_EFFECTS;BIO-REMEDIATION;XENOBIOTICS_BIODEGRADATION;XENOBIOTIC_POLYCYCLIC_AROMATIC_HYDROCARBON_DEGRADATION;XENOBIOTIC_PHTHALATE_DEGRADATION#PGPT;INDIRECT_EFFECTS;COLONIZING_PLANT_SYSTEM;COLONIZATION-PLANT_DERIVED_SUBSTRATE_USA…	PGPT0005010	PROKKA_04099	PF00775	5.21e-133
pcaH	PGPT;DIRECT_EFFECTS;BIO-REMEDIATION;XENOBIOTICS_BIODEGRADATION;XENOBIOTIC_BENZOATE|DERIVATE_DEGRADATION;XENOBIOTIC_BENZOATE_DEGRADATION_VIA_b-KETOADIPATE_PATHWAY#PGPT;DIRECT_EFFECTS;BIO-REMEDIATION;XENOBIOTICS_BIODEGRADATION;XENOBIOTIC_POLYCYCLIC_AROMATIC_HYDROCARBON_DEGRADATION;XENOBIOTIC_PHTHALATE_DEGRADATION#PGPT;INDIRECT_EFFECTS;COLONIZING_PLANT_SYSTEM;COLONIZATION-PLANT_DERIVED_SUBSTRATE_USA…	PGPT0005015	PROKKA_04100	PF00775	0.0
pcaI	PGPT;DIRECT_EFFECTS;BIO-REMEDIATION;XENOBIOTICS_BIODEGRADATION;XENOBIOTIC_BENZOATE|DERIVATE_DEGRADATION;XENOBIOTIC_BENZOATE_DEGRADATION_VIA_b-KETOADIPATE_PATHWAY#PGPT;INDIRECT_EFFECTS;COLONIZING_PLANT_SYSTEM;COLONIZATION-PLANT_DERIVED_SUBSTRATE_USAGE;PLANT_DERIVED_AROMATIC|PHENOLIC_COMPOUND_UTILIZATION;PLANT_DERIVED_PROTOCATECHUIC_ACID_DEGRADATION#PGPT;INDIRECT_EFFECTS;COLONIZING_PLANT_SYSTEM;COL…	PGPT0005025	PROKKA_04094	PF01144	4.26e-158
pcaJ	PGPT;DIRECT_EFFECTS;BIO-REMEDIATION;XENOBIOTICS_BIODEGRADATION;XENOBIOTIC_BENZOATE|DERIVATE_DEGRADATION;XENOBIOTIC_BENZOATE_DEGRADATION_VIA_b-KETOADIPATE_PATHWAY#PGPT;INDIRECT_EFFECTS;COLONIZING_PLANT_SYSTEM;COLONIZATION-PLANT_DERIVED_SUBSTRATE_USAGE;PLANT_DERIVED_AROMATIC|PHENOLIC_COMPOUND_UTILIZATION;PLANT_DERIVED_PROTOCATECHUIC_ACID_DEGRADATION#PGPT;INDIRECT_EFFECTS;COLONIZING_PLANT_SYSTEM;COL…	PGPT0005030	PROKKA_04093	PF01144	5.89e-157
catE	PGPT;DIRECT_EFFECTS;BIO-REMEDIATION;XENOBIOTICS_BIODEGRADATION;XENOBIOTIC_BENZOATE|DERIVATE_DEGRADATION;XENOBIOTIC_BENZOATE_DEGRADATION_VIA_CATECHOL_DEGRADATION#PGPT;DIRECT_EFFECTS;BIO-REMEDIATION;XENOBIOTICS_BIODEGRADATION;XENOBIOTIC_XYLENE|DERIVATE_DEGRADATION;XENOBIOTIC_METHYLCATECHOL_DEGRADATION#PGPT;DIRECT_EFFECTS;BIO-REMEDIATION;XENOBIOTICS_BIODEGRADATION;XENOBIOTIC_STYRENE|DERIVATE_DEGRADA…	PGPT0005050	PROKKA_02545	PF00903	0.0
dmpB|xylE	PGPT;DIRECT_EFFECTS;BIO-REMEDIATION;XENOBIOTICS_BIODEGRADATION;XENOBIOTIC_BENZOATE|DERIVATE_DEGRADATION;XENOBIOTIC_BENZOATE_DEGRADATION_VIA_CATECHOL_DEGRADATION#PGPT;DIRECT_EFFECTS;BIO-REMEDIATION;XENOBIOTICS_BIODEGRADATION;XENOBIOTIC_XYLENE|DERIVATE_DEGRADATION;XENOBIOTIC_METHYLCATECHOL_DEGRADATION#PGPT;DIRECT_EFFECTS;BIO-REMEDIATION;XENOBIOTICS_BIODEGRADATION;XENOBIOTIC_STYRENE|DERIVATE_DEGRADA…	PGPT0005055	PROKKA_03982		1.04e-168
dmpC|xylG|praB	PGPT;DIRECT_EFFECTS;BIO-REMEDIATION;XENOBIOTICS_BIODEGRADATION;XENOBIOTIC_BENZOATE|DERIVATE_DEGRADATION;XENOBIOTIC_BENZOATE_DEGRADATION_VIA_CATECHOL_DEGRADATION#PGPT;DIRECT_EFFECTS;BIO-REMEDIATION;XENOBIOTICS_BIODEGRADATION;XENOBIOTIC_XYLENE|DERIVATE_DEGRADATION;XENOBIOTIC_METHYLCATECHOL_DEGRADATION#PGPT;INDIRECT_EFFECTS;COLONIZING_PLANT_SYSTEM;COLONIZATION-PLANT_DERIVED_SUBSTRATE_USAGE;PLANT_DER…	PGPT0005060	PROKKA_03984	PF00171	1.88e-169
pobA	PGPT;DIRECT_EFFECTS;BIO-REMEDIATION;XENOBIOTICS_BIODEGRADATION;XENOBIOTIC_BENZOATE|DERIVATE_DEGRADATION;XENOBIOTIC_HYDROXYBENZOATE_DEGRADATION#PGPT;INDIRECT_EFFECTS;COLONIZING_PLANT_SYSTEM;COLONIZATION-PLANT_DERIVED_SUBSTRATE_USAGE;PLANT_DERIVED_AROMATIC|PHENOLIC_COMPOUND_UTILIZATION;PLANT_DERIVED_HYDROXYBENZOATE_DEGRADATION#PGPT;INDIRECT_EFFECTS;COLONIZING_PLANT_SYSTEM;COLONIZATION-ADAPTION_TO_P…	PGPT0005065	PROKKA_04027	PF01494	0.0
nagX	PGPT;DIRECT_EFFECTS;BIO-REMEDIATION;XENOBIOTICS_BIODEGRADATION;XENOBIOTIC_BENZOATE|DERIVATE_DEGRADATION;XENOBIOTIC_HYDROXYBENZOATE_DEGRADATION#PGPT;INDIRECT_EFFECTS;COLONIZING_PLANT_SYSTEM;COLONIZATION-PLANT_DERIVED_SUBSTRATE_USAGE;PLANT_DERIVED_AROMATIC|PHENOLIC_COMPOUND_UTILIZATION;PLANT_DERIVED_HYDROXYBENZOATE_DEGRADATION#PGPT;INDIRECT_EFFECTS;COLONIZING_PLANT_SYSTEM;COLONIZATION-ADAPTION_TO_P…	PGPT0005130	PROKKA_02045	PF01266;PF01494	0.0
dmpH|xylI|nahK	PGPT;DIRECT_EFFECTS;BIO-REMEDIATION;XENOBIOTICS_BIODEGRADATION;XENOBIOTIC_BENZOATE|DERIVATE_DEGRADATION;XENOBIOTIC_BENZOATE-DEGREDATION-HOMEOSTASIS#PGPT;DIRECT_EFFECTS;BIO-REMEDIATION;XENOBIOTICS_BIODEGRADATION;XENOBIOTIC_XYLENE|DERIVATE_DEGRADATION;XENOBIOTIC_METHYLCATECHOL_DEGRADATION#PGPT;DIRECT_EFFECTS;BIO-REMEDIATION;XENOBIOTICS_BIODEGRADATION;XENOBIOTIC_DIOXIN|DERIVATE_DEGRADATION;XENOBIOTI…	PGPT0005205	PROKKA_00167	PF01042	1.68e-65
praC|xylH	PGPT;DIRECT_EFFECTS;BIO-REMEDIATION;XENOBIOTICS_BIODEGRADATION;XENOBIOTIC_BENZOATE|DERIVATE_DEGRADATION;XENOBIOTIC_BENZOATE-DEGREDATION-HOMEOSTASIS#PGPT;DIRECT_EFFECTS;BIO-REMEDIATION;XENOBIOTICS_BIODEGRADATION;XENOBIOTIC_XYLENE|DERIVATE_DEGRADATION;XENOBIOTIC_METHYLCATECHOL_DEGRADATION#PGPT;DIRECT_EFFECTS;BIO-REMEDIATION;XENOBIOTICS_BIODEGRADATION;XENOBIOTIC_DIOXIN|DERIVATE_DEGRADATION;XENOBIOTI…	PGPT0005210	PROKKA_01034		2.80e-23
cynX|yeaN	PGPT;DIRECT_EFFECTS;BIO-REMEDIATION;XENOBIOTICS_BIODEGRADATION;XENOBIOTIC_CYANATE_DETOXIFICATION;XENOBIOTIC_CYANATE_UPTAKE	PGPT0005211	PROKKA_03608	PF07690	0.0
chqB	PGPT;DIRECT_EFFECTS;BIO-REMEDIATION;XENOBIOTICS_BIODEGRADATION;XENOBIOTIC_BENZOATE|DERIVATE_DEGRADATION;XENOBIOTIC_BENZOATE-DEGREDATION-HOMEOSTASIS#PGPT;INDIRECT_EFFECTS;COLONIZING_PLANT_SYSTEM;COLONIZATION-PLANT_DERIVED_SUBSTRATE_USAGE;PLANT_DERIVED_AROMATIC|PHENOLIC_COMPOUND_UTILIZATION;PLANT_DERIVED_BENZOATE_UTILIZATION	PGPT0005215	PROKKA_01934	PF00775;PF04444	1.47e-172
ligJ	PGPT;DIRECT_EFFECTS;BIO-REMEDIATION;XENOBIOTICS_BIODEGRADATION;XENOBIOTIC_BENZOATE|DERIVATE_DEGRADATION;XENOBIOTIC_BENZOATE-DEGREDATION-HOMEOSTASIS#PGPT;INDIRECT_EFFECTS;COLONIZING_PLANT_SYSTEM;COLONIZATION-PLANT_DERIVED_SUBSTRATE_USAGE;PLANT_DERIVED_AROMATIC|PHENOLIC_COMPOUND_UTILIZATION;PLANT_DERIVED_BENZOATE_UTILIZATION#PGPT;INDIRECT_EFFECTS;COLONIZING_PLANT_SYSTEM;COLONIZATION-ADAPTION_TO_PLA…	PGPT0005260	PROKKA_00492	PF04909	7.48e-25
badH	PGPT;DIRECT_EFFECTS;BIO-REMEDIATION;XENOBIOTICS_BIODEGRADATION;XENOBIOTIC_BENZOATE|DERIVATE_DEGRADATION;XENOBIOTIC_CYCLOHEXANECARBOXYLIC_ACID_DEGRADATION#PGPT;INDIRECT_EFFECTS;COLONIZING_PLANT_SYSTEM;COLONIZATION-PLANT_DERIVED_SUBSTRATE_USAGE;PLANT_DERIVED_AROMATIC|PHENOLIC_COMPOUND_UTILIZATION;PLANT_DERIVED_CYCLOHEXANECARBOXYLIC_ACID_DEGRADATION	PGPT0005315	PROKKA_04172	PF00106;PF13561;PF08659	0.0
benE	PGPT;DIRECT_EFFECTS;BIO-REMEDIATION;XENOBIOTICS_BIODEGRADATION;XENOBIOTIC_BENZOATE|DERIVATE_DEGRADATION;XENOBIOTIC_BENZOATE-DEGREDATION-BENZOATE_TRANSPORT#PGPT;INDIRECT_EFFECTS;STRESS_CONTROL|BIOCONTROL;NEUTRALIZING_ABIOTIC_STRESS;NEUTRALIZING_SALINITY_STRESS;SALINITY_STRESS-H+_SYMPORTER	PGPT0005385	PROKKA_01827	PF03594	0.0
benK	PGPT;DIRECT_EFFECTS;BIO-REMEDIATION;XENOBIOTICS_BIODEGRADATION;XENOBIOTIC_BENZOATE|DERIVATE_DEGRADATION;XENOBIOTIC_BENZOATE-DEGREDATION-BENZOATE_TRANSPORT	PGPT0005390	PROKKA_04029	PF07690;PF00083	0.0
mobA|pcpB|mhpA	PGPT;DIRECT_EFFECTS;BIO-REMEDIATION;XENOBIOTICS_BIODEGRADATION;XENOBIOTIC_BENZOATE|DERIVATE_DEGRADATION;XENOBIOTIC_PHENOL_DEGRADATION#PGPT;DIRECT_EFFECTS;BIO-REMEDIATION;XENOBIOTICS_BIODEGRADATION;XENOBIOTIC_TOLULENE|DERIVATE_DEGRADATION;XENOBIOTIC_TOLUENE_DEGRADATION_PATHWAY_4#PGPT;INDIRECT_EFFECTS;COLONIZING_PLANT_SYSTEM;COLONIZATION-PLANT_DERIVED_SUBSTRATE_USAGE;PLANT_DERIVED_AROMATIC|PHENOLIC…	PGPT0005430	PROKKA_02091	PF01494;PF07976	0.0
ligW	PGPT;DIRECT_EFFECTS;BIO-REMEDIATION;XENOBIOTICS_BIODEGRADATION;XENOBIOTIC_BENZOATE|DERIVATE_DEGRADATION;XENOBIOTIC_VANILLIN|VANILLATE_DEGRADATION#PGPT;INDIRECT_EFFECTS;COLONIZING_PLANT_SYSTEM;COLONIZATION-PLANT_DERIVED_SUBSTRATE_USAGE;PLANT_DERIVED_AROMATIC|PHENOLIC_COMPOUND_UTILIZATION;PLANT_DERIVED_VANILLIN|VANILLATE_DEGRADATION	PGPT0005515	PROKKA_00169	PF04909	1.16e-28
abmG	PGPT;DIRECT_EFFECTS;BIO-REMEDIATION;XENOBIOTICS_BIODEGRADATION;XENOBIOTIC_BENZOATE|DERIVATE_DEGRADATION;XENOBIOTIC_NITRO-|AMINOBENZOATE_DEGRADATION#PGPT;INDIRECT_EFFECTS;COLONIZING_PLANT_SYSTEM;COLONIZATION-PLANT_DERIVED_SUBSTRATE_USAGE;PLANT_DERIVED_AROMATIC|PHENOLIC_COMPOUND_UTILIZATION;PLANT_DERIVED_NITRO-|AMINOBENZOATE_DEGRADATION	PGPT0005570	PROKKA_04084	PF00501;PF13193	0.0
namA	PGPT;DIRECT_EFFECTS;BIO-REMEDIATION;XENOBIOTICS_BIODEGRADATION;XENOBIOTIC_BENZOATE|DERIVATE_DEGRADATION;XENOBIOTIC_NITRO-|AMINOBENZOATE_DEGRADATION#PGPT;INDIRECT_EFFECTS;COLONIZING_PLANT_SYSTEM;COLONIZATION-PLANT_DERIVED_SUBSTRATE_USAGE;PLANT_DERIVED_AROMATIC|PHENOLIC_COMPOUND_UTILIZATION;PLANT_DERIVED_NITRO-|AMINOBENZOATE_DEGRADATION	PGPT0005575	PROKKA_04082	PF00724	5.66e-82
npcB	PGPT;DIRECT_EFFECTS;BIO-REMEDIATION;XENOBIOTICS_BIODEGRADATION;XENOBIOTIC_BENZOATE|DERIVATE_DEGRADATION;XENOBIOTIC_NITROPHENOL_DEGRADATION#PGPT;INDIRECT_EFFECTS;COLONIZING_PLANT_SYSTEM;COLONIZATION-PLANT_DERIVED_SUBSTRATE_USAGE;PLANT_DERIVED_AROMATIC|PHENOLIC_COMPOUND_UTILIZATION;PLANT_DERIVED_BENZENE|PHENOL_DEGRADATION#PGPT;INDIRECT_EFFECTS;COLONIZING_PLANT_SYSTEM;COLONIZATION-PLANT_DERIVED_SUBS…	PGPT0005655	PROKKA_00529	PF01613	1.23e-35
catA	PGPT;DIRECT_EFFECTS;BIO-REMEDIATION;XENOBIOTICS_BIODEGRADATION;XENOBIOTIC_BENZOATE|DERIVATE_DEGRADATION;XENOBIOTIC_FLUOROCATECHOL_DEGRADATION#PGPT;DIRECT_EFFECTS;BIO-REMEDIATION;XENOBIOTICS_BIODEGRADATION;XENOBIOTIC_TOLULENE|DERIVATE_DEGRADATION;XENOBIOTIC_2|4-DICHLORO-TOLULENE_DEGRADATION_PATHWAY_1#PGPT;DIRECT_EFFECTS;BIO-REMEDIATION;XENOBIOTICS_BIODEGRADATION;XENOBIOTIC_TOLULENE|DERIVATE_DEGRAD…	PGPT0005685	PROKKA_02061		3.15e-64
apc	PGPT;DIRECT_EFFECTS;BIO-REMEDIATION;XENOBIOTICS_BIODEGRADATION;XENOBIOTIC_BENZOATE|DERIVATE_DEGRADATION;XENOBIOTIC_PHENYLETHANOL_DEGRADATION#PGPT;INDIRECT_EFFECTS;COLONIZING_PLANT_SYSTEM;COLONIZATION-PLANT_DERIVED_SUBSTRATE_USAGE;PLANT_DERIVED_AROMATIC|PHENOLIC_COMPOUND_UTILIZATION;PLANT_DERIVED_PHENYLETHANOL_DEGRADATION	PGPT0005740	PROKKA_00658	PF01968;PF19278;PF05378	3.44e-72
EC_1_3_1_32	PGPT;DIRECT_EFFECTS;BIO-REMEDIATION;XENOBIOTICS_BIODEGRADATION;XENOBIOTIC_TOLULENE|DERIVATE_DEGRADATION;XENOBIOTIC_2|4-DICHLORO-TOLULENE_DEGRADATION_PATHWAY_2#PGPT;DIRECT_EFFECTS;BIO-REMEDIATION;XENOBIOTICS_BIODEGRADATION;XENOBIOTIC_HYDROCARBONS|OIL_DEGRADATION;XENOBIOTIC_CHLOROBENZENE_DEGRADATION	PGPT0005915	PROKKA_01935	PF00465;PF13685	4.24e-180
nemA	PGPT;DIRECT_EFFECTS;BIO-REMEDIATION;XENOBIOTICS_BIODEGRADATION;XENOBIOTIC_TOLULENE|DERIVATE_DEGRADATION;XENOBIOTIC_NITROTOLULENE_DEGRADATION	PGPT0005930	PROKKA_01121	PF00724	0.0
mhpD	PGPT;DIRECT_EFFECTS;BIO-REMEDIATION;XENOBIOTICS_BIODEGRADATION;XENOBIOTIC_XYLENE|DERIVATE_DEGRADATION;XENOBIOTIC_METHYLCATECHOL_DEGRADATION#PGPT;DIRECT_EFFECTS;BIO-REMEDIATION;XENOBIOTICS_BIODEGRADATION;XENOBIOTIC_DIOXIN|DERIVATE_DEGRADATION;XENOBIOTIC_OXOPENT-EONATE|PCDD|PCDF|PCB_DEGRADATION#PGPT;INDIRECT_EFFECTS;COLONIZING_PLANT_SYSTEM;COLONIZATION-PLANT_DERIVED_SUBSTRATE_USAGE;PLANT_DERIVED_OR…	PGPT0006005	PROKKA_00175	PF01557	8.43e-144
mhpF	PGPT;DIRECT_EFFECTS;BIO-REMEDIATION;XENOBIOTICS_BIODEGRADATION;XENOBIOTIC_XYLENE|DERIVATE_DEGRADATION;XENOBIOTIC_METHYLCATECHOL_DEGRADATION#PGPT;DIRECT_EFFECTS;BIO-REMEDIATION;XENOBIOTICS_BIODEGRADATION;XENOBIOTIC_DIOXIN|DERIVATE_DEGRADATION;XENOBIOTIC_OXOPENT-EONATE|PCDD|PCDF|PCB_DEGRADATION#PGPT;INDIRECT_EFFECTS;COLONIZING_PLANT_SYSTEM;COLONIZATION-PLANT_DERIVED_SUBSTRATE_USAGE;PLANT_DERIVED_OR…	PGPT0006010	PROKKA_00176	PF09290;PF01118	0.0
paaA	PGPT;DIRECT_EFFECTS;BIO-REMEDIATION;XENOBIOTICS_BIODEGRADATION;XENOBIOTIC_STYRENE|DERIVATE_DEGRADATION;XENOBIOTIC_PHENYLACETATE_DEGRADATION	PGPT0006045	PROKKA_03312	PF05138	0.0
paaB	PGPT;DIRECT_EFFECTS;BIO-REMEDIATION;XENOBIOTICS_BIODEGRADATION;XENOBIOTIC_STYRENE|DERIVATE_DEGRADATION;XENOBIOTIC_PHENYLACETATE_DEGRADATION	PGPT0006050	PROKKA_03311	PF06243	8.93e-80
paaC	PGPT;DIRECT_EFFECTS;BIO-REMEDIATION;XENOBIOTICS_BIODEGRADATION;XENOBIOTIC_STYRENE|DERIVATE_DEGRADATION;XENOBIOTIC_PHENYLACETATE_DEGRADATION	PGPT0006055	PROKKA_03310	PF05138	0.0
paaD	PGPT;DIRECT_EFFECTS;BIO-REMEDIATION;XENOBIOTICS_BIODEGRADATION;XENOBIOTIC_STYRENE|DERIVATE_DEGRADATION;XENOBIOTIC_PHENYLACETATE_DEGRADATION	PGPT0006060	PROKKA_02176	PF01883	7.36e-12
paaE	PGPT;DIRECT_EFFECTS;BIO-REMEDIATION;XENOBIOTICS_BIODEGRADATION;XENOBIOTIC_STYRENE|DERIVATE_DEGRADATION;XENOBIOTIC_PHENYLACETATE_DEGRADATION	PGPT0006065	PROKKA_03308	PF00970;PF00111;PF00175	0.0
paaG	PGPT;DIRECT_EFFECTS;BIO-REMEDIATION;XENOBIOTICS_BIODEGRADATION;XENOBIOTIC_STYRENE|DERIVATE_DEGRADATION;XENOBIOTIC_PHENYLACETATE_DEGRADATION	PGPT0006070	PROKKA_03307	PF00378;PF16113	5.89e-156
paaH|hbd|fadB|mmgB	PGPT;DIRECT_EFFECTS;BIO-REMEDIATION;XENOBIOTICS_BIODEGRADATION;XENOBIOTIC_STYRENE|DERIVATE_DEGRADATION;XENOBIOTIC_PHENYLACETATE_DEGRADATION	PGPT0006075	PROKKA_03336	PF00725	9.00e-48
paaI	PGPT;DIRECT_EFFECTS;BIO-REMEDIATION;XENOBIOTICS_BIODEGRADATION;XENOBIOTIC_STYRENE|DERIVATE_DEGRADATION;XENOBIOTIC_PHENYLACETATE_DEGRADATION	PGPT0006080	PROKKA_03328	PF03061	1.14e-87
paaX	PGPT;DIRECT_EFFECTS;BIO-REMEDIATION;XENOBIOTICS_BIODEGRADATION;XENOBIOTIC_STYRENE|DERIVATE_DEGRADATION;XENOBIOTIC_PHENYLACETATE_DEGRADATION#PGPT;INDIRECT_EFFECTS;COLONIZING_PLANT_SYSTEM;COLONIZATION-PLANT_DERIVED_SUBSTRATE_USAGE;PLANT_DERIVED_AROMATIC|PHENOLIC_COMPOUND_UTILIZATION;PLANT_DERIVED_PHENYLACETATE_DEGRADATION	PGPT0006090	PROKKA_04076	PF07848;PF08223	9.77e-180
paaZ	PGPT;DIRECT_EFFECTS;BIO-REMEDIATION;XENOBIOTICS_BIODEGRADATION;XENOBIOTIC_STYRENE|DERIVATE_DEGRADATION;XENOBIOTIC_PHENYLACETATE_DEGRADATION	PGPT0006100	PROKKA_03333	PF00171;PF01575	0.0
EC_3_5_1_4|amiE	PGPT;DIRECT_EFFECTS;BIO-REMEDIATION;XENOBIOTICS_BIODEGRADATION;XENOBIOTIC_STYRENE|DERIVATE_DEGRADATION;XENOBIOTIC_ACRYLONITRITE|ACRYLAMIDE_DEGRADATION#PGPT;DIRECT_EFFECTS;BIO-REMEDIATION;XENOBIOTICS_BIODEGRADATION;XENOBIOTIC_STYRENE|DERIVATE_DEGRADATION;XENOBIOTIC_PHENYLACETALDOXIME_DEGRADATION#PGPT;DIRECT_EFFECTS;PHYTOHORMONE|PLANT_SIGNAL_PRODUCTION;PHYTOHORMONE-ABSCISIC_ACID_DEGRADATION;PHYTOHO…	PGPT0006115	PROKKA_01460	PF01425	7.27e-67
atzB	PGPT;DIRECT_EFFECTS;BIO-REMEDIATION;XENOBIOTICS_BIODEGRADATION;XENOBIOTIC_ATRAZINE|DERIVATE_DEGRADATION;XENOBIOTIC_ANTHROAZINE|MELAMINE|AMMELIDE_DEGRADATION	PGPT0006150	PROKKA_03447	PF01979;PF07969	2.23e-77
nahG	PGPT;DIRECT_EFFECTS;BIO-REMEDIATION;XENOBIOTICS_BIODEGRADATION;XENOBIOTIC_DIOXIN|DERIVATE_DEGRADATION;XENOBIOTIC_PCDD|PCDF_DEGRADATION#PGPT;DIRECT_EFFECTS;BIO-REMEDIATION;XENOBIOTICS_BIODEGRADATION;XENOBIOTIC_NAPHTALENE|DERIVATE_DEGRADATION;XENOBIOTIC_NAPHTALENE_DEGRADATION	PGPT0006315	PROKKA_00491	PF01494	5.44e-34
frmA|ADH5|adhC	PGPT;DIRECT_EFFECTS;BIO-REMEDIATION;XENOBIOTICS_BIODEGRADATION;XENOBIOTIC_NAPHTALENE|DERIVATE_DEGRADATION;XENOBIOTIC_METHYLNAPHTALENE_DEGRADATION#PGPT;DIRECT_EFFECTS;BIO-REMEDIATION;XENOBIOTICS_BIODEGRADATION;XENOBIOTIC_HYDROCARBONS|OIL_DEGRADATION;XENOBIOTIC_DICHLOROPROPENE_DEGRADATION#PGPT;INDIRECT_EFFECTS;COLONIZING_PLANT_SYSTEM;COLONIZATION-PLANT_DERIVED_SUBSTRATE_USAGE;PLANT_DERIVED_LIPID_ME…	PGPT0006355	PROKKA_02410	PF08240;PF00107	4.28e-61
adhP	PGPT;DIRECT_EFFECTS;BIO-REMEDIATION;XENOBIOTICS_BIODEGRADATION;XENOBIOTIC_NAPHTALENE|DERIVATE_DEGRADATION;XENOBIOTIC_METHYLNAPHTALENE_DEGRADATION#PGPT;DIRECT_EFFECTS;BIO-REMEDIATION;XENOBIOTICS_BIODEGRADATION;XENOBIOTIC_HYDROCARBONS|OIL_DEGRADATION;XENOBIOTIC_DICHLOROPROPENE_DEGRADATION#PGPT;INDIRECT_EFFECTS;COLONIZING_PLANT_SYSTEM;COLONIZATION-PLANT_DERIVED_SUBSTRATE_USAGE;PLANT_DERIVED_LIPID_ME…	PGPT0006365	PROKKA_01870	PF08240;PF00107;PF13602	1.84e-129
EC_1_1_1_1|adh	PGPT;DIRECT_EFFECTS;BIO-REMEDIATION;XENOBIOTICS_BIODEGRADATION;XENOBIOTIC_NAPHTALENE|DERIVATE_DEGRADATION;XENOBIOTIC_METHYLNAPHTALENE_DEGRADATION#PGPT;DIRECT_EFFECTS;BIO-REMEDIATION;XENOBIOTICS_BIODEGRADATION;XENOBIOTIC_HYDROCARBONS|OIL_DEGRADATION;XENOBIOTIC_DICHLOROPROPENE_DEGRADATION#PGPT;INDIRECT_EFFECTS;COLONIZING_PLANT_SYSTEM;COLONIZATION-PLANT_DERIVED_SUBSTRATE_USAGE;PLANT_DERIVED_LIPID_ME…	PGPT0006375	PROKKA_04112		5.28e-104
pht4	PGPT;DIRECT_EFFECTS;BIO-REMEDIATION;XENOBIOTICS_BIODEGRADATION;XENOBIOTIC_POLYCYCLIC_AROMATIC_HYDROCARBON_DEGRADATION;XENOBIOTIC_PHTHALATE_DEGRADATION#PGPT;INDIRECT_EFFECTS;COLONIZING_PLANT_SYSTEM;COLONIZATION-PLANT_DERIVED_SUBSTRATE_USAGE;PLANT_DERIVED_AROMATIC|PHENOLIC_COMPOUND_UTILIZATION;PLANT_DERIVED_PHTHALATE_UTILIZATION	PGPT0006545	PROKKA_00486	PF01408	1.44e-134
choD	PGPT;DIRECT_EFFECTS;BIO-REMEDIATION;XENOBIOTICS_BIODEGRADATION;XENOBIOTIC_STEROID|DERIVATE_DEGRADATION;XENOBIOTIC_CHOLESTEROL_DEGRADATION_	PGPT0006645	PROKKA_01386		2.26e-49
beta_hydroxysteroid_dehydrogenase	PGPT;DIRECT_EFFECTS;BIO-REMEDIATION;XENOBIOTICS_BIODEGRADATION;XENOBIOTIC_STEROID|DERIVATE_DEGRADATION;XENOBIOTIC_EPIANDROSTERONE_DEGRADATION#PGPT;DIRECT_EFFECTS;BIO-REMEDIATION;XENOBIOTICS_BIODEGRADATION;XENOBIOTIC_STEROID|DERIVATE_DEGRADATION;XENOBIOTIC_TESTOSTERONE_DEGRADATION	PGPT0006670	PROKKA_01905	PF00106;PF13561;PF08659	4.09e-64
kstD	PGPT;DIRECT_EFFECTS;BIO-REMEDIATION;XENOBIOTICS_BIODEGRADATION;XENOBIOTIC_STEROID|DERIVATE_DEGRADATION;XENOBIOTIC_ADROSTENEDIONE_DEGRADATION	PGPT0006680	PROKKA_02117	PF01266;PF00890;PF12831;PF03486;PF13450;PF07992	0.0
hsaA	PGPT;DIRECT_EFFECTS;BIO-REMEDIATION;XENOBIOTICS_BIODEGRADATION;XENOBIOTIC_STEROID|DERIVATE_DEGRADATION;XENOBIOTIC_ADROSTENEDIONE_DEGRADATION	PGPT0006695	PROKKA_02216	PF08028;PF02771	6.33e-24
hsaB	PGPT;DIRECT_EFFECTS;BIO-REMEDIATION;XENOBIOTICS_BIODEGRADATION;XENOBIOTIC_STEROID|DERIVATE_DEGRADATION;XENOBIOTIC_ADROSTENEDIONE_DEGRADATION	PGPT0006700	PROKKA_03841	PF01613	7.34e-34
ybhF|yadG|ecsA	PGPT;DIRECT_EFFECTS;BIO-REMEDIATION;XENOBIOTICS_BIODEGRADATION;XENOBIOTIC_DETOXIFICATION_BY_TRANSPORT;XENOBIOTICS_TRANSPORT#PGPT;INDIRECT_EFFECTS;STRESS_CONTROL|BIOCONTROL;NEUTRALIZING_BIOTIC_STRESS;BACTERICIDAL_COMPOUNDS|ANTIBIOTICS;BACTERICIDAL-BACTERIOCINS|LANTIBIOITC|NISIN	PGPT0006725	PROKKA_03914	PF13304;PF00005	2.91e-155
ybhS|ecsB	PGPT;DIRECT_EFFECTS;BIO-REMEDIATION;XENOBIOTICS_BIODEGRADATION;XENOBIOTIC_DETOXIFICATION_BY_TRANSPORT;XENOBIOTICS_TRANSPORT#PGPT;INDIRECT_EFFECTS;STRESS_CONTROL|BIOCONTROL;NEUTRALIZING_BIOTIC_STRESS;BACTERICIDAL_COMPOUNDS|ANTIBIOTICS;BACTERICIDAL-BACTERIOCINS|LANTIBIOITC|NISIN	PGPT0006730	PROKKA_03913		5.67e-43
pepP	PGPT;DIRECT_EFFECTS;BIO-REMEDIATION;XENOBIOTICS_BIODEGRADATION;XENOBIOTIC_DEGRADATION_OF_ORGANO-PHOSPHORUS_INSECTICIDES;XENOBIOTIC_ORGANOPHOSPHATE_DEGRADTION#PGPT;INDIRECT_EFFECTS;STRESS_CONTROL|BIOCONTROL;NEUTRALIZING_ABIOTIC_STRESS;NEUTRALIZING_HERBICIDIAL_STRESS;HERBICIDIAL_STRESS-ORGANOPHOSPHATE_DEGRADTION#PGPT;INDIRECT_EFFECTS;COLONIZING_PLANT_SYSTEM;COLONIZATION-PLANT_DERIVED_SUBSTRATE_USAG…	PGPT0006770	PROKKA_02905	PF00557	0.0
glpA|glpD	PGPT;DIRECT_EFFECTS;BIO-REMEDIATION;XENOBIOTICS_BIODEGRADATION;XENOBIOTIC_DEGRADATION_OF_ORGANO-PHOSPHORUS_INSECTICIDES;XENOBIOTIC_ORGANOPHOSPHATE_DEGRADTION#PGPT;INDIRECT_EFFECTS;STRESS_CONTROL|BIOCONTROL;NEUTRALIZING_ABIOTIC_STRESS;NEUTRALIZING_HERBICIDIAL_STRESS;HERBICIDIAL_STRESS-ORGANOPHOSPHATE_DEGRADTION#PGPT;INDIRECT_EFFECTS;COLONIZING_PLANT_SYSTEM;COLONIZATION-PLANT_DERIVED_SUBSTRATE_USAG…	PGPT0006775	PROKKA_02341	PF16901	2.33e-46
pehA	PGPT;DIRECT_EFFECTS;BIO-REMEDIATION;XENOBIOTICS_BIODEGRADATION;XENOBIOTIC_DEGRADATION_OF_ORGANO-PHOSPHORUS_INSECTICIDES;XENOBIOTIC_ORGANOPHOSPHATE_DEGRADTION#PGPT;INDIRECT_EFFECTS;STRESS_CONTROL|BIOCONTROL;NEUTRALIZING_ABIOTIC_STRESS;NEUTRALIZING_HERBICIDIAL_STRESS;HERBICIDIAL_STRESS-ORGANOPHOSPHATE_DEGRADTION	PGPT0006785	PROKKA_02658	PF16347;PF00884	1.18e-46
ncd2|npd|pnoA	PGPT;DIRECT_EFFECTS;BIO-REMEDIATION;XENOBIOTICS_BIODEGRADATION;XENOBIOTIC_DEGRADATION_OF_OTHER_NITRO-COMPOUNDS;XENOBIOTIC_NITROALKANE|NITRONATE_DEGRADATION#PGPT;INDIRECT_EFFECTS;COLONIZING_PLANT_SYSTEM;COLONIZATION-ADAPTION_TO_PLANT_IMMUNE_SYSTEM;ADAPTION_TO_PIS-PLANT_3-NITROPROPIONATE|3-NPA_RESISTANCE;ADAPTION_TO_PIS-3-NITROPROPIONATE|3-NPA_DETOXIFICATION#PGPT;INDIRECT_EFFECTS;COMPETITIVE_EXCLUS…	PGPT0006800	PROKKA_02956	PF00478;PF03060	2.50e-170
dhaA	PGPT;DIRECT_EFFECTS;BIO-REMEDIATION;XENOBIOTICS_BIODEGRADATION;XENOBIOTIC_HYDROCARBONS|OIL_DEGRADATION;XENOBIOTIC_DICHLOROETHANE_DEGRADATION#PGPT;DIRECT_EFFECTS;BIO-REMEDIATION;XENOBIOTICS_BIODEGRADATION;XENOBIOTIC_HYDROCARBONS|OIL_DEGRADATION;XENOBIOTIC_HEXA-|PENTA-CHLOROCYCLOHEXANE_DEGRADATION#PGPT;DIRECT_EFFECTS;BIO-REMEDIATION;XENOBIOTICS_BIODEGRADATION;XENOBIOTIC_HYDROCARBONS|OIL_DEGRADATION…	PGPT0006855	PROKKA_00751		1.06e-41
aldH|dhaS	PGPT;DIRECT_EFFECTS;BIO-REMEDIATION;XENOBIOTICS_BIODEGRADATION;XENOBIOTIC_HYDROCARBONS|OIL_DEGRADATION;XENOBIOTIC_DICHLOROETHANE_DEGRADATION#PGPT;DIRECT_EFFECTS;BIO-REMEDIATION;XENOBIOTICS_BIODEGRADATION;XENOBIOTIC_HYDROCARBONS|OIL_DEGRADATION;XENOBIOTIC_DICHLOROPROPENE_DEGRADATION#PGPT;DIRECT_EFFECTS;PHYTOHORMONE|PLANT_SIGNAL_PRODUCTION;PHYTOHORMONE-ABSCISIC_ACID_DEGRADATION;PHYTOHORMONE-AUXINE|…	PGPT0006875	PROKKA_00422	PF00171	4.25e-123
tfdB	PGPT;DIRECT_EFFECTS;BIO-REMEDIATION;XENOBIOTICS_BIODEGRADATION;XENOBIOTIC_HYDROCARBONS|OIL_DEGRADATION;XENOBIOTIC_CHLORPHENOL_DERIVATE_DEGRADATION	PGPT0006950	PROKKA_01936	PF01494	0.0
linC	PGPT;DIRECT_EFFECTS;BIO-REMEDIATION;XENOBIOTICS_BIODEGRADATION;XENOBIOTIC_HYDROCARBONS|OIL_DEGRADATION;XENOBIOTIC_TRICHLOROHEXADIENE_DEGRADATION	PGPT0007030	PROKKA_00086	PF00106;PF13561;PF08659	3.72e-60
trpA	PGPT;DIRECT_EFFECTS;PHYTOHORMONE|PLANT_SIGNAL_PRODUCTION;PHYTOHORMONE-ABSCISIC_ACID_DEGRADATION;PHYTOHORMONE-AUXINE|INDOLE‚Äö√Ñ√™3‚Äö√Ñ√™ACETIC_ACID|IAA_METABOLISM;PHYTOHORMONE-IAA_RELATED_TRYPTOPHAN_PATHWAY#PGPT;DIRECT_EFFECTS;PHYTOHORMONE|PLANT_SIGNAL_PRODUCTION;PLANT_SIGNAL-BRANCHING_STIMULATION;PLANT_BRANCHING-AUXIN|IAA_METABOLISM;PLANT_BRANCHING-IAA_RELATED_TRYPTOPHAN_METABOLISM	PGPT0007070	PROKKA_01862	PF00290	0.0
trpB	PGPT;DIRECT_EFFECTS;PHYTOHORMONE|PLANT_SIGNAL_PRODUCTION;PHYTOHORMONE-ABSCISIC_ACID_DEGRADATION;PHYTOHORMONE-AUXINE|INDOLE‚Äö√Ñ√™3‚Äö√Ñ√™ACETIC_ACID|IAA_METABOLISM;PHYTOHORMONE-IAA_RELATED_TRYPTOPHAN_PATHWAY#PGPT;DIRECT_EFFECTS;PHYTOHORMONE|PLANT_SIGNAL_PRODUCTION;PLANT_SIGNAL-BRANCHING_STIMULATION;PLANT_BRANCHING-AUXIN|IAA_METABOLISM;PLANT_BRANCHING-IAA_RELATED_TRYPTOPHAN_METABOLISM	PGPT0007075	PROKKA_01861	PF00291	0.0
trpC	PGPT;DIRECT_EFFECTS;PHYTOHORMONE|PLANT_SIGNAL_PRODUCTION;PHYTOHORMONE-ABSCISIC_ACID_DEGRADATION;PHYTOHORMONE-AUXINE|INDOLE‚Äö√Ñ√™3‚Äö√Ñ√™ACETIC_ACID|IAA_METABOLISM;PHYTOHORMONE-IAA_RELATED_TRYPTOPHAN_PATHWAY#PGPT;DIRECT_EFFECTS;PHYTOHORMONE|PLANT_SIGNAL_PRODUCTION;PLANT_SIGNAL-BRANCHING_STIMULATION;PLANT_BRANCHING-AUXIN|IAA_METABOLISM;PLANT_BRANCHING-IAA_RELATED_TRYPTOPHAN_METABOLISM	PGPT0007080	PROKKA_01860	PF00218	1.46e-141
trpD	PGPT;DIRECT_EFFECTS;PHYTOHORMONE|PLANT_SIGNAL_PRODUCTION;PHYTOHORMONE-ABSCISIC_ACID_DEGRADATION;PHYTOHORMONE-AUXINE|INDOLE‚Äö√Ñ√™3‚Äö√Ñ√™ACETIC_ACID|IAA_METABOLISM;PHYTOHORMONE-IAA_RELATED_TRYPTOPHAN_PATHWAY#PGPT;DIRECT_EFFECTS;PHYTOHORMONE|PLANT_SIGNAL_PRODUCTION;PLANT_SIGNAL-BRANCHING_STIMULATION;PLANT_BRANCHING-AUXIN|IAA_METABOLISM;PLANT_BRANCHING-IAA_RELATED_TRYPTOPHAN_METABOLISM	PGPT0007090	PROKKA_02286		2.35e-13
trpE|phnA	PGPT;DIRECT_EFFECTS;PHYTOHORMONE|PLANT_SIGNAL_PRODUCTION;PHYTOHORMONE-ABSCISIC_ACID_DEGRADATION;PHYTOHORMONE-AUXINE|INDOLE‚Äö√Ñ√™3‚Äö√Ñ√™ACETIC_ACID|IAA_METABOLISM;PHYTOHORMONE-IAA_RELATED_TRYPTOPHAN_PATHWAY#PGPT;DIRECT_EFFECTS;PHYTOHORMONE|PLANT_SIGNAL_PRODUCTION;PLANT_SIGNAL-BRANCHING_STIMULATION;PLANT_BRANCHING-AUXIN|IAA_METABOLISM;PLANT_BRANCHING-IAA_RELATED_TRYPTOPHAN_METABOLISM#PGPT;INDIREC…	PGPT0007095	PROKKA_01853	PF00977;PF03060;PF05690	3.59e-112
trpG|phnB	PGPT;DIRECT_EFFECTS;PHYTOHORMONE|PLANT_SIGNAL_PRODUCTION;PHYTOHORMONE-ABSCISIC_ACID_DEGRADATION;PHYTOHORMONE-AUXINE|INDOLE‚Äö√Ñ√™3‚Äö√Ñ√™ACETIC_ACID|IAA_METABOLISM;PHYTOHORMONE-IAA_RELATED_TRYPTOPHAN_PATHWAY#PGPT;DIRECT_EFFECTS;PHYTOHORMONE|PLANT_SIGNAL_PRODUCTION;PLANT_SIGNAL-BRANCHING_STIMULATION;PLANT_BRANCHING-AUXIN|IAA_METABOLISM;PLANT_BRANCHING-IAA_RELATED_TRYPTOPHAN_METABOLISM#PGPT;INDIREC…	PGPT0007105	PROKKA_00423	PF00117;PF07722	7.82e-69
trpF	PGPT;DIRECT_EFFECTS;PHYTOHORMONE|PLANT_SIGNAL_PRODUCTION;PHYTOHORMONE-ABSCISIC_ACID_DEGRADATION;PHYTOHORMONE-AUXINE|INDOLE‚Äö√Ñ√™3‚Äö√Ñ√™ACETIC_ACID|IAA_METABOLISM;PHYTOHORMONE-IAA_RELATED_TRYPTOPHAN_PATHWAY#PGPT;DIRECT_EFFECTS;PHYTOHORMONE|PLANT_SIGNAL_PRODUCTION;PLANT_SIGNAL-BRANCHING_STIMULATION;PLANT_BRANCHING-AUXIN|IAA_METABOLISM;PLANT_BRANCHING-IAA_RELATED_TRYPTOPHAN_METABOLISM	PGPT0007115	PROKKA_03593	PF00697	7.05e-108
trpS	PGPT;DIRECT_EFFECTS;PHYTOHORMONE|PLANT_SIGNAL_PRODUCTION;PHYTOHORMONE-ABSCISIC_ACID_DEGRADATION;PHYTOHORMONE-AUXINE|INDOLE‚Äö√Ñ√™3‚Äö√Ñ√™ACETIC_ACID|IAA_METABOLISM;PHYTOHORMONE-IAA_RELATED_TRYPTOPHAN_PATHWAY#PGPT;DIRECT_EFFECTS;PHYTOHORMONE|PLANT_SIGNAL_PRODUCTION;PLANT_SIGNAL-BRANCHING_STIMULATION;PLANT_BRANCHING-AUXIN|IAA_METABOLISM;PLANT_BRANCHING-IAA_RELATED_TRYPTOPHAN_METABOLISM	PGPT0007120	PROKKA_01255	PF00579	0.0
lysN	PGPT;DIRECT_EFFECTS;PHYTOHORMONE|PLANT_SIGNAL_PRODUCTION;PHYTOHORMONE-ABSCISIC_ACID_DEGRADATION;PHYTOHORMONE-AUXINE|INDOLE‚Äö√Ñ√™3‚Äö√Ñ√™ACETIC_ACID|IAA_METABOLISM;PHYTOHORMONE-IAA_RELATED_TRYPTOPHAN_PATHWAY#PGPT;DIRECT_EFFECTS;PHYTOHORMONE|PLANT_SIGNAL_PRODUCTION;PLANT_SIGNAL-BRANCHING_STIMULATION;PLANT_BRANCHING-AUXIN|IAA_METABOLISM;PLANT_BRANCHING-IAA_RELATED_TRYPTOPHAN_METABOLISM	PGPT0007135	PROKKA_03953	PF00155	0.0
yugH	PGPT;DIRECT_EFFECTS;PHYTOHORMONE|PLANT_SIGNAL_PRODUCTION;PHYTOHORMONE-ABSCISIC_ACID_DEGRADATION;PHYTOHORMONE-AUXINE|INDOLE‚Äö√Ñ√™3‚Äö√Ñ√™ACETIC_ACID|IAA_METABOLISM;PHYTOHORMONE-IAA_RELATED_TRYPTOPHAN_PATHWAY#PGPT;DIRECT_EFFECTS;PHYTOHORMONE|PLANT_SIGNAL_PRODUCTION;PLANT_SIGNAL-BRANCHING_STIMULATION;PLANT_BRANCHING-AUXIN|IAA_METABOLISM;PLANT_BRANCHING-IAA_RELATED_TRYPTOPHAN_METABOLISM	PGPT0007145	PROKKA_02573	PF00155	4.45e-42
betB_homologous	PGPT;DIRECT_EFFECTS;PHYTOHORMONE|PLANT_SIGNAL_PRODUCTION;PHYTOHORMONE-ABSCISIC_ACID_DEGRADATION;PHYTOHORMONE-AUXINE|INDOLE‚Äö√Ñ√™3‚Äö√Ñ√™ACETIC_ACID|IAA_METABOLISM;PHYTOHORMONE-IAA_RELATED_INDOLE-3-ACETALDEHYDE_PATHWAY#PGPT;DIRECT_EFFECTS;PHYTOHORMONE|PLANT_SIGNAL_PRODUCTION;PLANT_SIGNAL-BRANCHING_STIMULATION;PLANT_BRANCHING-AUXIN|IAA_METABOLISM;PLANT_BRANCHING-IAA_RELATED_INDOLE-3-ACETALDEHYDE_M…	PGPT0007165	PROKKA_00809	PF00171	0.0
aldB	PGPT;DIRECT_EFFECTS;PHYTOHORMONE|PLANT_SIGNAL_PRODUCTION;PHYTOHORMONE-ABSCISIC_ACID_DEGRADATION;PHYTOHORMONE-AUXINE|INDOLE‚Äö√Ñ√™3‚Äö√Ñ√™ACETIC_ACID|IAA_METABOLISM;PHYTOHORMONE-IAA_PATHWAY#PGPT;DIRECT_EFFECTS;PHYTOHORMONE|PLANT_SIGNAL_PRODUCTION;PLANT_SIGNAL-BRANCHING_STIMULATION;PLANT_BRANCHING-AUXIN|IAA_METABOLISM;PLANT_BRANCHING-IAA_METABOLISM	PGPT0007176	PROKKA_03200	PF00171	0.0
iaaT|yedL|ysnE	PGPT;DIRECT_EFFECTS;PHYTOHORMONE|PLANT_SIGNAL_PRODUCTION;PHYTOHORMONE-ABSCISIC_ACID_DEGRADATION;PHYTOHORMONE-AUXINE|INDOLE‚Äö√Ñ√™3‚Äö√Ñ√™ACETIC_ACID|IAA_METABOLISM;PHYTOHORMONE-IAA_PATHWAY#PGPT;DIRECT_EFFECTS;PHYTOHORMONE|PLANT_SIGNAL_PRODUCTION;PLANT_SIGNAL-BRANCHING_STIMULATION;PLANT_BRANCHING-AUXIN|IAA_METABOLISM;PLANT_BRANCHING-IAA_METABOLISM	PGPT0007180	PROKKA_03968	PF00583;PF13673;PF13508	4.75e-48
miaA|ipt	PGPT;DIRECT_EFFECTS;PHYTOHORMONE|PLANT_SIGNAL_PRODUCTION;PHYTOHORMONE-CYTOKININS|DERIVATE_PRODUCTION;PHYTOHORMONE-CYTOKININ_METABOLISM;PHYTOHORMONE-CYTOKININ_BIOSYNTHESIS#PGPT;INDIRECT_EFFECTS;COLONIZING_PLANT_SYSTEM;OTHER_COLONIZATION_RELATED_PROTEINS;COLONIZATION-HOST_INVASION_FACTORS;HOST_INVASION-HOST_INFECTION_MEDIATOR	PGPT0007210	PROKKA_01607	PF01715	2.33e-173
miaB	PGPT;DIRECT_EFFECTS;PHYTOHORMONE|PLANT_SIGNAL_PRODUCTION;PHYTOHORMONE-CYTOKININS|DERIVATE_PRODUCTION;PHYTOHORMONE-CYTOKININ_METABOLISM;PHYTOHORMONE-CYTOKININ_BIOSYNTHESIS	PGPT0007215	PROKKA_01606	PF04055	0.0
dapF	PGPT;DIRECT_EFFECTS;PHYTOHORMONE|PLANT_SIGNAL_PRODUCTION;PHYTOHORMONE-CYTOKININS|DERIVATE_PRODUCTION;PHYTOHORMONE-CYTOKININ_METABOLISM;PHYTOHORMONE-CYTOKININ_BIOSYNTHESIS	PGPT0007230	PROKKA_01608	PF01678	0.0
recA	PGPT;DIRECT_EFFECTS;PHYTOHORMONE|PLANT_SIGNAL_PRODUCTION;PHYTOHORMONE-CYTOKININS|DERIVATE_PRODUCTION;PHYTOHORMONE-CYTOKININ_METABOLISM;PHYTOHORMONE-CYTOKININ_BIOSYNTHESIS#PGPT;INDIRECT_EFFECTS;STRESS_CONTROL|BIOCONTROL;UNIVERSAL_STRESS_RESPONSE;STRESS_SIGNALLING_PROTEINS;STRESS_SIGNAL-DNA_DAMAGE_DEFENSE|REPAIR	PGPT0007235	PROKKA_01603	PF08423;PF00154	0.0
recX	PGPT;DIRECT_EFFECTS;PHYTOHORMONE|PLANT_SIGNAL_PRODUCTION;PHYTOHORMONE-CYTOKININS|DERIVATE_PRODUCTION;PHYTOHORMONE-CYTOKININ_METABOLISM;PHYTOHORMONE-CYTOKININ_BIOSYNTHESIS	PGPT0007240	PROKKA_01604	PF02631	1.17e-88
hflX	PGPT;DIRECT_EFFECTS;PHYTOHORMONE|PLANT_SIGNAL_PRODUCTION;PHYTOHORMONE-CYTOKININS|DERIVATE_PRODUCTION;PHYTOHORMONE-CYTOKININ_METABOLISM;PHYTOHORMONE-CYTOKININ_BIOSYNTHESIS	PGPT0007245	PROKKA_01610	PF16360;PF13167;PF01926	0.0
ygeT|xdhB	PGPT;DIRECT_EFFECTS;PHYTOHORMONE|PLANT_SIGNAL_PRODUCTION;PHYTOHORMONE-CYTOKININS|DERIVATE_PRODUCTION;PHYTOHORMONE-XANTHINE_METABOLISM;PHYTOHORMONE-XANTHINE_BIOSYNTHESIS#PGPT;INDIRECT_EFFECTS;COLONIZING_PLANT_SYSTEM;COLONIZATION-PLANT_DERIVED_SUBSTRATE_USAGE;PLANT_DERIVED_NUCLEOSIDE_METABOLISM;PLANT_DERIVED_PURINE_DEGRADATION	PGPT0007270	PROKKA_03443	PF00941	3.18e-54
xdhC|paod|ygeB|pucA	PGPT;DIRECT_EFFECTS;PHYTOHORMONE|PLANT_SIGNAL_PRODUCTION;PHYTOHORMONE-CYTOKININS|DERIVATE_PRODUCTION;PHYTOHORMONE-XANTHINE_METABOLISM;PHYTOHORMONE-XANTHINE_BIOSYNTHESIS	PGPT0007280	PROKKA_03439	PF12804	5.47e-13
hprT|hpt	PGPT;DIRECT_EFFECTS;PHYTOHORMONE|PLANT_SIGNAL_PRODUCTION;PHYTOHORMONE-CYTOKININS|DERIVATE_PRODUCTION;PHYTOHORMONE-XANTHINE_METABOLISM;PHYTOHORMONE-XANTHINE_BIOSYNTHESIS#PGPT;INDIRECT_EFFECTS;COLONIZING_PLANT_SYSTEM;COLONIZATION-PLANT_DERIVED_SUBSTRATE_USAGE;PLANT_DERIVED_NUCLEOSIDE_METABOLISM;PLANT_DERIVED_PURINE_METABOLISM	PGPT0007295	PROKKA_00127	PF00156	2.57e-131
pbuG|azgA|ghxP|ghxQ|adeQ	PGPT;DIRECT_EFFECTS;PHYTOHORMONE|PLANT_SIGNAL_PRODUCTION;PHYTOHORMONE-CYTOKININS|DERIVATE_PRODUCTION;PHYTOHORMONE-XANTHINE_METABOLISM;PHYTOHORMONE-XANTHINE_TRANSPORT	PGPT0007325	PROKKA_03445	PF00860	0.0
pubX	PGPT;DIRECT_EFFECTS;PHYTOHORMONE|PLANT_SIGNAL_PRODUCTION;PHYTOHORMONE-CYTOKININS|DERIVATE_PRODUCTION;PHYTOHORMONE-XANTHINE_METABOLISM;PHYTOHORMONE-XANTHINE_TRANSPORT	PGPT0007330	PROKKA_03452	PF00860	1.52e-103
crtB	PGPT;DIRECT_EFFECTS;PHYTOHORMONE|PLANT_SIGNAL_PRODUCTION;PLANT_SIGNAL-OTHER_TERPENOID|DERIVATE_PRODUCTION;PLANT_SIGNAL-CAROTINOID_METABOLISM;PLANT_SIGNAL-CAROTENOID_BIOSYNTHESIS#PGPT;INDIRECT_EFFECTS;STRESS_CONTROL|BIOCONTROL;NEUTRALIZING_ABIOTIC_STRESS;NITROSATIVE|OXIDATIVE_STRESS|ROS_SCAVENGING;OXIDATIVE_STRESS-CAROTENOID_BIOSYNTHESIS	PGPT0007375	PROKKA_00306	PF00494	0.0
crtD	PGPT;DIRECT_EFFECTS;PHYTOHORMONE|PLANT_SIGNAL_PRODUCTION;PLANT_SIGNAL-OTHER_TERPENOID|DERIVATE_PRODUCTION;PLANT_SIGNAL-CAROTINOID_METABOLISM;PLANT_SIGNAL-CAROTENOID_BIOSYNTHESIS#PGPT;INDIRECT_EFFECTS;STRESS_CONTROL|BIOCONTROL;NEUTRALIZING_ABIOTIC_STRESS;NITROSATIVE|OXIDATIVE_STRESS|ROS_SCAVENGING;OXIDATIVE_STRESS-CAROTENOID_BIOSYNTHESIS	PGPT0007390	PROKKA_00305	PF01593;PF01266;PF00890;PF13450	6.25e-111
crtO	PGPT;DIRECT_EFFECTS;PHYTOHORMONE|PLANT_SIGNAL_PRODUCTION;PLANT_SIGNAL-OTHER_TERPENOID|DERIVATE_PRODUCTION;PLANT_SIGNAL-CAROTINOID_METABOLISM;PLANT_SIGNAL-CAROTENOID_BIOSYNTHESIS#PGPT;INDIRECT_EFFECTS;STRESS_CONTROL|BIOCONTROL;NEUTRALIZING_ABIOTIC_STRESS;NITROSATIVE|OXIDATIVE_STRESS|ROS_SCAVENGING;OXIDATIVE_STRESS-CAROTENOID_BIOSYNTHESIS	PGPT0007430	PROKKA_04227	PF01593;PF01266;PF12831;PF13450	2.64e-37
idi	PGPT;DIRECT_EFFECTS;PHYTOHORMONE|PLANT_SIGNAL_PRODUCTION;PLANT_SIGNAL-OTHER_TERPENOID|DERIVATE_PRODUCTION;PLANT_SIGNAL-TERPENOID_DERIVATE_METABOLISM;PLANT_SIGNAL-TERPENOID_BACKBONE_BIOSYNTHESIS#PGPT;DIRECT_EFFECTS;PHYTOHORMONE|PLANT_SIGNAL_PRODUCTION;PLANT_SIGNAL-OTHER_TERPENOID|DERIVATE_PRODUCTION;PLANT_SIGNAL-TERPENOID_DERIVATE_METABOLISM;PLANT_SIGNAL-TERPENOID-ISOPENTENYL_DIPHOSPHATE|IPP_PATHW…	PGPT0007530	PROKKA_00309		2.27e-107
uppS	PGPT;DIRECT_EFFECTS;PHYTOHORMONE|PLANT_SIGNAL_PRODUCTION;PLANT_SIGNAL-OTHER_TERPENOID|DERIVATE_PRODUCTION;PLANT_SIGNAL-TERPENOID_DERIVATE_METABOLISM;PLANT_SIGNAL-TERPENOID_BACKBONE_BIOSYNTHESIS#PGPT;INDIRECT_EFFECTS;STRESS_CONTROL|BIOCONTROL;NEUTRALIZING_ABIOTIC_STRESS;NITROSATIVE|OXIDATIVE_STRESS|ROS_SCAVENGING;OXIDATIVE_STRESS-TERPENOID_DERIVATE_PRODUCTION	PGPT0007535	PROKKA_01312	PF01255	0.0
idsA	PGPT;DIRECT_EFFECTS;PHYTOHORMONE|PLANT_SIGNAL_PRODUCTION;PLANT_SIGNAL-OTHER_TERPENOID|DERIVATE_PRODUCTION;PLANT_SIGNAL-TERPENOID_DERIVATE_METABOLISM;PLANT_SIGNAL-TERPENOID_BACKBONE_BIOSYNTHESIS#PGPT;INDIRECT_EFFECTS;STRESS_CONTROL|BIOCONTROL;NEUTRALIZING_ABIOTIC_STRESS;NITROSATIVE|OXIDATIVE_STRESS|ROS_SCAVENGING;OXIDATIVE_STRESS-TERPENOID_DERIVATE_PRODUCTION	PGPT0007550	PROKKA_01713	PF00348	1.09e-156
crtE|ispA	PGPT;DIRECT_EFFECTS;PHYTOHORMONE|PLANT_SIGNAL_PRODUCTION;PLANT_SIGNAL-OTHER_TERPENOID|DERIVATE_PRODUCTION;PLANT_SIGNAL-CAROTINOID_METABOLISM;PLANT_SIGNAL-CAROTENOID_BIOSYNTHESIS#PGPT;DIRECT_EFFECTS;PHYTOHORMONE|PLANT_SIGNAL_PRODUCTION;PLANT_SIGNAL-OTHER_TERPENOID|DERIVATE_PRODUCTION;PLANT_SIGNAL-TERPENOID_DERIVATE_METABOLISM;PLANT_SIGNAL-TERPENOID_BACKBONE_BIOSYNTHESIS#PGPT;INDIRECT_EFFECTS;STRES…	PGPT0007560	PROKKA_00307	PF00348	0.0
gcpE|ispG	PGPT;DIRECT_EFFECTS;PHYTOHORMONE|PLANT_SIGNAL_PRODUCTION;PLANT_SIGNAL-OTHER_TERPENOID|DERIVATE_PRODUCTION;PLANT_SIGNAL-TERPENOID_DERIVATE_METABOLISM;PLANT_SIGNAL-TERPENOID-ISOPENTENYL_DIPHOSPHATE|IPP_PATHWAY#PGPT;INDIRECT_EFFECTS;STRESS_CONTROL|BIOCONTROL;NEUTRALIZING_ABIOTIC_STRESS;NITROSATIVE|OXIDATIVE_STRESS|ROS_SCAVENGING;OXIDATIVE_STRESS-TERPENOID_DERIVATE_PRODUCTION	PGPT0007580	PROKKA_01557	PF04551	0.0
ispC|dxr	PGPT;DIRECT_EFFECTS;PHYTOHORMONE|PLANT_SIGNAL_PRODUCTION;PLANT_SIGNAL-OTHER_TERPENOID|DERIVATE_PRODUCTION;PLANT_SIGNAL-TERPENOID_DERIVATE_METABOLISM;PLANT_SIGNAL-TERPENOID-ISOPENTENYL_DIPHOSPHATE|IPP_PATHWAY#PGPT;INDIRECT_EFFECTS;STRESS_CONTROL|BIOCONTROL;NEUTRALIZING_ABIOTIC_STRESS;NITROSATIVE|OXIDATIVE_STRESS|ROS_SCAVENGING;OXIDATIVE_STRESS-TERPENOID_DERIVATE_PRODUCTION	PGPT0007585	PROKKA_01554		0.0
ispD	PGPT;DIRECT_EFFECTS;PHYTOHORMONE|PLANT_SIGNAL_PRODUCTION;PLANT_SIGNAL-OTHER_TERPENOID|DERIVATE_PRODUCTION;PLANT_SIGNAL-TERPENOID_DERIVATE_METABOLISM;PLANT_SIGNAL-TERPENOID-ISOPENTENYL_DIPHOSPHATE|IPP_PATHWAY#PGPT;INDIRECT_EFFECTS;STRESS_CONTROL|BIOCONTROL;NEUTRALIZING_ABIOTIC_STRESS;NITROSATIVE|OXIDATIVE_STRESS|ROS_SCAVENGING;OXIDATIVE_STRESS-TERPENOID_DERIVATE_PRODUCTION#PGPT;INDIRECT_EFFECTS;ST…	PGPT0007590	PROKKA_00838	PF01128;PF12804	3.02e-161
ispF	PGPT;DIRECT_EFFECTS;PHYTOHORMONE|PLANT_SIGNAL_PRODUCTION;PLANT_SIGNAL-OTHER_TERPENOID|DERIVATE_PRODUCTION;PLANT_SIGNAL-TERPENOID_DERIVATE_METABOLISM;PLANT_SIGNAL-TERPENOID-ISOPENTENYL_DIPHOSPHATE|IPP_PATHWAY#PGPT;INDIRECT_EFFECTS;STRESS_CONTROL|BIOCONTROL;NEUTRALIZING_ABIOTIC_STRESS;NITROSATIVE|OXIDATIVE_STRESS|ROS_SCAVENGING;OXIDATIVE_STRESS-TERPENOID_DERIVATE_PRODUCTION#PGPT;INDIRECT_EFFECTS;ST…	PGPT0007595	PROKKA_00839	PF02542	2.28e-108
ispE	PGPT;DIRECT_EFFECTS;PHYTOHORMONE|PLANT_SIGNAL_PRODUCTION;PLANT_SIGNAL-OTHER_TERPENOID|DERIVATE_PRODUCTION;PLANT_SIGNAL-TERPENOID_DERIVATE_METABOLISM;PLANT_SIGNAL-TERPENOID-ISOPENTENYL_DIPHOSPHATE|IPP_PATHWAY#PGPT;INDIRECT_EFFECTS;STRESS_CONTROL|BIOCONTROL;NEUTRALIZING_ABIOTIC_STRESS;NITROSATIVE|OXIDATIVE_STRESS|ROS_SCAVENGING;OXIDATIVE_STRESS-TERPENOID_DERIVATE_PRODUCTION	PGPT0007605	PROKKA_01356	PF00288	0.0
ispH|lytB	PGPT;DIRECT_EFFECTS;PHYTOHORMONE|PLANT_SIGNAL_PRODUCTION;PLANT_SIGNAL-OTHER_TERPENOID|DERIVATE_PRODUCTION;PLANT_SIGNAL-TERPENOID_DERIVATE_METABOLISM;PLANT_SIGNAL-TERPENOID-ISOPENTENYL_DIPHOSPHATE|IPP_PATHWAY#PGPT;DIRECT_EFFECTS;PHYTOHORMONE|PLANT_SIGNAL_PRODUCTION;PLANT_SIGNAL-OTHER_TERPENOID|DERIVATE_PRODUCTION;PLANT_SIGNAL-TERPENOID_DERIVATE_METABOLISM;PLANT_SIGNAL-TERPENOID-DIMETHYLALLYL_DIPHO…	PGPT0007615	PROKKA_02940	PF02401	0.0
gadA|gadB	PGPT;DIRECT_EFFECTS;PHYTOHORMONE|PLANT_SIGNAL_PRODUCTION;PHYTOHORMONE-GAMMA-AMINOBUTYRIC_ACID|GABA_PRODUCTION;PHYTOHORMONE-GABA_METABOLISM;PHYTOHORMONE-GABA_BIOSYNTHESIS#PGPT;DIRECT_EFFECTS;PHYTOHORMONE|PLANT_SIGNAL_PRODUCTION;PLANT_SIGNAL-GERMINATION_STIMULATION;PLANT_GERMINATION-TAURINE_DERIVATE_PRODUCTION;PLANT_GERMINATION-TAURINE_DERIVATE_BIOSYNTHESIS#PGPT;INDIRECT_EFFECTS;STRESS_CONTROL|BIOC…	PGPT0007630	PROKKA_04023	PF00282	0.0
puo	PGPT;DIRECT_EFFECTS;PHYTOHORMONE|PLANT_SIGNAL_PRODUCTION;PHYTOHORMONE-GAMMA-AMINOBUTYRIC_ACID|GABA_PRODUCTION;PHYTOHORMONE-GABA_METABOLISM;PHYTOHORMONE-GABA_BIOSYNTHESIS#PGPT;DIRECT_EFFECTS;PHYTOHORMONE|PLANT_SIGNAL_PRODUCTION;PLANT_SIGNAL-BRANCHING_INHIBITION;PLANT_DEBRANCHING-SPERMIDINE|PUTRESCINE_METABOLISM;PLANT_DEBRANCHING-PUTRESCINE_DEGRADATION#PGPT;DIRECT_EFFECTS;PHYTOHORMONE|PLANT_SIGNAL_…	PGPT0007642	PROKKA_00043	PF01593;PF01266;PF00890;PF01494;PF12831;PF03486;PF13450;PF00070;PF07992;PF01946	0.0
patD|prr|ydcW	PGPT;DIRECT_EFFECTS;PHYTOHORMONE|PLANT_SIGNAL_PRODUCTION;PHYTOHORMONE-GAMMA-AMINOBUTYRIC_ACID|GABA_PRODUCTION;PHYTOHORMONE-GABA_METABOLISM;PHYTOHORMONE-GABA_BIOSYNTHESIS#PGPT;DIRECT_EFFECTS;PHYTOHORMONE|PLANT_SIGNAL_PRODUCTION;PLANT_SIGNAL-BRANCHING_INHIBITION;PLANT_DEBRANCHING-SPERMIDINE|PUTRESCINE_METABOLISM;PLANT_DEBRANCHING-PUTRESCINE_DEGRADATION#PGPT;DIRECT_EFFECTS;PHYTOHORMONE|PLANT_SIGNAL_…	PGPT0007650	PROKKA_04055	PF00171	0.0
gabT	PGPT;DIRECT_EFFECTS;PHYTOHORMONE|PLANT_SIGNAL_PRODUCTION;PHYTOHORMONE-GAMMA-AMINOBUTYRIC_ACID|GABA_PRODUCTION;PHYTOHORMONE-GABA_METABOLISM;PHYTOHORMONE-GABA_CONVERSION#PGPT;INDIRECT_EFFECTS;STRESS_CONTROL|BIOCONTROL;NEUTRALIZING_BIOTIC_STRESS;INSECTICIDAL_COMPOUNDS;INSECTICIDAL-GAMMA-AMINOBUTYRIC_ACID_BIOSYNTHESIS	PGPT0007660	PROKKA_03204	PF00202	0.0
gabP	PGPT;DIRECT_EFFECTS;PHYTOHORMONE|PLANT_SIGNAL_PRODUCTION;PHYTOHORMONE-GAMMA-AMINOBUTYRIC_ACID|GABA_PRODUCTION;PHYTOHORMONE-GABA_METABOLISM;PHYTOHORMONE-GABA_TRANSPORT#PGPT;INDIRECT_EFFECTS;STRESS_CONTROL|BIOCONTROL;NEUTRALIZING_BIOTIC_STRESS;INSECTICIDAL_COMPOUNDS;INSECTICIDAL-GAMMA-AMINOBUTYRIC_ACID_BIOSYNTHESIS	PGPT0007665	PROKKA_04195	PF00324;PF13520	1.30e-81
cdsA|ynbB	PGPT;DIRECT_EFFECTS;PHYTOHORMONE|PLANT_SIGNAL_PRODUCTION;PLANT_SIGNAL-PHOSPHOLIPID_PRODUCTION;PLANT_SIGNAL-PHOSPOLIPID_METABOLISM;PLANT_SIGNAL-CYTIDINE_DIPHOSPHATE-DIACYLGLYCEROL-PHOSPOLIPID_BIOSYNTHESIS#PGPT;INDIRECT_EFFECTS;COMPETITIVE_EXCLUSION|CE;CE-CELL_ENVELOPE_REMODELLING;CE-GLYCEROPHOSPHOLIPID_REMODELLING;CE-REMODELLING_GPL_CYTIDYLYLTRANSFERASE_ACTIVITY	PGPT0007685	PROKKA_01516	PF01148	0.0
pgsA|PGS1	PGPT;DIRECT_EFFECTS;PHYTOHORMONE|PLANT_SIGNAL_PRODUCTION;PLANT_SIGNAL-PHOSPHOLIPID_PRODUCTION;PLANT_SIGNAL-PHOSPOLIPID_METABOLISM;PLANT_SIGNAL-PHOSPOLIPID-PHOSPHATIDYLGLYCEROL_BIOSYNTHESIS#PGPT;INDIRECT_EFFECTS;COMPETITIVE_EXCLUSION|CE;CE-CELL_ENVELOPE_REMODELLING;CE-GLYCEROPHOSPHOLIPID_REMODELLING;CE-REMODELLING_GPL_PHOSPHATIDYLTRANSFERASE_ACTIVITY	PGPT0007705	PROKKA_02401		9.77e-128
clsA_B|ybhO|ywiE	PGPT;DIRECT_EFFECTS;PHYTOHORMONE|PLANT_SIGNAL_PRODUCTION;PLANT_SIGNAL-PHOSPHOLIPID_PRODUCTION;PLANT_SIGNAL-PHOSPOLIPID_METABOLISM;PLANT_SIGNAL-PHOSPOLIPID-CARDIOLIPIN_BIOSYNTHESIS#PGPT;INDIRECT_EFFECTS;STRESS_CONTROL|BIOCONTROL;NEUTRALIZING_ABIOTIC_STRESS;NEUTRALIZING_OSMOTIC_STRESS;OSMOTIC_STRESS-CARDIOLIPIN_BIOSYNTHESIS#PGPT;INDIRECT_EFFECTS;STRESS_CONTROL|BIOCONTROL;NEUTRALIZING_ABIOTIC_STRESS…	PGPT0007725	PROKKA_03686	PF00614;PF13091	0.0
pgsA	PGPT;DIRECT_EFFECTS;PHYTOHORMONE|PLANT_SIGNAL_PRODUCTION;PLANT_SIGNAL-PHOSPHOLIPID_PRODUCTION;PLANT_SIGNAL-PHOSPOLIPID_METABOLISM;PLANT_SIGNAL-PHOSPOLIPID-CARDIOLIPIN_BIOSYNTHESIS#PGPT;INDIRECT_EFFECTS;STRESS_CONTROL|BIOCONTROL;NEUTRALIZING_ABIOTIC_STRESS;NEUTRALIZING_OSMOTIC_STRESS;OSMOTIC_STRESS-CARDIOLIPIN_BIOSYNTHESIS#PGPT;INDIRECT_EFFECTS;STRESS_CONTROL|BIOCONTROL;NEUTRALIZING_ABIOTIC_STRESS…	PGPT0007735	PROKKA_01506	PF01066	8.11e-130
speE|SRM|SPEC_3|SPSD	PGPT;DIRECT_EFFECTS;PHYTOHORMONE|PLANT_SIGNAL_PRODUCTION;PLANT_SIGNAL-BRANCHING_INHIBITION;PLANT_DEBRANCHING-SPERMIDINE|PUTRESCINE_METABOLISM;PLANT_DEBRANCHING-SPERMIDINE_BIOSYNTHESIS#PGPT;DIRECT_EFFECTS;PHYTOHORMONE|PLANT_SIGNAL_PRODUCTION;PLANT_SIGNAL-EMBRYOGENESIS;PLANT_EMBRYOGENESIS-SPERMIDINE|PUTRESCINE_METABOLISM;PLANT_EMBRYOGENESIS-SPERMIDINE_BIOSYNTHESIS#PGPT;INDIRECT_EFFECTS;STRESS_CONTR…	PGPT0007750	PROKKA_00326		2.36e-12
speA	PGPT;DIRECT_EFFECTS;PHYTOHORMONE|PLANT_SIGNAL_PRODUCTION;PLANT_SIGNAL-BRANCHING_INHIBITION;PLANT_DEBRANCHING-SPERMIDINE|PUTRESCINE_METABOLISM;PLANT_DEBRANCHING-PUTRESCINE_BIOSYNTHESIS#PGPT;DIRECT_EFFECTS;PHYTOHORMONE|PLANT_SIGNAL_PRODUCTION;PLANT_SIGNAL-EMBRYOGENESIS;PLANT_EMBRYOGENESIS-SPERMIDINE|PUTRESCINE_METABOLISM;PLANT_EMBRYOGENESIS-PUTRESCINE_BIOSYNTHESIS#PGPT;INDIRECT_EFFECTS;STRESS_CONTR…	PGPT0007770	PROKKA_00518		0.0
speB	PGPT;DIRECT_EFFECTS;PHYTOHORMONE|PLANT_SIGNAL_PRODUCTION;PLANT_SIGNAL-BRANCHING_INHIBITION;PLANT_DEBRANCHING-SPERMIDINE|PUTRESCINE_METABOLISM;PLANT_DEBRANCHING-PUTRESCINE_BIOSYNTHESIS#PGPT;DIRECT_EFFECTS;PHYTOHORMONE|PLANT_SIGNAL_PRODUCTION;PLANT_SIGNAL-EMBRYOGENESIS;PLANT_EMBRYOGENESIS-SPERMIDINE|PUTRESCINE_METABOLISM;PLANT_EMBRYOGENESIS-PUTRESCINE_BIOSYNTHESIS#PGPT;INDIRECT_EFFECTS;STRESS_CONTR…	PGPT0007775	PROKKA_04053	PF00491	3.71e-159
paiA	PGPT;DIRECT_EFFECTS;PHYTOHORMONE|PLANT_SIGNAL_PRODUCTION;PLANT_SIGNAL-BRANCHING_INHIBITION;PLANT_DEBRANCHING-SPERMIDINE|PUTRESCINE_METABOLISM;PLANT_DEBRANCHING-N1-|N8-ACETYLSPERMIDINE_FORMATION#PGPT;DIRECT_EFFECTS;PHYTOHORMONE|PLANT_SIGNAL_PRODUCTION;PLANT_SIGNAL-EMBRYOGENESIS;PLANT_EMBRYOGENESIS-SPERMIDINE|PUTRESCINE_METABOLISM;PLANT_EMBRYOGENESIS-N1-|N8-ACETYLSPERMIDINE_BIOSYNTHESIS#PGPT;INDIRE…	PGPT0007785	PROKKA_00595	PF00583;PF13673;PF13302;PF13508	2.02e-79
speG	PGPT;DIRECT_EFFECTS;PHYTOHORMONE|PLANT_SIGNAL_PRODUCTION;PLANT_SIGNAL-BRANCHING_INHIBITION;PLANT_DEBRANCHING-SPERMIDINE|PUTRESCINE_METABOLISM;PLANT_DEBRANCHING-N1-|N8-ACETYLSPERMIDINE_FORMATION#PGPT;DIRECT_EFFECTS;PHYTOHORMONE|PLANT_SIGNAL_PRODUCTION;PLANT_SIGNAL-EMBRYOGENESIS;PLANT_EMBRYOGENESIS-SPERMIDINE|PUTRESCINE_METABOLISM;PLANT_EMBRYOGENESIS-N1-|N8-ACETYLSPERMIDINE_BIOSYNTHESIS#PGPT;INDIRE…	PGPT0007790	PROKKA_01752	PF00583	1.07e-08
puuP	PGPT;DIRECT_EFFECTS;PHYTOHORMONE|PLANT_SIGNAL_PRODUCTION;PLANT_SIGNAL-BRANCHING_INHIBITION;PLANT_DEBRANCHING-SPERMIDINE|PUTRESCINE_METABOLISM;PLANT_DEBRANCHING-PUTRESCINE_TRANSPORT#PGPT;DIRECT_EFFECTS;PHYTOHORMONE|PLANT_SIGNAL_PRODUCTION;PLANT_SIGNAL-EMBRYOGENESIS;PLANT_EMBRYOGENESIS-SPERMIDINE|PUTRESCINE_METABOLISM;PLANT_EMBRYOGENESIS-PUTRESCINE_TRANSPORT#PGPT;INDIRECT_EFFECTS;STRESS_CONTROL|BIO…	PGPT0007795	PROKKA_00650	PF00324;PF13520	1.11e-17
spuC	PGPT;DIRECT_EFFECTS;PHYTOHORMONE|PLANT_SIGNAL_PRODUCTION;PHYTOHORMONE-GAMMA-AMINOBUTYRIC_ACID|GABA_PRODUCTION;PHYTOHORMONE-GABA_METABOLISM;PHYTOHORMONE-GABA_BIOSYNTHESIS#PGPT;DIRECT_EFFECTS;PHYTOHORMONE|PLANT_SIGNAL_PRODUCTION;PLANT_SIGNAL-BRANCHING_INHIBITION;PLANT_DEBRANCHING-SPERMIDINE|PUTRESCINE_METABOLISM;PLANT_DEBRANCHING-PUTRESCINE_DEGRADATION#PGPT;DIRECT_EFFECTS;PHYTOHORMONE|PLANT_SIGNAL_…	PGPT0007865	PROKKA_03532	PF00202	7.20e-142
folE	PGPT;DIRECT_EFFECTS;PHYTOHORMONE|PLANT_SIGNAL_PRODUCTION;PLANT_SIGNAL-GERMINATION_STIMULATION;PLANT_GERMINATION-VITAMIN_B9|FOLATE_PRODUCTION;PLANT_GERMINATION-VITAMIN_B9|FOLATE_BIOSYNTHESIS#PGPT;DIRECT_EFFECTS;PHYTOHORMONE|PLANT_SIGNAL_PRODUCTION;PLANT_VITAMIN_PRODUCTION;PLANT_VITAMIN_B9|FOLATE_METABOLISM;PLANT_VITAMIN_B9|FOLATE_BIOSYNTHESIS#PGPT;INDIRECT_EFFECTS;STRESS_CONTROL|BIOCONTROL;NEUTRAL…	PGPT0007875	PROKKA_00130	PF01227	3.75e-146
folB	PGPT;DIRECT_EFFECTS;PHYTOHORMONE|PLANT_SIGNAL_PRODUCTION;PLANT_SIGNAL-GERMINATION_STIMULATION;PLANT_GERMINATION-VITAMIN_B9|FOLATE_PRODUCTION;PLANT_GERMINATION-VITAMIN_B9|FOLATE_BIOSYNTHESIS#PGPT;DIRECT_EFFECTS;PHYTOHORMONE|PLANT_SIGNAL_PRODUCTION;PLANT_VITAMIN_PRODUCTION;PLANT_VITAMIN_B9|FOLATE_METABOLISM;PLANT_VITAMIN_B9|FOLATE_BIOSYNTHESIS#PGPT;INDIRECT_EFFECTS;STRESS_CONTROL|BIOCONTROL;NEUTRAL…	PGPT0007905	PROKKA_00132	PF02152	7.69e-78
folK	PGPT;DIRECT_EFFECTS;PHYTOHORMONE|PLANT_SIGNAL_PRODUCTION;PLANT_SIGNAL-GERMINATION_STIMULATION;PLANT_GERMINATION-VITAMIN_B9|FOLATE_PRODUCTION;PLANT_GERMINATION-VITAMIN_B9|FOLATE_BIOSYNTHESIS#PGPT;DIRECT_EFFECTS;PHYTOHORMONE|PLANT_SIGNAL_PRODUCTION;PLANT_VITAMIN_PRODUCTION;PLANT_VITAMIN_B9|FOLATE_METABOLISM;PLANT_VITAMIN_B9|FOLATE_BIOSYNTHESIS#PGPT;INDIRECT_EFFECTS;STRESS_CONTROL|BIOCONTROL;NEUTRAL…	PGPT0007910	PROKKA_00133	PF01288	1.61e-119
folP	PGPT;DIRECT_EFFECTS;PHYTOHORMONE|PLANT_SIGNAL_PRODUCTION;PLANT_SIGNAL-GERMINATION_STIMULATION;PLANT_GERMINATION-VITAMIN_B9|FOLATE_PRODUCTION;PLANT_GERMINATION-VITAMIN_B9|FOLATE_BIOSYNTHESIS#PGPT;DIRECT_EFFECTS;PHYTOHORMONE|PLANT_SIGNAL_PRODUCTION;PLANT_VITAMIN_PRODUCTION;PLANT_VITAMIN_B9|FOLATE_METABOLISM;PLANT_VITAMIN_B9|FOLATE_BIOSYNTHESIS#PGPT;INDIRECT_EFFECTS;STRESS_CONTROL|BIOCONTROL;NEUTRAL…	PGPT0007915	PROKKA_00131	PF00809	0.0
folA	PGPT;DIRECT_EFFECTS;PHYTOHORMONE|PLANT_SIGNAL_PRODUCTION;PLANT_SIGNAL-GERMINATION_STIMULATION;PLANT_GERMINATION-VITAMIN_B9|FOLATE_PRODUCTION;PLANT_GERMINATION-VITAMIN_B9|FOLATE_BIOSYNTHESIS#PGPT;DIRECT_EFFECTS;PHYTOHORMONE|PLANT_SIGNAL_PRODUCTION;PLANT_VITAMIN_PRODUCTION;PLANT_VITAMIN_B9|FOLATE_METABOLISM;PLANT_VITAMIN_B9|FOLATE_BIOSYNTHESIS#PGPT;INDIRECT_EFFECTS;STRESS_CONTROL|BIOCONTROL;NEUTRAL…	PGPT0007945	PROKKA_02128		1.72e-06
folC	PGPT;DIRECT_EFFECTS;PHYTOHORMONE|PLANT_SIGNAL_PRODUCTION;PLANT_SIGNAL-GERMINATION_STIMULATION;PLANT_GERMINATION-VITAMIN_B9|FOLATE_PRODUCTION;PLANT_GERMINATION-VITAMIN_B9|FOLATE_BIOSYNTHESIS#PGPT;DIRECT_EFFECTS;PHYTOHORMONE|PLANT_SIGNAL_PRODUCTION;PLANT_VITAMIN_PRODUCTION;PLANT_VITAMIN_B9|FOLATE_METABOLISM;PLANT_VITAMIN_B9|FOLATE_BIOSYNTHESIS#PGPT;INDIRECT_EFFECTS;STRESS_CONTROL|BIOCONTROL;NEUTRAL…	PGPT0007975	PROKKA_02461	PF02875;PF08245	0.0
ribA	PGPT;DIRECT_EFFECTS;PHYTOHORMONE|PLANT_SIGNAL_PRODUCTION;PLANT_SIGNAL-GERMINATION_STIMULATION;PLANT_GERMINATION-VITAMIN_B9|FOLATE_PRODUCTION;PLANT_GERMINATION-VITAMIN_B9|FOLATE_BIOSYNTHESIS#PGPT;DIRECT_EFFECTS;PHYTOHORMONE|PLANT_SIGNAL_PRODUCTION;PLANT_VITAMIN_PRODUCTION;PLANT_VITAMIN_B2|RIBOFLAVIN_METABOLISM;PLANT_VITAMIN_B2|RIBOFLAVIN_BIOSYNTHESIS#PGPT;DIRECT_EFFECTS;PHYTOHORMONE|PLANT_SIGNAL_P…	PGPT0007985	PROKKA_01849	PF00925	8.58e-153
ribBA	PGPT;DIRECT_EFFECTS;PHYTOHORMONE|PLANT_SIGNAL_PRODUCTION;PLANT_SIGNAL-GERMINATION_STIMULATION;PLANT_GERMINATION-VITAMIN_B9|FOLATE_PRODUCTION;PLANT_GERMINATION-VITAMIN_B9|FOLATE_BIOSYNTHESIS#PGPT;DIRECT_EFFECTS;PHYTOHORMONE|PLANT_SIGNAL_PRODUCTION;PLANT_VITAMIN_PRODUCTION;PLANT_VITAMIN_B2|RIBOFLAVIN_METABOLISM;PLANT_VITAMIN_B2|RIBOFLAVIN_BIOSYNTHESIS#PGPT;DIRECT_EFFECTS;PHYTOHORMONE|PLANT_SIGNAL_P…	PGPT0007990	PROKKA_01848	PF00926	4.53e-128
pabA	PGPT;DIRECT_EFFECTS;PHYTOHORMONE|PLANT_SIGNAL_PRODUCTION;PLANT_SIGNAL-GERMINATION_STIMULATION;PLANT_GERMINATION-VITAMIN_B9|FOLATE_PRODUCTION;PLANT_GERMINATION-VITAMIN_B9|FOLATE_BIOSYNTHESIS#PGPT;DIRECT_EFFECTS;PHYTOHORMONE|PLANT_SIGNAL_PRODUCTION;PLANT_VITAMIN_PRODUCTION;PLANT_VITAMIN_B9|FOLATE_METABOLISM;PLANT_VITAMIN_B9|FOLATE_BIOSYNTHESIS#PGPT;INDIRECT_EFFECTS;STRESS_CONTROL|BIOCONTROL;NEUTRAL…	PGPT0008000	PROKKA_00027	PF00117;PF07722	1.93e-152
pabAB	PGPT;DIRECT_EFFECTS;PHYTOHORMONE|PLANT_SIGNAL_PRODUCTION;PLANT_SIGNAL-GERMINATION_STIMULATION;PLANT_GERMINATION-VITAMIN_B9|FOLATE_PRODUCTION;PLANT_GERMINATION-VITAMIN_B9|FOLATE_BIOSYNTHESIS#PGPT;DIRECT_EFFECTS;PHYTOHORMONE|PLANT_SIGNAL_PRODUCTION;PLANT_VITAMIN_PRODUCTION;PLANT_VITAMIN_B9|FOLATE_METABOLISM;PLANT_VITAMIN_B9|FOLATE_BIOSYNTHESIS#PGPT;INDIRECT_EFFECTS;STRESS_CONTROL|BIOCONTROL;NEUTRAL…	PGPT0008010	PROKKA_03685	PF04715;PF00425	0.0
pabC	PGPT;DIRECT_EFFECTS;PHYTOHORMONE|PLANT_SIGNAL_PRODUCTION;PLANT_SIGNAL-GERMINATION_STIMULATION;PLANT_GERMINATION-VITAMIN_B9|FOLATE_PRODUCTION;PLANT_GERMINATION-VITAMIN_B9|FOLATE_BIOSYNTHESIS#PGPT;DIRECT_EFFECTS;PHYTOHORMONE|PLANT_SIGNAL_PRODUCTION;PLANT_VITAMIN_PRODUCTION;PLANT_VITAMIN_B9|FOLATE_METABOLISM;PLANT_VITAMIN_B9|FOLATE_BIOSYNTHESIS#PGPT;INDIRECT_EFFECTS;STRESS_CONTROL|BIOCONTROL;NEUTRAL…	PGPT0008020	PROKKA_03687	PF01063	4.96e-71
fhs	PGPT;DIRECT_EFFECTS;PHYTOHORMONE|PLANT_SIGNAL_PRODUCTION;PLANT_SIGNAL-GERMINATION_STIMULATION;PLANT_GERMINATION-VITAMIN_B9|FOLATE_PRODUCTION;PLANT_GERMINATION-VITAMIN_B9|FOLATE_BIOSYNTHESIS#PGPT;DIRECT_EFFECTS;PHYTOHORMONE|PLANT_SIGNAL_PRODUCTION;PLANT_VITAMIN_PRODUCTION;PLANT_VITAMIN_B9|FOLATE_METABOLISM;PLANT_VITAMIN_B9|FOLATE_BIOSYNTHESIS#PGPT;INDIRECT_EFFECTS;STRESS_CONTROL|BIOCONTROL;NEUTRAL…	PGPT0008065	PROKKA_02362		5.15e-17
folD	PGPT;DIRECT_EFFECTS;PHYTOHORMONE|PLANT_SIGNAL_PRODUCTION;PLANT_SIGNAL-GERMINATION_STIMULATION;PLANT_GERMINATION-VITAMIN_B9|FOLATE_PRODUCTION;PLANT_GERMINATION-VITAMIN_B9|FOLATE_BIOSYNTHESIS#PGPT;DIRECT_EFFECTS;PHYTOHORMONE|PLANT_SIGNAL_PRODUCTION;PLANT_VITAMIN_PRODUCTION;PLANT_VITAMIN_B9|FOLATE_METABOLISM;PLANT_VITAMIN_B9|FOLATE_BIOSYNTHESIS#PGPT;INDIRECT_EFFECTS;STRESS_CONTROL|BIOCONTROL;NEUTRAL…	PGPT0008075	PROKKA_00392	PF00763;PF02882	1.15e-156
fchA	PGPT;DIRECT_EFFECTS;PHYTOHORMONE|PLANT_SIGNAL_PRODUCTION;PLANT_SIGNAL-GERMINATION_STIMULATION;PLANT_GERMINATION-VITAMIN_B9|FOLATE_PRODUCTION;PLANT_GERMINATION-VITAMIN_B9|FOLATE_BIOSYNTHESIS#PGPT;DIRECT_EFFECTS;PHYTOHORMONE|PLANT_SIGNAL_PRODUCTION;PLANT_VITAMIN_PRODUCTION;PLANT_VITAMIN_B9|FOLATE_METABOLISM;PLANT_VITAMIN_B9|FOLATE_BIOSYNTHESIS#PGPT;INDIRECT_EFFECTS;STRESS_CONTROL|BIOCONTROL;NEUTRAL…	PGPT0008080	PROKKA_00393	PF04961	6.42e-88
glyA	PGPT;DIRECT_EFFECTS;PHYTOHORMONE|PLANT_SIGNAL_PRODUCTION;PLANT_SIGNAL-GERMINATION_STIMULATION;PLANT_GERMINATION-VITAMIN_B9|FOLATE_PRODUCTION;PLANT_GERMINATION-VITAMIN_B9|FOLATE_BIOSYNTHESIS#PGPT;DIRECT_EFFECTS;PHYTOHORMONE|PLANT_SIGNAL_PRODUCTION;PLANT_VITAMIN_PRODUCTION;PLANT_VITAMIN_B9|FOLATE_METABOLISM;PLANT_VITAMIN_B9|FOLATE_BIOSYNTHESIS#PGPT;INDIRECT_EFFECTS;STRESS_CONTROL|BIOCONTROL;NEUTRAL…	PGPT0008090	PROKKA_03874	PF00464	0.0
purN	PGPT;DIRECT_EFFECTS;PHYTOHORMONE|PLANT_SIGNAL_PRODUCTION;PLANT_SIGNAL-GERMINATION_STIMULATION;PLANT_GERMINATION-VITAMIN_B9|FOLATE_PRODUCTION;PLANT_GERMINATION-VITAMIN_B9|FOLATE_BIOSYNTHESIS#PGPT;DIRECT_EFFECTS;PHYTOHORMONE|PLANT_SIGNAL_PRODUCTION;PLANT_VITAMIN_PRODUCTION;PLANT_VITAMIN_B9|FOLATE_METABOLISM;PLANT_VITAMIN_B9|FOLATE_BIOSYNTHESIS#PGPT;INDIRECT_EFFECTS;STRESS_CONTROL|BIOCONTROL;NEUTRAL…	PGPT0008095	PROKKA_01209	PF00551	2.55e-131
purH	PGPT;DIRECT_EFFECTS;PHYTOHORMONE|PLANT_SIGNAL_PRODUCTION;PLANT_SIGNAL-GERMINATION_STIMULATION;PLANT_GERMINATION-VITAMIN_B9|FOLATE_PRODUCTION;PLANT_GERMINATION-VITAMIN_B9|FOLATE_BIOSYNTHESIS#PGPT;DIRECT_EFFECTS;PHYTOHORMONE|PLANT_SIGNAL_PRODUCTION;PLANT_VITAMIN_PRODUCTION;PLANT_VITAMIN_B9|FOLATE_METABOLISM;PLANT_VITAMIN_B9|FOLATE_BIOSYNTHESIS#PGPT;INDIRECT_EFFECTS;STRESS_CONTROL|BIOCONTROL;NEUTRAL…	PGPT0008110	PROKKA_01216	PF01808;PF02142	0.0
fmt	PGPT;DIRECT_EFFECTS;PHYTOHORMONE|PLANT_SIGNAL_PRODUCTION;PLANT_SIGNAL-GERMINATION_STIMULATION;PLANT_GERMINATION-VITAMIN_B9|FOLATE_PRODUCTION;PLANT_GERMINATION-VITAMIN_B9|FOLATE_BIOSYNTHESIS#PGPT;DIRECT_EFFECTS;PHYTOHORMONE|PLANT_SIGNAL_PRODUCTION;PLANT_VITAMIN_PRODUCTION;PLANT_VITAMIN_B9|FOLATE_METABOLISM;PLANT_VITAMIN_B9|FOLATE_BIOSYNTHESIS#PGPT;INDIRECT_EFFECTS;STRESS_CONTROL|BIOCONTROL;NEUTRAL…	PGPT0008125	PROKKA_01840	PF00551	1.05e-110
gcvT	PGPT;DIRECT_EFFECTS;PHYTOHORMONE|PLANT_SIGNAL_PRODUCTION;PLANT_SIGNAL-GERMINATION_STIMULATION;PLANT_GERMINATION-VITAMIN_B9|FOLATE_PRODUCTION;PLANT_GERMINATION-VITAMIN_B9|FOLATE_BIOSYNTHESIS#PGPT;DIRECT_EFFECTS;PHYTOHORMONE|PLANT_SIGNAL_PRODUCTION;PLANT_VITAMIN_PRODUCTION;PLANT_VITAMIN_B9|FOLATE_METABOLISM;PLANT_VITAMIN_B9|FOLATE_BIOSYNTHESIS#PGPT;INDIRECT_EFFECTS;STRESS_CONTROL|BIOCONTROL;NEUTRAL…	PGPT0008130	PROKKA_04049	PF01571;PF08669	0.0
metH	PGPT;DIRECT_EFFECTS;PHYTOHORMONE|PLANT_SIGNAL_PRODUCTION;PLANT_SIGNAL-GERMINATION_STIMULATION;PLANT_GERMINATION-VITAMIN_B9|FOLATE_PRODUCTION;PLANT_GERMINATION-VITAMIN_B9|FOLATE_BIOSYNTHESIS#PGPT;DIRECT_EFFECTS;PHYTOHORMONE|PLANT_SIGNAL_PRODUCTION;PLANT_VITAMIN_PRODUCTION;PLANT_VITAMIN_B9|FOLATE_METABOLISM;PLANT_VITAMIN_B9|FOLATE_BIOSYNTHESIS#PGPT;INDIRECT_EFFECTS;STRESS_CONTROL|BIOCONTROL;NEUTRAL…	PGPT0008135	PROKKA_04189		5.02e-06
thyA	PGPT;DIRECT_EFFECTS;PHYTOHORMONE|PLANT_SIGNAL_PRODUCTION;PLANT_SIGNAL-GERMINATION_STIMULATION;PLANT_GERMINATION-VITAMIN_B9|FOLATE_PRODUCTION;PLANT_GERMINATION-VITAMIN_B9|FOLATE_BIOSYNTHESIS#PGPT;DIRECT_EFFECTS;PHYTOHORMONE|PLANT_SIGNAL_PRODUCTION;PLANT_VITAMIN_PRODUCTION;PLANT_VITAMIN_B9|FOLATE_METABOLISM;PLANT_VITAMIN_B9|FOLATE_BIOSYNTHESIS#PGPT;INDIRECT_EFFECTS;STRESS_CONTROL|BIOCONTROL;NEUTRAL…	PGPT0008145	PROKKA_00633	PF01702	1.55e-42
purU	PGPT;DIRECT_EFFECTS;PHYTOHORMONE|PLANT_SIGNAL_PRODUCTION;PLANT_SIGNAL-GERMINATION_STIMULATION;PLANT_GERMINATION-VITAMIN_B9|FOLATE_PRODUCTION;PLANT_GERMINATION-VITAMIN_B9|FOLATE_BIOSYNTHESIS#PGPT;DIRECT_EFFECTS;PHYTOHORMONE|PLANT_SIGNAL_PRODUCTION;PLANT_VITAMIN_PRODUCTION;PLANT_VITAMIN_B9|FOLATE_METABOLISM;PLANT_VITAMIN_B9|FOLATE_BIOSYNTHESIS#PGPT;INDIRECT_EFFECTS;STRESS_CONTROL|BIOCONTROL;NEUTRAL…	PGPT0008155	PROKKA_03880	PF01842;PF00551	0.0
ygfA|fthC|yqgN|folN	PGPT;DIRECT_EFFECTS;PHYTOHORMONE|PLANT_SIGNAL_PRODUCTION;PLANT_SIGNAL-GERMINATION_STIMULATION;PLANT_GERMINATION-VITAMIN_B9|FOLATE_PRODUCTION;PLANT_GERMINATION-VITAMIN_B9|FOLATE_BIOSYNTHESIS#PGPT;DIRECT_EFFECTS;PHYTOHORMONE|PLANT_SIGNAL_PRODUCTION;PLANT_VITAMIN_PRODUCTION;PLANT_VITAMIN_B9|FOLATE_METABOLISM;PLANT_VITAMIN_B9|FOLATE_BIOSYNTHESIS#PGPT;INDIRECT_EFFECTS;STRESS_CONTROL|BIOCONTROL;NEUTRAL…	PGPT0008170	PROKKA_02990	PF01812	2.69e-109
budB|ilvK|alsS|ilvB|ilvG|ilvI	PGPT;DIRECT_EFFECTS;PHYTOHORMONE|PLANT_SIGNAL_PRODUCTION;PLANT_SIGNALLING_VOLATILES;PLANT_SIGNAL-ACETOIN|2|3-BUTANEDIOL_VOLATILE_METABOLISM;PLANT_SIGNAL-ACETOIN|2|3-BUTANEDIOL_VOLATILE_BIOSYNTHESIS#PGPT;DIRECT_EFFECTS;PHYTOHORMONE|PLANT_SIGNAL_PRODUCTION;PLANT_VITAMIN_PRODUCTION;PLANT_VITAMIN_B5|PANTOTHENIC_ACID|CO_FACTOR_METABOLISM;PLANT_VITAMIN_B5|PANTOTHENIC_ACID|CO_FACTOR_BIOSYNTHESIS#PGPT;IN…	PGPT0008185	PROKKA_02077	PF02775	4.29e-43
budC	PGPT;DIRECT_EFFECTS;PHYTOHORMONE|PLANT_SIGNAL_PRODUCTION;PLANT_SIGNALLING_VOLATILES;PLANT_SIGNAL-ACETOIN|2|3-BUTANEDIOL_VOLATILE_METABOLISM;PLANT_SIGNAL-ACETOIN|2|3-BUTANEDIOL_VOLATILE_BIOSYNTHESIS#PGPT;INDIRECT_EFFECTS;STRESS_CONTROL|BIOCONTROL;NEUTRALIZING_BIOTIC_STRESS;BIOTIC_STRESS_RESISTANCE-VOLATILES;BIOTIC_STRESS_RESISTANCE-ACETOIN|2|3-BUTANEDIOL_VOLATILE_BIOSYNTHESIS#PGPT;INDIRECT_EFFECTS…	PGPT0008190	PROKKA_00647	PF00106;PF13561;PF08659	3.53e-60
ilvH|ilvN	PGPT;DIRECT_EFFECTS;PHYTOHORMONE|PLANT_SIGNAL_PRODUCTION;PLANT_SIGNALLING_VOLATILES;PLANT_SIGNAL-ACETOIN|2|3-BUTANEDIOL_VOLATILE_METABOLISM;PLANT_SIGNAL-ACETOIN|2|3-BUTANEDIOL_VOLATILE_BIOSYNTHESIS#PGPT;DIRECT_EFFECTS;PHYTOHORMONE|PLANT_SIGNAL_PRODUCTION;PLANT_VITAMIN_PRODUCTION;PLANT_VITAMIN_B5|PANTOTHENIC_ACID|CO_FACTOR_METABOLISM;PLANT_VITAMIN_B5|PANTOTHENIC_ACID|CO_FACTOR_BIOSYNTHESIS#PGPT;IN…	PGPT0008205	PROKKA_02615	PF01842;PF13710;PF10369	6.13e-117
acuB	PGPT;DIRECT_EFFECTS;PHYTOHORMONE|PLANT_SIGNAL_PRODUCTION;PLANT_SIGNALLING_VOLATILES;PLANT_SIGNAL-ACETOIN|2|3-BUTANEDIOL_VOLATILE_METABOLISM;PLANT_SIGNAL-ACETOIN|2|3-BUTANEDIOL_VOLATILE_BIOSYNTHESIS#PGPT;INDIRECT_EFFECTS;STRESS_CONTROL|BIOCONTROL;NEUTRALIZING_BIOTIC_STRESS;BIOTIC_STRESS_RESISTANCE-VOLATILES;BIOTIC_STRESS_RESISTANCE-ACETOIN|2|3-BUTANEDIOL_VOLATILE_BIOSYNTHESIS#PGPT;INDIRECT_EFFECTS…	PGPT0008220	PROKKA_01133	PF00571	1.93e-12
acuC	PGPT;DIRECT_EFFECTS;PHYTOHORMONE|PLANT_SIGNAL_PRODUCTION;PLANT_SIGNALLING_VOLATILES;PLANT_SIGNAL-ACETOIN|2|3-BUTANEDIOL_VOLATILE_METABOLISM;PLANT_SIGNAL-ACETOIN|2|3-BUTANEDIOL_VOLATILE_BIOSYNTHESIS#PGPT;INDIRECT_EFFECTS;STRESS_CONTROL|BIOCONTROL;NEUTRALIZING_BIOTIC_STRESS;BIOTIC_STRESS_RESISTANCE-VOLATILES;BIOTIC_STRESS_RESISTANCE-ACETOIN|2|3-BUTANEDIOL_VOLATILE_BIOSYNTHESIS#PGPT;INDIRECT_EFFECTS…	PGPT0008225	PROKKA_03386	PF00850	0.0
yghZ	PGPT;DIRECT_EFFECTS;PHYTOHORMONE|PLANT_SIGNAL_PRODUCTION;PLANT_SIGNALLING_VOLATILES;PLANT_SIGNAL-HYDROXYACETON_VOLATILE_METABOLISM;PLANT_SIGNAL-HYDROXYACETON_VOLATILE_BIOSYNTHESIS#PGPT;INDIRECT_EFFECTS;STRESS_CONTROL|BIOCONTROL;NEUTRALIZING_BIOTIC_STRESS;BIOTIC_STRESS_RESISTANCE-VOLATILES;BIOTIC_STRESS_RESISTANCE-HYDROXYACETONE_VOLATILE_BIOSYNTHESIS	PGPT0008285	PROKKA_03025	PF00248	0.0
adh2_1	PGPT;DIRECT_EFFECTS;PHYTOHORMONE|PLANT_SIGNAL_PRODUCTION;PLANT_SIGNALLING_VOLATILES;PLANT_SIGNAL-VOLATILE_RELATED_METABOLISM;PLANT_SIGNAL-VOLATILE_RELATED_ALCOHOL|KETONE_PATHWAY#PGPT;INDIRECT_EFFECTS;STRESS_CONTROL|BIOCONTROL;NEUTRALIZING_BIOTIC_STRESS;BIOTIC_STRESS_RESISTANCE-VOLATILES;BIOTIC_STRESS_RESISTANCE-ALCOHOL|KETONE_VOLATILE_METABOLISM	PGPT0008290	PROKKA_01920	PF08240;PF00107	0.0
adh1	PGPT;DIRECT_EFFECTS;PHYTOHORMONE|PLANT_SIGNAL_PRODUCTION;PLANT_SIGNALLING_VOLATILES;PLANT_SIGNAL-VOLATILE_RELATED_METABOLISM;PLANT_SIGNAL-VOLATILE_RELATED_ALCOHOL|KETONE_PATHWAY#PGPT;INDIRECT_EFFECTS;STRESS_CONTROL|BIOCONTROL;NEUTRALIZING_BIOTIC_STRESS;BIOTIC_STRESS_RESISTANCE-VOLATILES;BIOTIC_STRESS_RESISTANCE-ALCOHOL|KETONE_VOLATILE_METABOLISM	PGPT0008305	PROKKA_01970	PF00465;PF13685	0.0
bdh	PGPT;DIRECT_EFFECTS;PHYTOHORMONE|PLANT_SIGNAL_PRODUCTION;PLANT_SIGNALLING_VOLATILES;PLANT_SIGNAL-VOLATILE_RELATED_METABOLISM;PLANT_SIGNAL-VOLATILE_RELATED_ALCOHOL|KETONE_PATHWAY#PGPT;INDIRECT_EFFECTS;STRESS_CONTROL|BIOCONTROL;NEUTRALIZING_BIOTIC_STRESS;BIOTIC_STRESS_RESISTANCE-VOLATILES;BIOTIC_STRESS_RESISTANCE-ALCOHOL|KETONE_VOLATILE_METABOLISM	PGPT0008310	PROKKA_00329	PF00106;PF13561	3.79e-172
atoB	PGPT;DIRECT_EFFECTS;PHYTOHORMONE|PLANT_SIGNAL_PRODUCTION;PLANT_SIGNALLING_VOLATILES;PLANT_SIGNAL-VOLATILE_RELATED_METABOLISM;PLANT_SIGNAL-VOLATILE_RELATED_ALCOHOL|KETONE_PATHWAY#PGPT;INDIRECT_EFFECTS;STRESS_CONTROL|BIOCONTROL;NEUTRALIZING_BIOTIC_STRESS;BIOTIC_STRESS_RESISTANCE-VOLATILES;BIOTIC_STRESS_RESISTANCE-ALCOHOL|KETONE_VOLATILE_METABOLISM#PGPT;INDIRECT_EFFECTS;COLONIZING_PLANT_SYSTEM;COLON…	PGPT0008320	PROKKA_02072		3.67e-32
scoA	PGPT;DIRECT_EFFECTS;PHYTOHORMONE|PLANT_SIGNAL_PRODUCTION;PLANT_SIGNALLING_VOLATILES;PLANT_SIGNAL-VOLATILE_RELATED_METABOLISM;PLANT_SIGNAL-VOLATILE_RELATED_ALCOHOL|KETONE_PATHWAY#PGPT;INDIRECT_EFFECTS;STRESS_CONTROL|BIOCONTROL;NEUTRALIZING_BIOTIC_STRESS;BIOTIC_STRESS_RESISTANCE-VOLATILES;BIOTIC_STRESS_RESISTANCE-ALCOHOL|KETONE_VOLATILE_METABOLISM	PGPT0008325	PROKKA_01538	PF01144	1.08e-172
scoB	PGPT;DIRECT_EFFECTS;PHYTOHORMONE|PLANT_SIGNAL_PRODUCTION;PLANT_SIGNALLING_VOLATILES;PLANT_SIGNAL-VOLATILE_RELATED_METABOLISM;PLANT_SIGNAL-VOLATILE_RELATED_ALCOHOL|KETONE_PATHWAY#PGPT;INDIRECT_EFFECTS;STRESS_CONTROL|BIOCONTROL;NEUTRALIZING_BIOTIC_STRESS;BIOTIC_STRESS_RESISTANCE-VOLATILES;BIOTIC_STRESS_RESISTANCE-ALCOHOL|KETONE_VOLATILE_METABOLISM	PGPT0008330	PROKKA_01539	PF01144	3.17e-175
fabD|bmyD	PGPT;DIRECT_EFFECTS;PHYTOHORMONE|PLANT_SIGNAL_PRODUCTION;PLANT_SIGNALLING_VOLATILES;PLANT_SIGNAL-VOLATILE_RELATED_METABOLISM;PLANT_SIGNAL-VOLATILE_RELATED_FATTY_ACID_PATHWAY#PGPT;INDIRECT_EFFECTS;STRESS_CONTROL|BIOCONTROL;NEUTRALIZING_BIOTIC_STRESS;BACTERICIDAL_COMPOUNDS|ANTIBIOTICS;BACTERICIDAL-PRODIGIOSIN_METABOLISM#PGPT;INDIRECT_EFFECTS;STRESS_CONTROL|BIOCONTROL;NEUTRALIZING_BIOTIC_STRESS;BIOT…	PGPT0008350	PROKKA_02525	PF00698	0.0
fabH	PGPT;DIRECT_EFFECTS;PHYTOHORMONE|PLANT_SIGNAL_PRODUCTION;PLANT_SIGNALLING_VOLATILES;PLANT_SIGNAL-VOLATILE_RELATED_METABOLISM;PLANT_SIGNAL-VOLATILE_RELATED_FATTY_ACID_PATHWAY#PGPT;INDIRECT_EFFECTS;STRESS_CONTROL|BIOCONTROL;NEUTRALIZING_BIOTIC_STRESS;BIOTIC_STRESS_RESISTANCE-VOLATILES;BIOTIC_STRESS_RESISTANCE-VOLATILE_RELATED_FATTY_ACID_METABOLISM#PGPT;INDIRECT_EFFECTS;COLONIZING_PLANT_SYSTEM;ROOT_…	PGPT0008355	PROKKA_02526	PF08541	0.0
fabF	PGPT;DIRECT_EFFECTS;PHYTOHORMONE|PLANT_SIGNAL_PRODUCTION;PLANT_SIGNALLING_VOLATILES;PLANT_SIGNAL-VOLATILE_RELATED_METABOLISM;PLANT_SIGNAL-VOLATILE_RELATED_FATTY_ACID_PATHWAY#PGPT;INDIRECT_EFFECTS;STRESS_CONTROL|BIOCONTROL;NEUTRALIZING_BIOTIC_STRESS;BIOTIC_STRESS_RESISTANCE-VOLATILES;BIOTIC_STRESS_RESISTANCE-VOLATILE_RELATED_FATTY_ACID_METABOLISM#PGPT;INDIRECT_EFFECTS;STRESS_CONTROL|BIOCONTROL;NEU…	PGPT0008360	PROKKA_02528	PF00109;PF02801;PF00108	0.0
fadD	PGPT;DIRECT_EFFECTS;PHYTOHORMONE|PLANT_SIGNAL_PRODUCTION;PLANT_SIGNALLING_VOLATILES;PLANT_SIGNAL-VOLATILE_RELATED_METABOLISM;PLANT_SIGNAL-VOLATILE_RELATED_FATTY_ACID_PATHWAY#PGPT;INDIRECT_EFFECTS;STRESS_CONTROL|BIOCONTROL;NEUTRALIZING_BIOTIC_STRESS;BIOTIC_STRESS_RESISTANCE-VOLATILES;BIOTIC_STRESS_RESISTANCE-VOLATILE_RELATED_FATTY_ACID_METABOLISM#PGPT;INDIRECT_EFFECTS;COLONIZING_PLANT_SYSTEM;COLON…	PGPT0008380	PROKKA_01701	PF00501	0.0
acd	PGPT;DIRECT_EFFECTS;PHYTOHORMONE|PLANT_SIGNAL_PRODUCTION;PLANT_SIGNALLING_VOLATILES;PLANT_SIGNAL-VOLATILE_RELATED_METABOLISM;PLANT_SIGNAL-VOLATILE_RELATED_FATTY_ACID_PATHWAY#PGPT;INDIRECT_EFFECTS;STRESS_CONTROL|BIOCONTROL;NEUTRALIZING_BIOTIC_STRESS;BIOTIC_STRESS_RESISTANCE-VOLATILES;BIOTIC_STRESS_RESISTANCE-VOLATILE_RELATED_FATTY_ACID_METABOLISM#PGPT;INDIRECT_EFFECTS;COLONIZING_PLANT_SYSTEM;COLON…	PGPT0008385	PROKKA_01537	PF00441;PF08028;PF02770	8.11e-123
moaC_	PGPT;DIRECT_EFFECTS;PHYTOHORMONE|PLANT_SIGNAL_PRODUCTION;PLANT_VITAMIN_PRODUCTION;PLANT_VITAMIN-MOLYBDENUM_COFACTOR_METABOLISM;PLANT_VITAMIN-MOLYBDENUM_COFACTOR_BIOSYNTHESIS	PGPT0008405	PROKKA_01588	PF01967	4.74e-91
moaA	PGPT;DIRECT_EFFECTS;PHYTOHORMONE|PLANT_SIGNAL_PRODUCTION;PLANT_VITAMIN_PRODUCTION;PLANT_VITAMIN-MOLYBDENUM_COFACTOR_METABOLISM;PLANT_VITAMIN-MOLYBDENUM_COFACTOR_BIOSYNTHESIS	PGPT0008410	PROKKA_01583	PF06463;PF04055	0.0
moaX	PGPT;DIRECT_EFFECTS;PHYTOHORMONE|PLANT_SIGNAL_PRODUCTION;PLANT_VITAMIN_PRODUCTION;PLANT_VITAMIN-MOLYBDENUM_COFACTOR_METABOLISM;PLANT_VITAMIN-MOLYBDENUM_COFACTOR_BIOSYNTHESIS	PGPT0008415	PROKKA_01590	PF02391	6.66e-27
moeA	PGPT;DIRECT_EFFECTS;PHYTOHORMONE|PLANT_SIGNAL_PRODUCTION;PLANT_VITAMIN_PRODUCTION;PLANT_VITAMIN-MOLYBDENUM_COFACTOR_METABOLISM;PLANT_VITAMIN-MOLYBDENUM_COFACTOR_BIOSYNTHESIS	PGPT0008430	PROKKA_01587	PF00994;PF03454;PF03453	0.0
modC	PGPT;DIRECT_EFFECTS;PHYTOHORMONE|PLANT_SIGNAL_PRODUCTION;PLANT_VITAMIN_PRODUCTION;PLANT_VITAMIN-MOLYBDENUM_COFACTOR_METABOLISM;PLANT_VITAMIN-MOLYBDENUM_COFACTOR_TRANSPORT	PGPT0008445	PROKKA_03587	PF00005;PF03459	0.0
gltX	PGPT;DIRECT_EFFECTS;PHYTOHORMONE|PLANT_SIGNAL_PRODUCTION;PLANT_VITAMIN_PRODUCTION;PLANT_VITAMIN_RELATED_HEME_METABOLISM;PLANT_VITAMIN-HEME|SIRO-BIOSYNTHESIS#PGPT;INDIRECT_EFFECTS;COMPETITIVE_EXCLUSION|CE;CE-BACTERIAL_FITNESS;CE-BACTERIAL_FITNESS-TOXIN-ANTITOXIN_SYSTEM;CE-BACTERIAL_FITNESS-TYPE_II_TOXIN-ANTITOXIN_SYSTEM_REALATED_FACTORS	PGPT0008460	PROKKA_03865	PF00749	6.15e-178
hemE	PGPT;DIRECT_EFFECTS;PHYTOHORMONE|PLANT_SIGNAL_PRODUCTION;PLANT_VITAMIN_PRODUCTION;PLANT_VITAMIN_RELATED_HEME_METABOLISM;PLANT_VITAMIN-HEME|SIRO-BIOSYNTHESIS	PGPT0008465	PROKKA_02887	PF01208	0.0
hemY	PGPT;DIRECT_EFFECTS;PHYTOHORMONE|PLANT_SIGNAL_PRODUCTION;PLANT_VITAMIN_PRODUCTION;PLANT_VITAMIN_RELATED_HEME_METABOLISM;PLANT_VITAMIN-HEME|SIRO-BIOSYNTHESIS	PGPT0008475	PROKKA_02886	PF01593;PF13450	0.0
hemH|ywfI	PGPT;DIRECT_EFFECTS;PHYTOHORMONE|PLANT_SIGNAL_PRODUCTION;PLANT_VITAMIN_PRODUCTION;PLANT_VITAMIN_RELATED_HEME_METABOLISM;PLANT_VITAMIN-HEME|SIRO-BIOSYNTHESIS	PGPT0008485	PROKKA_02884	PF00762	0.0
hemQ	PGPT;DIRECT_EFFECTS;PHYTOHORMONE|PLANT_SIGNAL_PRODUCTION;PLANT_VITAMIN_PRODUCTION;PLANT_VITAMIN_RELATED_HEME_METABOLISM;PLANT_VITAMIN-HEME|SIRO-BIOSYNTHESIS#PGPT;INDIRECT_EFFECTS;STRESS_CONTROL|BIOCONTROL;NEUTRALIZING_BIOTIC_STRESS;OTHER_BIOTIC_STRESS_RESISTANCE_GENES;BIOTIC_STRESS_RESISTANCE-BACILYSIN_METABOLISM	PGPT0008490	PROKKA_02885	PF06778	2.12e-80
ctaB|cyoE	PGPT;DIRECT_EFFECTS;PHYTOHORMONE|PLANT_SIGNAL_PRODUCTION;PLANT_VITAMIN_PRODUCTION;PLANT_VITAMIN_RELATED_HEME_METABOLISM;PLANT_VITAMIN-HEME|SIRO-BIOSYNTHESIS	PGPT0008520	PROKKA_02167	PF01040	0.0
ctaA	PGPT;DIRECT_EFFECTS;PHYTOHORMONE|PLANT_SIGNAL_PRODUCTION;PLANT_VITAMIN_PRODUCTION;PLANT_VITAMIN_RELATED_HEME_METABOLISM;PLANT_VITAMIN-HEME|SIRO-BIOSYNTHESIS	PGPT0008525	PROKKA_02168	PF02628	0.0
ribD	PGPT;DIRECT_EFFECTS;PHYTOHORMONE|PLANT_SIGNAL_PRODUCTION;PLANT_VITAMIN_PRODUCTION;PLANT_VITAMIN_B2|RIBOFLAVIN_METABOLISM;PLANT_VITAMIN_B2|RIBOFLAVIN_BIOSYNTHESIS#PGPT;INDIRECT_EFFECTS;STRESS_CONTROL|BIOCONTROL;NEUTRALIZING_BIOTIC_STRESS;BACTERICIDAL_COMPOUNDS|ANTIBIOTICS;BACTERICIDAL-TOXOFLAVIN_METABOLISM#PGPT;INDIRECT_EFFECTS;STRESS_CONTROL|BIOCONTROL;NEUTRALIZING_BIOTIC_STRESS;FUNGICIDAL_COMPOU…	PGPT0008555	PROKKA_01845	PF01872	4.43e-141
ycsE|yitU|ywtE	PGPT;DIRECT_EFFECTS;PHYTOHORMONE|PLANT_SIGNAL_PRODUCTION;PLANT_VITAMIN_PRODUCTION;PLANT_VITAMIN_B2|RIBOFLAVIN_METABOLISM;PLANT_VITAMIN_B2|RIBOFLAVIN_BIOSYNTHESIS#PGPT;INDIRECT_EFFECTS;STRESS_CONTROL|BIOCONTROL;NEUTRALIZING_ABIOTIC_STRESS;NEUTRALIZING_SALINITY_STRESS;SALINITY_STRESS-VITAMIN_B2|RIBOFLAVIN_METABOLISM#PGPT;INDIRECT_EFFECTS;PLANT_IMMUNE_RESPONSE_STIMULATION;INDUCTION_OF_SYSTEMIC_RESIS…	PGPT0008595	PROKKA_00099	PF00702;PF08282;PF05116	1.82e-80
ribH|RIB4	PGPT;DIRECT_EFFECTS;PHYTOHORMONE|PLANT_SIGNAL_PRODUCTION;PLANT_VITAMIN_PRODUCTION;PLANT_VITAMIN_B2|RIBOFLAVIN_METABOLISM;PLANT_VITAMIN_B2|RIBOFLAVIN_BIOSYNTHESIS#PGPT;INDIRECT_EFFECTS;STRESS_CONTROL|BIOCONTROL;NEUTRALIZING_ABIOTIC_STRESS;NEUTRALIZING_SALINITY_STRESS;SALINITY_STRESS-VITAMIN_B2|RIBOFLAVIN_METABOLISM#PGPT;INDIRECT_EFFECTS;PLANT_IMMUNE_RESPONSE_STIMULATION;INDUCTION_OF_SYSTEMIC_RESIS…	PGPT0008605	PROKKA_01850	PF00885	5.38e-110
ribE|RIB5|ribC	PGPT;DIRECT_EFFECTS;PHYTOHORMONE|PLANT_SIGNAL_PRODUCTION;PLANT_VITAMIN_PRODUCTION;PLANT_VITAMIN_B2|RIBOFLAVIN_METABOLISM;PLANT_VITAMIN_B2|RIBOFLAVIN_BIOSYNTHESIS#PGPT;INDIRECT_EFFECTS;STRESS_CONTROL|BIOCONTROL;NEUTRALIZING_ABIOTIC_STRESS;NEUTRALIZING_SALINITY_STRESS;SALINITY_STRESS-VITAMIN_B2|RIBOFLAVIN_METABOLISM#PGPT;INDIRECT_EFFECTS;PLANT_IMMUNE_RESPONSE_STIMULATION;INDUCTION_OF_SYSTEMIC_RESIS…	PGPT0008610	PROKKA_01847	PF00677	1.35e-82
ribF	PGPT;DIRECT_EFFECTS;PHYTOHORMONE|PLANT_SIGNAL_PRODUCTION;PLANT_VITAMIN_PRODUCTION;PLANT_VITAMIN_B2|RIBOFLAVIN_METABOLISM;PLANT_VITAMIN_B2|RIBOFLAVIN_BIOSYNTHESIS#PGPT;INDIRECT_EFFECTS;STRESS_CONTROL|BIOCONTROL;NEUTRALIZING_ABIOTIC_STRESS;NEUTRALIZING_SALINITY_STRESS;SALINITY_STRESS-VITAMIN_B2|RIBOFLAVIN_METABOLISM#PGPT;INDIRECT_EFFECTS;PLANT_IMMUNE_RESPONSE_STIMULATION;INDUCTION_OF_SYSTEMIC_RESIS…	PGPT0008625	PROKKA_01576	PF06574;PF01687	0.0
PHO	PGPT;DIRECT_EFFECTS;PHYTOHORMONE|PLANT_SIGNAL_PRODUCTION;PLANT_VITAMIN_PRODUCTION;PLANT_VITAMIN_B2|RIBOFLAVIN_METABOLISM;PLANT_VITAMIN_B2|RIBOFLAVIN_BIOSYNTHESIS#PGPT;DIRECT_EFFECTS;PHYTOHORMONE|PLANT_SIGNAL_PRODUCTION;PLANT_VITAMIN_PRODUCTION;PLANT_VITAMIN_B1|THIAMIN_METABOLISM;PLANT_VITAMIN_B1|THIAMIN_BIOSYNTHESIS#PGPT;INDIRECT_EFFECTS;STRESS_CONTROL|BIOCONTROL;NEUTRALIZING_ABIOTIC_STRESS;NEUTR…	PGPT0008635	PROKKA_01867		6.29e-104
ilvC	PGPT;DIRECT_EFFECTS;PHYTOHORMONE|PLANT_SIGNAL_PRODUCTION;PLANT_VITAMIN_PRODUCTION;PLANT_VITAMIN_B5|PANTOTHENIC_ACID|CO_FACTOR_METABOLISM;PLANT_VITAMIN_B5|PANTOTHENIC_ACID|CO_FACTOR_BIOSYNTHESIS	PGPT0008735	PROKKA_02614	PF01450;PF07991	0.0
panB	PGPT;DIRECT_EFFECTS;PHYTOHORMONE|PLANT_SIGNAL_PRODUCTION;PLANT_VITAMIN_PRODUCTION;PLANT_VITAMIN_B5|PANTOTHENIC_ACID|CO_FACTOR_METABOLISM;PLANT_VITAMIN_B5|PANTOTHENIC_ACID|CO_FACTOR_BIOSYNTHESIS	PGPT0008740	PROKKA_01748	PF02548	3.36e-63
panC	PGPT;DIRECT_EFFECTS;PHYTOHORMONE|PLANT_SIGNAL_PRODUCTION;PLANT_VITAMIN_PRODUCTION;PLANT_VITAMIN_B5|PANTOTHENIC_ACID|CO_FACTOR_METABOLISM;PLANT_VITAMIN_B5|PANTOTHENIC_ACID|CO_FACTOR_BIOSYNTHESIS	PGPT0008750	PROKKA_00140	PF02569	5.27e-76
thnR	PGPT;DIRECT_EFFECTS;PHYTOHORMONE|PLANT_SIGNAL_PRODUCTION;PLANT_VITAMIN_PRODUCTION;PLANT_VITAMIN_B5|PANTOTHENIC_ACID|CO_FACTOR_METABOLISM;PLANT_VITAMIN_B5|PANTOTHENIC_ACID|CO_FACTOR_BIOSYNTHESIS	PGPT0008760	PROKKA_03413	PF00293	7.13e-38
coaA	PGPT;DIRECT_EFFECTS;PHYTOHORMONE|PLANT_SIGNAL_PRODUCTION;PLANT_VITAMIN_PRODUCTION;PLANT_VITAMIN_B5|PANTOTHENIC_ACID|CO_FACTOR_METABOLISM;PLANT_VITAMIN_B5|PANTOTHENIC_ACID|CO_FACTOR_BIOSYNTHESIS	PGPT0008770	PROKKA_03033	PF00485	0.0
coaX	PGPT;DIRECT_EFFECTS;PHYTOHORMONE|PLANT_SIGNAL_PRODUCTION;PLANT_VITAMIN_PRODUCTION;PLANT_VITAMIN_B5|PANTOTHENIC_ACID|CO_FACTOR_METABOLISM;PLANT_VITAMIN_B5|PANTOTHENIC_ACID|CO_FACTOR_BIOSYNTHESIS	PGPT0008780	PROKKA_03517		2.20e-61
coaBC|dfp	PGPT;DIRECT_EFFECTS;PHYTOHORMONE|PLANT_SIGNAL_PRODUCTION;PLANT_VITAMIN_PRODUCTION;PLANT_VITAMIN_B5|PANTOTHENIC_ACID|CO_FACTOR_METABOLISM;PLANT_VITAMIN_B5|PANTOTHENIC_ACID|CO_FACTOR_BIOSYNTHESIS	PGPT0008815	PROKKA_02350	PF04127;PF02441	0.0
coaD|kdtB	PGPT;DIRECT_EFFECTS;PHYTOHORMONE|PLANT_SIGNAL_PRODUCTION;PLANT_VITAMIN_PRODUCTION;PLANT_VITAMIN_B5|PANTOTHENIC_ACID|CO_FACTOR_METABOLISM;PLANT_VITAMIN_B5|PANTOTHENIC_ACID|CO_FACTOR_BIOSYNTHESIS	PGPT0008825	PROKKA_02571	PF01467	3.23e-111
coaE	PGPT;DIRECT_EFFECTS;PHYTOHORMONE|PLANT_SIGNAL_PRODUCTION;PLANT_VITAMIN_PRODUCTION;PLANT_VITAMIN_B5|PANTOTHENIC_ACID|CO_FACTOR_METABOLISM;PLANT_VITAMIN_B5|PANTOTHENIC_ACID|CO_FACTOR_BIOSYNTHESIS	PGPT0008835	PROKKA_02136	PF01121	0.0
acpS	PGPT;DIRECT_EFFECTS;PHYTOHORMONE|PLANT_SIGNAL_PRODUCTION;PLANT_VITAMIN_PRODUCTION;PLANT_VITAMIN_B5|PANTOTHENIC_ACID|CO_FACTOR_METABOLISM;PLANT_VITAMIN_B5|PANTOTHENIC_ACID|CO_FACTOR_BIOSYNTHESIS#PGPT;INDIRECT_EFFECTS;STRESS_CONTROL|BIOCONTROL;NEUTRALIZING_ABIOTIC_STRESS;NITROSATIVE|OXIDATIVE_STRESS|ROS_SCAVENGING;OXIDATIVE_STRESS-ARYLPOLYENE_BIOSYNTHESIS	PGPT0008840	PROKKA_03031	PF01648	5.31e-77
LYS5|acpT	PGPT;DIRECT_EFFECTS;PHYTOHORMONE|PLANT_SIGNAL_PRODUCTION;PLANT_VITAMIN_PRODUCTION;PLANT_VITAMIN_B5|PANTOTHENIC_ACID|CO_FACTOR_METABOLISM;PLANT_VITAMIN_B5|PANTOTHENIC_ACID|CO_FACTOR_BIOSYNTHESIS	PGPT0008845	PROKKA_01639	PF01648	3.13e-83
ilvE	PGPT;DIRECT_EFFECTS;PHYTOHORMONE|PLANT_SIGNAL_PRODUCTION;PLANT_VITAMIN_PRODUCTION;PLANT_VITAMIN_B5|PANTOTHENIC_ACID|CO_FACTOR_METABOLISM;PLANT_VITAMIN_B5|PANTOTHENIC_ACID|CO_FACTOR_BIOSYNTHESIS#PGPT;INDIRECT_EFFECTS;COLONIZING_PLANT_SYSTEM;COLONIZATION-PLANT_DERIVED_SUBSTRATE_USAGE;PLANT_DERIVED_AMINO_ACID_UTILIZATION;PLANT_DERIVED_PHENYLALANINE_DEGRADATION#PGPT;INDIRECT_EFFECTS;COLONIZING_PLANT_…	PGPT0008860	PROKKA_02602	PF01063	0.0
bkdA1	PGPT;INDIRECT_EFFECTS;COLONIZING_PLANT_SYSTEM;COLONIZATION-PLANT_DERIVED_SUBSTRATE_USAGE;PLANT_DERIVED_CARBOHYDRATE_USAGE-OTHERS;PLANT_DERIVED_PROPIONATE|PROPANOATE_UTILIZATION#PGPT;INDIRECT_EFFECTS;COLONIZING_PLANT_SYSTEM;COLONIZATION-PLANT_DERIVED_SUBSTRATE_USAGE;PLANT_DERIVED_AMINO_ACID_UTILIZATION;PLANT_DERIVED_LEUCINE_DEGRADATION	PGPT0008861	PROKKA_03959	PF00676	1.01e-95
bkdA2|bfmBAB	PGPT;INDIRECT_EFFECTS;COLONIZING_PLANT_SYSTEM;COLONIZATION-PLANT_DERIVED_SUBSTRATE_USAGE;PLANT_DERIVED_CARBOHYDRATE_USAGE-OTHERS;PLANT_DERIVED_PROPIONATE|PROPANOATE_UTILIZATION#PGPT;INDIRECT_EFFECTS;COLONIZING_PLANT_SYSTEM;COLONIZATION-PLANT_DERIVED_SUBSTRATE_USAGE;PLANT_DERIVED_AMINO_ACID_UTILIZATION;PLANT_DERIVED_LEUCINE_DEGRADATION	PGPT0008862	PROKKA_03958	PF02780;PF02779	0.0
dht|hydA	PGPT;DIRECT_EFFECTS;PHYTOHORMONE|PLANT_SIGNAL_PRODUCTION;PLANT_VITAMIN_PRODUCTION;PLANT_VITAMIN_B5|PANTOTHENIC_ACID|CO_FACTOR_METABOLISM;PLANT_VITAMIN_B5|PANTOTHENIC_ACID|CO_FACTOR_BIOSYNTHESIS#PGPT;INDIRECT_EFFECTS;COLONIZING_PLANT_SYSTEM;COLONIZATION-PLANT_DERIVED_SUBSTRATE_USAGE;PLANT_DERIVED_NUCLEOSIDE_METABOLISM;PLANT_DERIVED_PYRIMIDINE_DEGRADATION	PGPT0008880	PROKKA_04062	PF01979;PF07969	0.0
UPB1_like|pydC	PGPT;DIRECT_EFFECTS;PHYTOHORMONE|PLANT_SIGNAL_PRODUCTION;PLANT_VITAMIN_PRODUCTION;PLANT_VITAMIN_B5|PANTOTHENIC_ACID|CO_FACTOR_METABOLISM;PLANT_VITAMIN_B5|PANTOTHENIC_ACID|CO_FACTOR_BIOSYNTHESIS#PGPT;INDIRECT_EFFECTS;COLONIZING_PLANT_SYSTEM;COLONIZATION-PLANT_DERIVED_SUBSTRATE_USAGE;PLANT_DERIVED_NUCLEOSIDE_METABOLISM;PLANT_DERIVED_PYRIMIDINE_DEGRADATION	PGPT0008885	PROKKA_00534	PF00795	6.67e-17
panD	PGPT;DIRECT_EFFECTS;PHYTOHORMONE|PLANT_SIGNAL_PRODUCTION;PLANT_VITAMIN_PRODUCTION;PLANT_VITAMIN_B5|PANTOTHENIC_ACID|CO_FACTOR_METABOLISM;PLANT_VITAMIN_B5|PANTOTHENIC_ACID|CO_FACTOR_BIOSYNTHESIS#PGPT;INDIRECT_EFFECTS;COLONIZING_PLANT_SYSTEM;COLONIZATION-PLANT_DERIVED_SUBSTRATE_USAGE;PLANT_DERIVED_AMINO_ACID_UTILIZATION;PLANT_DERIVED_ASPARTATE_DEGRADATION	PGPT0008890	PROKKA_03774	PF02261	3.11e-88
thiC	PGPT;DIRECT_EFFECTS;PHYTOHORMONE|PLANT_SIGNAL_PRODUCTION;PLANT_VITAMIN_PRODUCTION;PLANT_VITAMIN_B1|THIAMIN_METABOLISM;PLANT_VITAMIN_B1|THIAMIN_BIOSYNTHESIS#PGPT;INDIRECT_EFFECTS;PLANT_IMMUNE_RESPONSE_STIMULATION;INDUCTION_OF_SYSTEMIC_RESISTANCE|ISR;ISR-VITAMIN_B1|THIAMIN_METABOLISM;ISR-VITAMIN_B1|THIAMIN_BIOSYNTHESIS#PGPT;INDIRECT_EFFECTS;COMPETITIVE_EXCLUSION|CE;CE-BACTERIAL_FITNESS;CE-BACTERIAL…	PGPT0008905	PROKKA_02549	PF13667;PF01964	0.0
thiD	PGPT;DIRECT_EFFECTS;PHYTOHORMONE|PLANT_SIGNAL_PRODUCTION;PLANT_VITAMIN_PRODUCTION;PLANT_VITAMIN_B1|THIAMIN_METABOLISM;PLANT_VITAMIN_B1|THIAMIN_BIOSYNTHESIS#PGPT;INDIRECT_EFFECTS;PLANT_IMMUNE_RESPONSE_STIMULATION;INDUCTION_OF_SYSTEMIC_RESISTANCE|ISR;ISR-VITAMIN_B1|THIAMIN_METABOLISM;ISR-VITAMIN_B1|THIAMIN_BIOSYNTHESIS	PGPT0008915	PROKKA_02454	PF00294;PF08543	0.0
thiO	PGPT;DIRECT_EFFECTS;PHYTOHORMONE|PLANT_SIGNAL_PRODUCTION;PLANT_VITAMIN_PRODUCTION;PLANT_VITAMIN_B1|THIAMIN_METABOLISM;PLANT_VITAMIN_B1|THIAMIN_BIOSYNTHESIS#PGPT;INDIRECT_EFFECTS;PLANT_IMMUNE_RESPONSE_STIMULATION;INDUCTION_OF_SYSTEMIC_RESISTANCE|ISR;ISR-VITAMIN_B1|THIAMIN_METABOLISM;ISR-VITAMIN_B1|THIAMIN_BIOSYNTHESIS#PGPT;INDIRECT_EFFECTS;COLONIZING_PLANT_SYSTEM;COLONIZATION-PLANT_DERIVED_SUBSTRA…	PGPT0008955	PROKKA_02896	PF01266	0.0
dxs	PGPT;DIRECT_EFFECTS;PHYTOHORMONE|PLANT_SIGNAL_PRODUCTION;PLANT_SIGNAL-OTHER_TERPENOID|DERIVATE_PRODUCTION;PLANT_SIGNAL-TERPENOID_DERIVATE_METABOLISM;PLANT_SIGNAL-TERPENOID_BACKBONE_BIOSYNTHESIS#PGPT;DIRECT_EFFECTS;PHYTOHORMONE|PLANT_SIGNAL_PRODUCTION;PLANT_VITAMIN_PRODUCTION;PLANT_VITAMIN_B1|THIAMIN_METABOLISM;PLANT_VITAMIN_B1|THIAMIN_BIOSYNTHESIS#PGPT;INDIRECT_EFFECTS;STRESS_CONTROL|BIOCONTROL;N…	PGPT0008960	PROKKA_01808	PF13292;PF02780;PF02779	0.0
thiG	PGPT;DIRECT_EFFECTS;PHYTOHORMONE|PLANT_SIGNAL_PRODUCTION;PLANT_VITAMIN_PRODUCTION;PLANT_VITAMIN_B1|THIAMIN_METABOLISM;PLANT_VITAMIN_B1|THIAMIN_BIOSYNTHESIS#PGPT;INDIRECT_EFFECTS;PLANT_IMMUNE_RESPONSE_STIMULATION;INDUCTION_OF_SYSTEMIC_RESISTANCE|ISR;ISR-VITAMIN_B1|THIAMIN_METABOLISM;ISR-VITAMIN_B1|THIAMIN_BIOSYNTHESIS#PGPT;INDIRECT_EFFECTS;COLONIZING_PLANT_SYSTEM;COLONIZATION-PLANT_DERIVED_SUBSTRA…	PGPT0008965	PROKKA_02894	PF05690	5.26e-176
thiS	PGPT;DIRECT_EFFECTS;PHYTOHORMONE|PLANT_SIGNAL_PRODUCTION;PLANT_VITAMIN_PRODUCTION;PLANT_VITAMIN_B1|THIAMIN_METABOLISM;PLANT_VITAMIN_B1|THIAMIN_BIOSYNTHESIS#PGPT;INDIRECT_EFFECTS;PLANT_IMMUNE_RESPONSE_STIMULATION;INDUCTION_OF_SYSTEMIC_RESISTANCE|ISR;ISR-VITAMIN_B1|THIAMIN_METABOLISM;ISR-VITAMIN_B1|THIAMIN_BIOSYNTHESIS	PGPT0008970	PROKKA_02895		1.40e-44
thiE	PGPT;DIRECT_EFFECTS;PHYTOHORMONE|PLANT_SIGNAL_PRODUCTION;PLANT_VITAMIN_PRODUCTION;PLANT_VITAMIN_B1|THIAMIN_METABOLISM;PLANT_VITAMIN_B1|THIAMIN_BIOSYNTHESIS#PGPT;INDIRECT_EFFECTS;PLANT_IMMUNE_RESPONSE_STIMULATION;INDUCTION_OF_SYSTEMIC_RESISTANCE|ISR;ISR-VITAMIN_B1|THIAMIN_METABOLISM;ISR-VITAMIN_B1|THIAMIN_BIOSYNTHESIS	PGPT0008995	PROKKA_02898	PF02581	5.50e-121
thiL	PGPT;DIRECT_EFFECTS;PHYTOHORMONE|PLANT_SIGNAL_PRODUCTION;PLANT_VITAMIN_PRODUCTION;PLANT_VITAMIN_B1|THIAMIN_METABOLISM;PLANT_VITAMIN_B1|THIAMIN_BIOSYNTHESIS#PGPT;INDIRECT_EFFECTS;PLANT_IMMUNE_RESPONSE_STIMULATION;INDUCTION_OF_SYSTEMIC_RESISTANCE|ISR;ISR-VITAMIN_B1|THIAMIN_METABOLISM;ISR-VITAMIN_B1|THIAMIN_BIOSYNTHESIS	PGPT0009010	PROKKA_02578	PF00586	0.0
rsgA|engC	PGPT;DIRECT_EFFECTS;PHYTOHORMONE|PLANT_SIGNAL_PRODUCTION;PLANT_VITAMIN_PRODUCTION;PLANT_VITAMIN_B1|THIAMIN_METABOLISM;PLANT_VITAMIN_B1|THIAMIN_BIOSYNTHESIS#PGPT;INDIRECT_EFFECTS;PLANT_IMMUNE_RESPONSE_STIMULATION;INDUCTION_OF_SYSTEMIC_RESISTANCE|ISR;ISR-VITAMIN_B1|THIAMIN_METABOLISM;ISR-VITAMIN_B1|THIAMIN_BIOSYNTHESIS	PGPT0009020	PROKKA_02761	PF01926;PF03193	0.0
adk|AK	PGPT;DIRECT_EFFECTS;PHYTOHORMONE|PLANT_SIGNAL_PRODUCTION;PLANT_VITAMIN_PRODUCTION;PLANT_VITAMIN_B1|THIAMIN_METABOLISM;PLANT_VITAMIN_B1|THIAMIN_BIOSYNTHESIS#PGPT;INDIRECT_EFFECTS;PLANT_IMMUNE_RESPONSE_STIMULATION;INDUCTION_OF_SYSTEMIC_RESISTANCE|ISR;ISR-VITAMIN_B1|THIAMIN_METABOLISM;ISR-VITAMIN_B1|THIAMIN_BIOSYNTHESIS#PGPT;INDIRECT_EFFECTS;COLONIZING_PLANT_SYSTEM;COLONIZATION-PLANT_DERIVED_SUBSTRA…	PGPT0009040	PROKKA_03485	PF13207;PF13238;PF00406	4.68e-101
cytX	PGPT;DIRECT_EFFECTS;PHYTOHORMONE|PLANT_SIGNAL_PRODUCTION;PLANT_VITAMIN_PRODUCTION;PLANT_VITAMIN_B1|THIAMIN_METABOLISM;PLANT_VITAMIN_B1|THIAMIN_TRANSPORT#PGPT;INDIRECT_EFFECTS;PLANT_IMMUNE_RESPONSE_STIMULATION;INDUCTION_OF_SYSTEMIC_RESISTANCE|ISR;ISR-VITAMIN_B1|THIAMIN_METABOLISM;ISR-VITAMIN_B1|THIAMIN_TRANSPORT	PGPT0009075	PROKKA_04054	PF02133	0.0
pdxK|pdxY	PGPT;DIRECT_EFFECTS;PHYTOHORMONE|PLANT_SIGNAL_PRODUCTION;PLANT_VITAMIN_PRODUCTION;PLANT_VITAMIN_B6|PYRIDOXINE|PYRIDOXAL|PYRIDOXAMINE_METABOLISM;PLANT_VITAMIN_B6|PYRIDOXINE|PYRIDOXAL|PYRIDOXAMINE_BIOSYNTHESIS#PGPT;INDIRECT_EFFECTS;STRESS_CONTROL|BIOCONTROL;NEUTRALIZING_ABIOTIC_STRESS;NITROSATIVE|OXIDATIVE_STRESS|ROS_SCAVENGING;OXIDATIVE_STRESS-VITAMIN_B6|PYRIDOXINE|PYRIDOXAL|PYRIDOXAMINE_BIOSYNTHE…	PGPT0009125	PROKKA_00626	PF00294;PF08543	0.0
ydbC	PGPT;DIRECT_EFFECTS;PHYTOHORMONE|PLANT_SIGNAL_PRODUCTION;PLANT_VITAMIN_PRODUCTION;PLANT_VITAMIN_B6|PYRIDOXINE|PYRIDOXAL|PYRIDOXAMINE_METABOLISM;PLANT_VITAMIN_B6|PYRIDOXINE|PYRIDOXAL|PYRIDOXAMINE_BIOSYNTHESIS#PGPT;INDIRECT_EFFECTS;STRESS_CONTROL|BIOCONTROL;NEUTRALIZING_ABIOTIC_STRESS;NITROSATIVE|OXIDATIVE_STRESS|ROS_SCAVENGING;OXIDATIVE_STRESS-VITAMIN_B6|PYRIDOXINE|PYRIDOXAL|PYRIDOXAMINE_BIOSYNTHE…	PGPT0009140	PROKKA_01977	PF00248	1.83e-130
serA	PGPT;DIRECT_EFFECTS;PHYTOHORMONE|PLANT_SIGNAL_PRODUCTION;PLANT_VITAMIN_PRODUCTION;PLANT_VITAMIN_B6|PYRIDOXINE|PYRIDOXAL|PYRIDOXAMINE_METABOLISM;PLANT_VITAMIN_B6|PYRIDOXINE|PYRIDOXAL|PYRIDOXAMINE_BIOSYNTHESIS#PGPT;INDIRECT_EFFECTS;STRESS_CONTROL|BIOCONTROL;NEUTRALIZING_ABIOTIC_STRESS;NITROSATIVE|OXIDATIVE_STRESS|ROS_SCAVENGING;OXIDATIVE_STRESS-VITAMIN_B6|PYRIDOXINE|PYRIDOXAL|PYRIDOXAMINE_BIOSYNTHE…	PGPT0009155	PROKKA_00655	PF00389;PF02826	0.0
serC|pdxF	PGPT;DIRECT_EFFECTS;PHYTOHORMONE|PLANT_SIGNAL_PRODUCTION;PLANT_VITAMIN_PRODUCTION;PLANT_VITAMIN_B6|PYRIDOXINE|PYRIDOXAL|PYRIDOXAMINE_METABOLISM;PLANT_VITAMIN_B6|PYRIDOXINE|PYRIDOXAL|PYRIDOXAMINE_BIOSYNTHESIS#PGPT;INDIRECT_EFFECTS;STRESS_CONTROL|BIOCONTROL;NEUTRALIZING_ABIOTIC_STRESS;NITROSATIVE|OXIDATIVE_STRESS|ROS_SCAVENGING;OXIDATIVE_STRESS-VITAMIN_B6|PYRIDOXINE|PYRIDOXAL|PYRIDOXAMINE_BIOSYNTHE…	PGPT0009160	PROKKA_00999	PF00266	0.0
pdxA	PGPT;DIRECT_EFFECTS;PHYTOHORMONE|PLANT_SIGNAL_PRODUCTION;PLANT_VITAMIN_PRODUCTION;PLANT_VITAMIN_B6|PYRIDOXINE|PYRIDOXAL|PYRIDOXAMINE_METABOLISM;PLANT_VITAMIN_B6|PYRIDOXINE|PYRIDOXAL|PYRIDOXAMINE_BIOSYNTHESIS#PGPT;INDIRECT_EFFECTS;STRESS_CONTROL|BIOCONTROL;NEUTRALIZING_ABIOTIC_STRESS;NITROSATIVE|OXIDATIVE_STRESS|ROS_SCAVENGING;OXIDATIVE_STRESS-VITAMIN_B6|PYRIDOXINE|PYRIDOXAL|PYRIDOXAMINE_BIOSYNTHE…	PGPT0009165	PROKKA_01355	PF00398	5.06e-30
thrC	PGPT;DIRECT_EFFECTS;PHYTOHORMONE|PLANT_SIGNAL_PRODUCTION;PLANT_VITAMIN_PRODUCTION;PLANT_VITAMIN_B6|PYRIDOXINE|PYRIDOXAL|PYRIDOXAMINE_METABOLISM;PLANT_VITAMIN_B6|PYRIDOXINE|PYRIDOXAL|PYRIDOXAMINE_BIOSYNTHESIS#PGPT;INDIRECT_EFFECTS;STRESS_CONTROL|BIOCONTROL;NEUTRALIZING_ABIOTIC_STRESS;NITROSATIVE|OXIDATIVE_STRESS|ROS_SCAVENGING;OXIDATIVE_STRESS-VITAMIN_B6|PYRIDOXINE|PYRIDOXAL|PYRIDOXAMINE_BIOSYNTHE…	PGPT0009175	PROKKA_02724	PF00291	0.0
pdxS|pdx1|yaaD	PGPT;DIRECT_EFFECTS;PHYTOHORMONE|PLANT_SIGNAL_PRODUCTION;PLANT_VITAMIN_PRODUCTION;PLANT_VITAMIN_B6|PYRIDOXINE|PYRIDOXAL|PYRIDOXAMINE_METABOLISM;PLANT_VITAMIN_B6|PYRIDOXINE|PYRIDOXAL|PYRIDOXAMINE_BIOSYNTHESIS#PGPT;INDIRECT_EFFECTS;STRESS_CONTROL|BIOCONTROL;NEUTRALIZING_ABIOTIC_STRESS;NITROSATIVE|OXIDATIVE_STRESS|ROS_SCAVENGING;OXIDATIVE_STRESS-VITAMIN_B6|PYRIDOXINE|PYRIDOXAL|PYRIDOXAMINE_BIOSYNTHE…	PGPT0009180	PROKKA_02400	PF01680;PF05690	0.0
pdxT|pdx2|yaaE	PGPT;DIRECT_EFFECTS;PHYTOHORMONE|PLANT_SIGNAL_PRODUCTION;PLANT_VITAMIN_PRODUCTION;PLANT_VITAMIN_B6|PYRIDOXINE|PYRIDOXAL|PYRIDOXAMINE_METABOLISM;PLANT_VITAMIN_B6|PYRIDOXINE|PYRIDOXAL|PYRIDOXAMINE_BIOSYNTHESIS#PGPT;INDIRECT_EFFECTS;STRESS_CONTROL|BIOCONTROL;NEUTRALIZING_ABIOTIC_STRESS;NITROSATIVE|OXIDATIVE_STRESS|ROS_SCAVENGING;OXIDATIVE_STRESS-VITAMIN_B6|PYRIDOXINE|PYRIDOXAL|PYRIDOXAMINE_BIOSYNTHE…	PGPT0009185	PROKKA_02394	PF07685;PF01174	3.24e-160
GULO_like	PGPT;DIRECT_EFFECTS;PHYTOHORMONE|PLANT_SIGNAL_PRODUCTION;PLANT_VITAMIN_PRODUCTION;PLANT_VITAMIN_C|ASCORBIC_ACID_METABOLISM;PLANT_VITAMIN_C|ASCORBIC_ACID_BIOSYNTHESIS#PGPT;INDIRECT_EFFECTS;STRESS_CONTROL|BIOCONTROL;NEUTRALIZING_ABIOTIC_STRESS;NITROSATIVE|OXIDATIVE_STRESS|ROS_SCAVENGING;OXIDATIVE_STRESS-VITAMIN_C|ASCORBIC_ACID_BIOSYNTHESIS	PGPT0009350	PROKKA_04056	PF04030;PF01565	1.45e-46
menF	PGPT;DIRECT_EFFECTS;PHYTOHORMONE|PLANT_SIGNAL_PRODUCTION;PLANT_VITAMIN_PRODUCTION;PLANT_VITAMIN_K_METABOLISM;PLANT_VITAMIN_K_BIOSYNTHESIS	PGPT0009360	PROKKA_03230	PF00425	0.0
menD	PGPT;DIRECT_EFFECTS;PHYTOHORMONE|PLANT_SIGNAL_PRODUCTION;PLANT_VITAMIN_PRODUCTION;PLANT_VITAMIN_K_METABOLISM;PLANT_VITAMIN_K_BIOSYNTHESIS	PGPT0009365	PROKKA_03234	PF02776	0.0
menH	PGPT;DIRECT_EFFECTS;PHYTOHORMONE|PLANT_SIGNAL_PRODUCTION;PLANT_VITAMIN_PRODUCTION;PLANT_VITAMIN_K_METABOLISM;PLANT_VITAMIN_K_BIOSYNTHESIS	PGPT0009370	PROKKA_00238	PF00561;PF12697;PF12146	7.59e-18
menC	PGPT;DIRECT_EFFECTS;PHYTOHORMONE|PLANT_SIGNAL_PRODUCTION;PLANT_VITAMIN_PRODUCTION;PLANT_VITAMIN_K_METABOLISM;PLANT_VITAMIN_K_BIOSYNTHESIS	PGPT0009375	PROKKA_03236	PF13378	0.0
menE	PGPT;DIRECT_EFFECTS;PHYTOHORMONE|PLANT_SIGNAL_PRODUCTION;PLANT_VITAMIN_PRODUCTION;PLANT_VITAMIN_K_METABOLISM;PLANT_VITAMIN_K_BIOSYNTHESIS	PGPT0009380	PROKKA_03347	PF00501;PF13193	0.0
menB	PGPT;DIRECT_EFFECTS;PHYTOHORMONE|PLANT_SIGNAL_PRODUCTION;PLANT_VITAMIN_PRODUCTION;PLANT_VITAMIN_K_METABOLISM;PLANT_VITAMIN_K_BIOSYNTHESIS	PGPT0009385	PROKKA_03346	PF00378;PF16113	0.0
menA	PGPT;DIRECT_EFFECTS;PHYTOHORMONE|PLANT_SIGNAL_PRODUCTION;PLANT_VITAMIN_PRODUCTION;PLANT_VITAMIN_K_METABOLISM;PLANT_VITAMIN_K_BIOSYNTHESIS	PGPT0009395	PROKKA_03348	PF01040	0.0
wrbA	PGPT;DIRECT_EFFECTS;PHYTOHORMONE|PLANT_SIGNAL_PRODUCTION;PLANT_VITAMIN_PRODUCTION;PLANT_VITAMIN_K_METABOLISM;PLANT_VITAMIN_K_BIOSYNTHESIS	PGPT0009460	PROKKA_03422		7.84e-26
hppD	PGPT;DIRECT_EFFECTS;PHYTOHORMONE|PLANT_SIGNAL_PRODUCTION;PLANT_VITAMIN_PRODUCTION;PLANT_VITAMIN_E_METABOLISM;PLANT_VITAMIN_E_BIOSYNTHESIS#PGPT;INDIRECT_EFFECTS;STRESS_CONTROL|BIOCONTROL;NEUTRALIZING_ABIOTIC_STRESS;NITROSATIVE|OXIDATIVE_STRESS|ROS_SCAVENGING;OXIDATIVE_STRESS-VITAMIN_E_BIOSYNTHESIS#PGPT;INDIRECT_EFFECTS;COLONIZING_PLANT_SYSTEM;COLONIZATION-PLANT_DERIVED_SUBSTRATE_USAGE;PLANT_DERIVE…	PGPT0009480	PROKKA_04101	PF00903	0.0
ubiB|aarF	PGPT;DIRECT_EFFECTS;PHYTOHORMONE|PLANT_SIGNAL_PRODUCTION;PLANT_SIGNAL-UBIQUINONE|COENZYME_Q_PRODUCTION;PLANT_SIGNAL-UBIQUINONE|COENZYME_Q_METABOLISM;PLANT_SIGNAL-UBIQUINONE|COENZYME_Q_BIOSYNTHESIS#PGPT;INDIRECT_EFFECTS;STRESS_CONTROL|BIOCONTROL;NEUTRALIZING_ABIOTIC_STRESS;NITROSATIVE|OXIDATIVE_STRESS|ROS_SCAVENGING;OXIDATIVE_STRESS-UBIQUINONE|COENZYME_Q_PATHWAY	PGPT0009520	PROKKA_02968	PF03109	1.62e-90
ubiE	PGPT;DIRECT_EFFECTS;PHYTOHORMONE|PLANT_SIGNAL_PRODUCTION;PLANT_SIGNAL-UBIQUINONE|COENZYME_Q_PRODUCTION;PLANT_SIGNAL-UBIQUINONE|COENZYME_Q_METABOLISM;PLANT_SIGNAL-UBIQUINONE|COENZYME_Q_BIOSYNTHESIS#PGPT;INDIRECT_EFFECTS;STRESS_CONTROL|BIOCONTROL;NEUTRALIZING_ABIOTIC_STRESS;NITROSATIVE|OXIDATIVE_STRESS|ROS_SCAVENGING;OXIDATIVE_STRESS-UBIQUINONE|COENZYME_Q_PATHWAY	PGPT0009535	PROKKA_03229	PF08241;PF08242;PF13489;PF13649;PF13847;PF01209	0.0
toxF	PGPT;INDIRECT_EFFECTS;STRESS_CONTROL|BIOCONTROL;NEUTRALIZING_BIOTIC_STRESS;BACTERICIDAL_COMPOUNDS|ANTIBIOTICS;BACTERICIDAL-TOXOFLAVIN_METABOLISM#PGPT;INDIRECT_EFFECTS;STRESS_CONTROL|BIOCONTROL;NEUTRALIZING_BIOTIC_STRESS;FUNGICIDAL_COMPOUNDS|ANTIBIOTICS;FUNGICIDAL-TOXOFLAVIN_METABOLISM#PGPT;INDIRECT_EFFECTS;STRESS_CONTROL|BIOCONTROL;NEUTRALIZING_ABIOTIC_STRESS;NEUTRALIZING_HERBICIDIAL_STRESS;HERBI…	PGPT0009795	PROKKA_01487	PF04657	0.0
iorB	PGPT;INDIRECT_EFFECTS;COMPETITIVE_EXCLUSION|CE;CE-BACTERIAL_FITNESS;CE-BACTERIAL_FITNESS-RESISTANCE_TO_ANTIMICROBIAL|TOXIC_COMPOUNDS;CE-BACTERIAL_FITNESS-QUINOLINE_RESISTANCE	PGPT0009811	PROKKA_02815	PF06224	5.21e-35
thnT|cmmT	PGPT;INDIRECT_EFFECTS;STRESS_CONTROL|BIOCONTROL;NEUTRALIZING_BIOTIC_STRESS;BACTERICIDAL_COMPOUNDS|ANTIBIOTICS;BACTERICIDAL-AMYCIN_DERIVATE_BIOSYNTHESIS	PGPT0010110	PROKKA_03056	PF03576	1.32e-51
actIV	PGPT;INDIRECT_EFFECTS;STRESS_CONTROL|BIOCONTROL;NEUTRALIZING_BIOTIC_STRESS;BACTERICIDAL_COMPOUNDS|ANTIBIOTICS;BACTERICIDAL-TYPE_II_POLYKETIDE-ACTINORHODIN|MEDERMYCIN|DIHYDROKALAFUNGIN_METABOLISM	PGPT0010265	PROKKA_03250	PF00753	7.00e-17
oxyQ	PGPT;INDIRECT_EFFECTS;STRESS_CONTROL|BIOCONTROL;NEUTRALIZING_BIOTIC_STRESS;BACTERICIDAL_COMPOUNDS|ANTIBIOTICS;BACTERICIDAL-TYPE_II_POLYKETIDE-OXY-|CHLOR-|TETRACYCLINE_METABOLISM	PGPT0010335	PROKKA_02929	PF00155	2.29e-118
otrA|tetM|tetO	PGPT;INDIRECT_EFFECTS;STRESS_CONTROL|BIOCONTROL;NEUTRALIZING_BIOTIC_STRESS;BACTERICIDAL_COMPOUNDS|ANTIBIOTICS;BACTERICIDAL-TYPE_II_POLYKETIDE-OXY-|CHLOR-|TETRACYCLINE_METABOLISM#PGPT;INDIRECT_EFFECTS;COMPETITIVE_EXCLUSION|CE;CE-BACTERIAL_FITNESS;CE-BACTERIAL_FITNESS-RESISTANCE_TO_ANTIMICROBIAL|TOXIC_COMPOUNDS;CE-BACTERIAL_FITNESS-TETRACYCLINE_RESISTANCE	PGPT0010355	PROKKA_02104	PF14492;PF00009	1.24e-44
otrB|tcr	PGPT;INDIRECT_EFFECTS;STRESS_CONTROL|BIOCONTROL;NEUTRALIZING_BIOTIC_STRESS;BACTERICIDAL_COMPOUNDS|ANTIBIOTICS;BACTERICIDAL-TYPE_II_POLYKETIDE-OXY-|CHLOR-|TETRACYCLINE_METABOLISM#PGPT;INDIRECT_EFFECTS;COMPETITIVE_EXCLUSION|CE;CE-BACTERIAL_FITNESS;CE-BACTERIAL_FITNESS-RESISTANCE_TO_ANTIMICROBIAL|TOXIC_COMPOUNDS;CE-BACTERIAL_FITNESS-TETRACYCLINE_RESISTANCE	PGPT0010360	PROKKA_03898	PF07690;PF00083	9.74e-123
eryBII	PGPT;INDIRECT_EFFECTS;STRESS_CONTROL|BIOCONTROL;NEUTRALIZING_BIOTIC_STRESS;BACTERICIDAL_COMPOUNDS|ANTIBIOTICS;BACTERICIDAL-ERYTHROMYCIN_METABOLISM	PGPT0010855	PROKKA_00231	PF00248	2.67e-153
cefG	PGPT;INDIRECT_EFFECTS;STRESS_CONTROL|BIOCONTROL;NEUTRALIZING_BIOTIC_STRESS;BACTERICIDAL_COMPOUNDS|ANTIBIOTICS;BACTERICIDAL-CEPHALOPORIN_METABOLISM	PGPT0011015	PROKKA_01482	PF00561	4.46e-63
cah	PGPT;INDIRECT_EFFECTS;STRESS_CONTROL|BIOCONTROL;NEUTRALIZING_BIOTIC_STRESS;BACTERICIDAL_COMPOUNDS|ANTIBIOTICS;BACTERICIDAL-CEPHALOPORIN_METABOLISM	PGPT0011020	PROKKA_03376	PF05448;PF00326	0.0
rifL|asm44	PGPT;INDIRECT_EFFECTS;STRESS_CONTROL|BIOCONTROL;NEUTRALIZING_BIOTIC_STRESS;BACTERICIDAL_COMPOUNDS|ANTIBIOTICS;BACTERICIDAL-ANSAMITOCIN|RIFAMYCIN_METABOLISM#PGPT;INDIRECT_EFFECTS;STRESS_CONTROL|BIOCONTROL;NEUTRALIZING_BIOTIC_STRESS;FUNGICIDAL_COMPOUNDS|ANTIBIOTICS;FUNGICIDAL-ANSAMITOCIN|RIFAMYCIN_METABOLISM	PGPT0011180	PROKKA_03549	PF01408;PF02894	1.14e-35
tktA|tktB	PGPT;INDIRECT_EFFECTS;STRESS_CONTROL|BIOCONTROL;NEUTRALIZING_BIOTIC_STRESS;BACTERICIDAL_COMPOUNDS|ANTIBIOTICS;BACTERICIDAL-ANSAMITOCIN|RIFAMYCIN_METABOLISM#PGPT;INDIRECT_EFFECTS;STRESS_CONTROL|BIOCONTROL;NEUTRALIZING_BIOTIC_STRESS;FUNGICIDAL_COMPOUNDS|ANTIBIOTICS;FUNGICIDAL-ANSAMITOCIN|RIFAMYCIN_METABOLISM#PGPT;INDIRECT_EFFECTS;COLONIZING_PLANT_SYSTEM;COLONIZATION-PLANT_DERIVED_SUBSTRATE_USAGE;PL…	PGPT0011200	PROKKA_04168	PF02780;PF02779	0.0
pepM|aepX	PGPT;INDIRECT_EFFECTS;STRESS_CONTROL|BIOCONTROL;NEUTRALIZING_BIOTIC_STRESS;BACTERICIDAL_COMPOUNDS|ANTIBIOTICS;BACTERICIDAL-ANTIBIOTIC_PHOSPHONATE_SUBSTANCES#PGPT;INDIRECT_EFFECTS;STRESS_CONTROL|BIOCONTROL;NEUTRALIZING_BIOTIC_STRESS;BACTERICIDAL_COMPOUNDS|ANTIBIOTICS;BACTERICIDAL-FOSFOMYCIN_BIOSYNTHESIS	PGPT0011300	PROKKA_03952	PF13714	7.70e-18
acpP	PGPT;INDIRECT_EFFECTS;STRESS_CONTROL|BIOCONTROL;NEUTRALIZING_BIOTIC_STRESS;BACTERICIDAL_COMPOUNDS|ANTIBIOTICS;BACTERICIDAL-AURACHIN_METABOLISM#PGPT;INDIRECT_EFFECTS;STRESS_CONTROL|BIOCONTROL;NEUTRALIZING_ABIOTIC_STRESS;NITROSATIVE|OXIDATIVE_STRESS|ROS_SCAVENGING;OXIDATIVE_STRESS-ARYLPOLYENE_BIOSYNTHESIS	PGPT0011375	PROKKA_02527	PF00550	1.35e-49
redL	PGPT;INDIRECT_EFFECTS;STRESS_CONTROL|BIOCONTROL;NEUTRALIZING_BIOTIC_STRESS;BACTERICIDAL_COMPOUNDS|ANTIBIOTICS;BACTERICIDAL-PRODIGIOSIN_METABOLISM	PGPT0011615	PROKKA_03062	PF01073;PF01370;PF16363;PF07993;PF04321	1.99e-19
rseP	PGPT;INDIRECT_EFFECTS;STRESS_CONTROL|BIOCONTROL;NEUTRALIZING_BIOTIC_STRESS;BACTERICIDAL_COMPOUNDS|ANTIBIOTICS;BACTERICIDAL-BACTERIOCINS|LANTIBIOITC|NISIN#PGPT;INDIRECT_EFFECTS;STRESS_CONTROL|BIOCONTROL;NEUTRALIZING_ABIOTIC_STRESS;NEUTRALIZING_SALINITY_STRESS;SALINITY_STRESS-HALOTOLERANCE_RELATED_ENZYMES#PGPT;INDIRECT_EFFECTS;COLONIZING_PLANT_SYSTEM;COLONIZATION-MOTILITY|CHEMOTAXIS;MOTILITY-PILUS|…	PGPT0011685	PROKKA_01555	PF13180;PF02163	9.67e-41
nisT|spaT	PGPT;INDIRECT_EFFECTS;STRESS_CONTROL|BIOCONTROL;NEUTRALIZING_BIOTIC_STRESS;BACTERICIDAL_COMPOUNDS|ANTIBIOTICS;BACTERICIDAL-BACTERIOCINS|LANTIBIOITC|NISIN#PGPT;INDIRECT_EFFECTS;COMPETITIVE_EXCLUSION|CE;CE-BACTERIAL_FITNESS;CE-BACTERIAL_FITNESS-RESISTANCE_TO_ANTIMICROBIAL|TOXIC_COMPOUNDS;CE-BACTERIAL_FITNESS-LANTIBIOITC_RESISTANCE	PGPT0011745	PROKKA_03001	PF13304;PF00005;PF02463	1.21e-59
ntdC	PGPT;INDIRECT_EFFECTS;STRESS_CONTROL|BIOCONTROL;NEUTRALIZING_BIOTIC_STRESS;FUNGICIDAL_COMPOUNDS|ANTIBIOTICS;FUNGICIDAL-KANOSAMINE_METABOLISM	PGPT0011875	PROKKA_04121	PF01408;PF02894	3.43e-28
asm17	PGPT;INDIRECT_EFFECTS;STRESS_CONTROL|BIOCONTROL;NEUTRALIZING_BIOTIC_STRESS;FUNGICIDAL_COMPOUNDS|ANTIBIOTICS;FUNGICIDAL-ANSAMITOCIN_P-3_METABOLISM#PGPT;INDIRECT_EFFECTS;STRESS_CONTROL|BIOCONTROL;NEUTRALIZING_BIOTIC_STRESS;TUMORICIDAL_COMPOUNDS;TUMORICIDAL-ANSAMITOCIN_P-3_METABOLISM	PGPT0011950	PROKKA_00323	PF13578;PF01596;PF01135	1.88e-38
chiA|chtA|chiI	PGPT;INDIRECT_EFFECTS;STRESS_CONTROL|BIOCONTROL;NEUTRALIZING_BIOTIC_STRESS;FUNGICIDAL_COMPOUNDS|ANTIBIOTICS;FUNGICIDAL-CHITINOLYTIC_ACTIVITIES#PGPT;INDIRECT_EFFECTS;COLONIZING_PLANT_SYSTEM;COLONIZATION-PLANT_DERIVED_SUBSTRATE_USAGE;PLANT_DERIVED_GLYCOSIDE_UTILIZATION;PLANT_DERIVED_GLYCOSIDE-GLYCOSIDASES|GLYCOSYLHYDROLASES#PGPT;INDIRECT_EFFECTS;COLONIZING_PLANT_SYSTEM;COLONIZATION-PLANT_DERIVED_SU…	PGPT0012130	PROKKA_03315	PF00704	0.0
HEXA_B_like|exo|chb	PGPT;INDIRECT_EFFECTS;STRESS_CONTROL|BIOCONTROL;NEUTRALIZING_BIOTIC_STRESS;FUNGICIDAL_COMPOUNDS|ANTIBIOTICS;FUNGICIDAL-CHITINOLYTIC_ACTIVITIES#PGPT;INDIRECT_EFFECTS;COLONIZING_PLANT_SYSTEM;COLONIZATION-PLANT_DERIVED_SUBSTRATE_USAGE;PLANT_DERIVED_COMPLEX_SUGAR_UTILIZATION;PLANT_DERIVED_GLUCAN|GLYCAN_BREAKDOWN#PGPT;INDIRECT_EFFECTS;COLONIZING_PLANT_SYSTEM;COLONIZATION-PLANT_DERIVED_SUBSTRATE_USAGE;…	PGPT0012150	PROKKA_04136		1.22e-174
nagZ	PGPT;INDIRECT_EFFECTS;STRESS_CONTROL|BIOCONTROL;NEUTRALIZING_BIOTIC_STRESS;FUNGICIDAL_COMPOUNDS|ANTIBIOTICS;FUNGICIDAL-CHITINOLYTIC_ACTIVITIES#PGPT;INDIRECT_EFFECTS;COLONIZING_PLANT_SYSTEM;COLONIZATION-PLANT_DERIVED_SUBSTRATE_USAGE;PLANT_DERIVED_COMPLEX_SUGAR_UTILIZATION;PLANT_DERIVED_GLUCAN|GLYCAN_BREAKDOWN#PGPT;INDIRECT_EFFECTS;COLONIZING_PLANT_SYSTEM;COLONIZATION-PLANT_DERIVED_SUBSTRATE_USAGE;…	PGPT0012175	PROKKA_00446		4.13e-92
yajQ	PGPT;INDIRECT_EFFECTS;STRESS_CONTROL|BIOCONTROL;NEUTRALIZING_BIOTIC_STRESS;FUNGICIDAL_COMPOUNDS|ANTIBIOTICS;FUNGICIDAL-MOTILITY-MEDIATED_DEFENSE_SIGNALLING#PGPT;INDIRECT_EFFECTS;COLONIZING_PLANT_SYSTEM;OTHER_COLONIZATION_RELATED_PROTEINS;COLONIZATION-HOST_INVASION_FACTORS;HOST_INVASION-HOST_INFECTION_MEDIATOR	PGPT0012210	PROKKA_03187	PF04461	1.43e-114
lysS	PGPT;INDIRECT_EFFECTS;STRESS_CONTROL|BIOCONTROL;NEUTRALIZING_BIOTIC_STRESS;FUNGICIDAL_COMPOUNDS|ANTIBIOTICS;FUNGICIDAL-MOTILITY-MEDIATED_DEFENSE_SIGNALLING	PGPT0012225	PROKKA_00153	PF00152;PF01409;PF01336	0.0
pur3	PGPT;INDIRECT_EFFECTS;STRESS_CONTROL|BIOCONTROL;NEUTRALIZING_BIOTIC_STRESS;FUNGICIDAL_COMPOUNDS|ANTIBIOTICS;FUNGICIDAL-PUROMYCIN_METABOLISM	PGPT0012270	PROKKA_02762	PF00459	3.69e-70
degU	PGPT;INDIRECT_EFFECTS;STRESS_CONTROL|BIOCONTROL;NEUTRALIZING_BIOTIC_STRESS;OTHER_BIOTIC_STRESS_RESISTANCE_GENES;BIOTIC_STRESS_RESISTANCE-BACILYSIN_METABOLISM#PGPT;INDIRECT_EFFECTS;STRESS_CONTROL|BIOCONTROL;NEUTRALIZING_ABIOTIC_STRESS;NEUTRALIZING_SALINITY_STRESS;SALINITY_STRESS_SIGNALLING#PGPT;INDIRECT_EFFECTS;COMPETITIVE_EXCLUSION|CE;CE-QUORUM_SENSING_RESPONSE|BIOFILM_FORMATION;CE-QSR-AUTOINDUCE…	PGPT0012750	PROKKA_01915	PF00072	4.13e-24
bacC	PGPT;INDIRECT_EFFECTS;STRESS_CONTROL|BIOCONTROL;NEUTRALIZING_BIOTIC_STRESS;OTHER_BIOTIC_STRESS_RESISTANCE_GENES;BIOTIC_STRESS_RESISTANCE-BACILYSIN_METABOLISM	PGPT0012770	PROKKA_02116	PF00106;PF13561	1.25e-46
pqsE	PGPT;INDIRECT_EFFECTS;STRESS_CONTROL|BIOCONTROL;NEUTRALIZING_BIOTIC_STRESS;BIOTIC_STRESS_RESISTANCE-PHENAZINE_DERIVATES;BIOTIC_STRESS_RESISTANCE-PHENAZINE_BIOSYNTHESIS#PGPT;INDIRECT_EFFECTS;COMPETITIVE_EXCLUSION|CE;CE-QUORUM_SENSING_RESPONSE|BIOFILM_FORMATION;CE-QSR-AUTOINDUCER_PERCEPTION;CE-QSR-AI-1_LasI_PERCIPITATION|SIGNALLING|AHL|NAHL#PGPT;INDIRECT_EFFECTS;COMPETITIVE_EXCLUSION|CE;CE-QUORUM_S…	PGPT0012840	PROKKA_03360		5.14e-68
yddE	PGPT;INDIRECT_EFFECTS;STRESS_CONTROL|BIOCONTROL;NEUTRALIZING_BIOTIC_STRESS;BIOTIC_STRESS_RESISTANCE-PHENAZINE_DERIVATES;BIOTIC_STRESS_RESISTANCE-PHENAZINE_BIOSYNTHESIS#PGPT;INDIRECT_EFFECTS;COLONIZING_PLANT_SYSTEM;COLONIZATION-PLANT_DERIVED_SUBSTRATE_USAGE;PLANT_DERIVED_ORGANIC_ACID_UTILIZATION;PLANT_DERIVED_SHIKIMATE_DEGRADATION	PGPT0012850	PROKKA_02760	PF00275	0.0
aroA	PGPT;INDIRECT_EFFECTS;STRESS_CONTROL|BIOCONTROL;NEUTRALIZING_BIOTIC_STRESS;BIOTIC_STRESS_RESISTANCE-PHENAZINE_DERIVATES;BIOTIC_STRESS_RESISTANCE-PHENAZINE-1-CARBOXYLIC_ACID_BIOSYNTHESIS	PGPT0012865	PROKKA_02365	PF01761;PF00465;PF13685	0.0
aroB	PGPT;INDIRECT_EFFECTS;STRESS_CONTROL|BIOCONTROL;NEUTRALIZING_BIOTIC_STRESS;BIOTIC_STRESS_RESISTANCE-PHENAZINE_DERIVATES;BIOTIC_STRESS_RESISTANCE-PHENAZINE-1-CARBOXYLIC_ACID_BIOSYNTHESIS#PGPT;INDIRECT_EFFECTS;COLONIZING_PLANT_SYSTEM;COLONIZATION-PLANT_DERIVED_SUBSTRATE_USAGE;PLANT_DERIVED_ORGANIC_ACID_UTILIZATION;PLANT_DERIVED_SHIKIMATE_DEGRADATION	PGPT0012875	PROKKA_02367	PF01264	0.0
aroKB	PGPT;INDIRECT_EFFECTS;STRESS_CONTROL|BIOCONTROL;NEUTRALIZING_BIOTIC_STRESS;BIOTIC_STRESS_RESISTANCE-PHENAZINE_DERIVATES;BIOTIC_STRESS_RESISTANCE-PHENAZINE-1-CARBOXYLIC_ACID_BIOSYNTHESIS#PGPT;INDIRECT_EFFECTS;COLONIZING_PLANT_SYSTEM;COLONIZATION-PLANT_DERIVED_SUBSTRATE_USAGE;PLANT_DERIVED_ORGANIC_ACID_UTILIZATION;PLANT_DERIVED_SHIKIMATE_DEGRADATION#PGPT;INDIRECT_EFFECTS;COLONIZING_PLANT_SYSTEM;COL…	PGPT0012880	PROKKA_00065		3.94e-30
aroE	PGPT;INDIRECT_EFFECTS;STRESS_CONTROL|BIOCONTROL;NEUTRALIZING_BIOTIC_STRESS;BIOTIC_STRESS_RESISTANCE-PHENAZINE_DERIVATES;BIOTIC_STRESS_RESISTANCE-PHENAZINE-1-CARBOXYLIC_ACID_BIOSYNTHESIS	PGPT0012890	PROKKA_04102	PF08501	4.54e-177
aroL|aroK	PGPT;INDIRECT_EFFECTS;STRESS_CONTROL|BIOCONTROL;NEUTRALIZING_BIOTIC_STRESS;BIOTIC_STRESS_RESISTANCE-PHENAZINE_DERIVATES;BIOTIC_STRESS_RESISTANCE-PHENAZINE-1-CARBOXYLIC_ACID_BIOSYNTHESIS#PGPT;INDIRECT_EFFECTS;COLONIZING_PLANT_SYSTEM;COLONIZATION-PLANT_DERIVED_SUBSTRATE_USAGE;PLANT_DERIVED_ORGANIC_ACID_UTILIZATION;PLANT_DERIVED_SHIKIMATE_DEGRADATION	PGPT0012900	PROKKA_02366	PF13238;PF01202	7.72e-111
aroQ|qutE	PGPT;INDIRECT_EFFECTS;STRESS_CONTROL|BIOCONTROL;NEUTRALIZING_BIOTIC_STRESS;BIOTIC_STRESS_RESISTANCE-PHENAZINE_DERIVATES;BIOTIC_STRESS_RESISTANCE-PHENAZINE-1-CARBOXYLIC_ACID_BIOSYNTHESIS#PGPT;INDIRECT_EFFECTS;COLONIZING_PLANT_SYSTEM;COLONIZATION-PLANT_DERIVED_SUBSTRATE_USAGE;PLANT_DERIVED_AROMATIC|PHENOLIC_COMPOUND_UTILIZATION;PLANT_DERIVED_QUINATE_CATABOLISM	PGPT0012905	PROKKA_03418	PF01220	8.39e-99
aroF	PGPT;INDIRECT_EFFECTS;STRESS_CONTROL|BIOCONTROL;NEUTRALIZING_BIOTIC_STRESS;BIOTIC_STRESS_RESISTANCE-PHENAZINE_DERIVATES;BIOTIC_STRESS_RESISTANCE-PHENAZINE-1-CARBOXYLIC_ACID_BIOSYNTHESIS	PGPT0012910	PROKKA_03653	PF00800	1.21e-42
3_deoxy_7_phosphoheptulonate_synthase|aroF|aroG|aroH	PGPT;INDIRECT_EFFECTS;STRESS_CONTROL|BIOCONTROL;NEUTRALIZING_BIOTIC_STRESS;BIOTIC_STRESS_RESISTANCE-PHENAZINE_DERIVATES;BIOTIC_STRESS_RESISTANCE-PHENAZINE-1-CARBOXYLIC_ACID_BIOSYNTHESIS	PGPT0012920	PROKKA_01709	PF01474	0.0
soxR	PGPT;INDIRECT_EFFECTS;STRESS_CONTROL|BIOCONTROL;NEUTRALIZING_ABIOTIC_STRESS;NITROSATIVE|OXIDATIVE_STRESS|ROS_SCAVENGING;NITROSATIVE|OXIDATIVE_STRESS|ROS_REGULATORY_PROTEINS	PGPT0012955	PROKKA_03603	PF00376;PF09278;PF13411	3.99e-95
oxyR	PGPT;INDIRECT_EFFECTS;STRESS_CONTROL|BIOCONTROL;NEUTRALIZING_ABIOTIC_STRESS;NITROSATIVE|OXIDATIVE_STRESS|ROS_SCAVENGING;NITROSATIVE|OXIDATIVE_STRESS|ROS_REGULATORY_PROTEINS#PGPT;INDIRECT_EFFECTS;STRESS_CONTROL|BIOCONTROL;NEUTRALIZING_ABIOTIC_STRESS;NITROSATIVE|OXIDATIVE_STRESS|ROS_SCAVENGING;DETOXIFICATION_OF_PEROXIDIZED_COMPOUNDS#PGPT;INDIRECT_EFFECTS;COMPETITIVE_EXCLUSION|CE;CE-QUORUM_SENSING_R…	PGPT0012965	PROKKA_04127	PF00126;PF03466	5.42e-15
yggE	PGPT;INDIRECT_EFFECTS;STRESS_CONTROL|BIOCONTROL;NEUTRALIZING_ABIOTIC_STRESS;NITROSATIVE|OXIDATIVE_STRESS|ROS_SCAVENGING;NITROSATIVE|OXIDATIVE_STRESS|ROS_REGULATORY_PROTEINS	PGPT0012980	PROKKA_01635	PF04402	2.01e-90
ompR	PGPT;INDIRECT_EFFECTS;STRESS_CONTROL|BIOCONTROL;NEUTRALIZING_ABIOTIC_STRESS;NITROSATIVE|OXIDATIVE_STRESS|ROS_SCAVENGING;NITROSATIVE|OXIDATIVE_STRESS|ROS_REGULATORY_PROTEINS#PGPT;INDIRECT_EFFECTS;STRESS_CONTROL|BIOCONTROL;NEUTRALIZING_ABIOTIC_STRESS;NEUTRALIZING_OSMOTIC_STRESS;OSMOTIC_STRESS_SIGNALLUING#PGPT;INDIRECT_EFFECTS;COMPETITIVE_EXCLUSION|CE;CE-QUORUM_SENSING_RESPONSE|BIOFILM_FORMATION;CE-…	PGPT0012985	PROKKA_03294	PF00072;PF00486	7.59e-75
nsrR|yjeB	PGPT;INDIRECT_EFFECTS;STRESS_CONTROL|BIOCONTROL;NEUTRALIZING_ABIOTIC_STRESS;NITROSATIVE|OXIDATIVE_STRESS|ROS_SCAVENGING;NITRIC_OXIDE_REDUCTION	PGPT0013005	PROKKA_00783	PF02082	8.43e-99
gsiA	PGPT;INDIRECT_EFFECTS;STRESS_CONTROL|BIOCONTROL;NEUTRALIZING_ABIOTIC_STRESS;NITROSATIVE|OXIDATIVE_STRESS|ROS_SCAVENGING;OXIDATIVE_STRESS-GLUTATHION_METABOLISM	PGPT0013015	PROKKA_03943	PF13191;PF13304;PF13401;PF00005;PF08352;PF02463	0.0
gsiB	PGPT;INDIRECT_EFFECTS;STRESS_CONTROL|BIOCONTROL;NEUTRALIZING_ABIOTIC_STRESS;NITROSATIVE|OXIDATIVE_STRESS|ROS_SCAVENGING;OXIDATIVE_STRESS-GLUTATHION_METABOLISM	PGPT0013020	PROKKA_03942	PF00496	0.0
gsiC	PGPT;INDIRECT_EFFECTS;STRESS_CONTROL|BIOCONTROL;NEUTRALIZING_ABIOTIC_STRESS;NITROSATIVE|OXIDATIVE_STRESS|ROS_SCAVENGING;OXIDATIVE_STRESS-GLUTATHION_METABOLISM	PGPT0013025	PROKKA_03945	PF00528	0.0
gsiD	PGPT;INDIRECT_EFFECTS;STRESS_CONTROL|BIOCONTROL;NEUTRALIZING_ABIOTIC_STRESS;NITROSATIVE|OXIDATIVE_STRESS|ROS_SCAVENGING;OXIDATIVE_STRESS-GLUTATHION_METABOLISM	PGPT0013030	PROKKA_03944	PF00528	0.0
yqjG	PGPT;INDIRECT_EFFECTS;STRESS_CONTROL|BIOCONTROL;NEUTRALIZING_ABIOTIC_STRESS;NITROSATIVE|OXIDATIVE_STRESS|ROS_SCAVENGING;OXIDATIVE_STRESS-GLUTATHION_METABOLISM	PGPT0013050	PROKKA_00063	PF13410;PF13409	0.0
trxA	PGPT;INDIRECT_EFFECTS;STRESS_CONTROL|BIOCONTROL;NEUTRALIZING_ABIOTIC_STRESS;NITROSATIVE|OXIDATIVE_STRESS|ROS_SCAVENGING;OXIDATIVE_STRESS-THIOREDOXINES|THIOESTERASES	PGPT0013055	PROKKA_04240	PF00085;PF13098;PF13905	1.61e-72
trxB	PGPT;INDIRECT_EFFECTS;STRESS_CONTROL|BIOCONTROL;NEUTRALIZING_ABIOTIC_STRESS;NITROSATIVE|OXIDATIVE_STRESS|ROS_SCAVENGING;OXIDATIVE_STRESS-THIOREDOXINES|THIOESTERASES	PGPT0013060	PROKKA_04238	PF07992;PF01946	3.75e-68
msrA	PGPT;INDIRECT_EFFECTS;STRESS_CONTROL|BIOCONTROL;NEUTRALIZING_ABIOTIC_STRESS;NITROSATIVE|OXIDATIVE_STRESS|ROS_SCAVENGING;OXIDATIVE_STRESS-SULFOXIDE_REDUCTASES	PGPT0013065	PROKKA_02506	PF01625	5.78e-123
msrB	PGPT;INDIRECT_EFFECTS;STRESS_CONTROL|BIOCONTROL;NEUTRALIZING_ABIOTIC_STRESS;NITROSATIVE|OXIDATIVE_STRESS|ROS_SCAVENGING;OXIDATIVE_STRESS-SULFOXIDE_REDUCTASES	PGPT0013070	PROKKA_01820		7.40e-98
msrP|yedY	PGPT;INDIRECT_EFFECTS;STRESS_CONTROL|BIOCONTROL;NEUTRALIZING_ABIOTIC_STRESS;NITROSATIVE|OXIDATIVE_STRESS|ROS_SCAVENGING;OXIDATIVE_STRESS-SULFOXIDE_REDUCTASES	PGPT0013075	PROKKA_02037	PF00174	3.99e-23
bsaA|gpx|btuE	PGPT;INDIRECT_EFFECTS;STRESS_CONTROL|BIOCONTROL;NEUTRALIZING_ABIOTIC_STRESS;NITROSATIVE|OXIDATIVE_STRESS|ROS_SCAVENGING;DETOXIFICATION_OF_PEROXIDIZED_COMPOUNDS	PGPT0013115	PROKKA_00579	PF00255	2.89e-101
bcp|PRXQ|DOT5	PGPT;INDIRECT_EFFECTS;STRESS_CONTROL|BIOCONTROL;NEUTRALIZING_ABIOTIC_STRESS;NITROSATIVE|OXIDATIVE_STRESS|ROS_SCAVENGING;DETOXIFICATION_OF_PEROXIDIZED_COMPOUNDS	PGPT0013120	PROKKA_03565	PF00578;PF08534	3.30e-105
cpo	PGPT;INDIRECT_EFFECTS;STRESS_CONTROL|BIOCONTROL;NEUTRALIZING_ABIOTIC_STRESS;NITROSATIVE|OXIDATIVE_STRESS|ROS_SCAVENGING;DETOXIFICATION_OF_PEROXIDIZED_COMPOUNDS	PGPT0013125	PROKKA_03510	PF00561;PF12697;PF12146	0.0
ahpE	PGPT;INDIRECT_EFFECTS;STRESS_CONTROL|BIOCONTROL;NEUTRALIZING_ABIOTIC_STRESS;NITROSATIVE|OXIDATIVE_STRESS|ROS_SCAVENGING;DETOXIFICATION_OF_PEROXIDIZED_COMPOUNDS	PGPT0013145	PROKKA_02521	PF00578;PF08534	5.83e-91
ohrR	PGPT;INDIRECT_EFFECTS;STRESS_CONTROL|BIOCONTROL;NEUTRALIZING_ABIOTIC_STRESS;NITROSATIVE|OXIDATIVE_STRESS|ROS_SCAVENGING;DETOXIFICATION_OF_PEROXIDIZED_COMPOUNDS	PGPT0013155	PROKKA_03910	PF13463;PF01047;PF12802	3.97e-09
ohrB|osmC|ohr|ykzA	PGPT;INDIRECT_EFFECTS;STRESS_CONTROL|BIOCONTROL;NEUTRALIZING_ABIOTIC_STRESS;NITROSATIVE|OXIDATIVE_STRESS|ROS_SCAVENGING;DETOXIFICATION_OF_PEROXIDIZED_COMPOUNDS	PGPT0013160	PROKKA_01766	PF02566	3.13e-93
gor	PGPT;INDIRECT_EFFECTS;STRESS_CONTROL|BIOCONTROL;NEUTRALIZING_ABIOTIC_STRESS;NITROSATIVE|OXIDATIVE_STRESS|ROS_SCAVENGING;DETOXIFICATION_OF_PEROXIDIZED_COMPOUNDS	PGPT0013175	PROKKA_02651		1.73e-21
grxC	PGPT;INDIRECT_EFFECTS;STRESS_CONTROL|BIOCONTROL;NEUTRALIZING_ABIOTIC_STRESS;NITROSATIVE|OXIDATIVE_STRESS|ROS_SCAVENGING;OXIDATIVE_STRESS-CHAPERONES	PGPT0013201	PROKKA_02409	PF00462	1.34e-10
fpr	PGPT;INDIRECT_EFFECTS;STRESS_CONTROL|BIOCONTROL;NEUTRALIZING_ABIOTIC_STRESS;NITROSATIVE|OXIDATIVE_STRESS|ROS_SCAVENGING;OXIDATIVE_STRESS-OXIDOREDUCTASES	PGPT0013215	PROKKA_02909	PF13614;PF01656;PF01883;PF09140;PF10609	1.23e-121
lhgO|ygaF	PGPT;INDIRECT_EFFECTS;STRESS_CONTROL|BIOCONTROL;NEUTRALIZING_ABIOTIC_STRESS;NITROSATIVE|OXIDATIVE_STRESS|ROS_SCAVENGING;OXIDATIVE_STRESS-OXIDOREDUCTASES#PGPT;INDIRECT_EFFECTS;COLONIZING_PLANT_SYSTEM;COLONIZATION-PLANT_DERIVED_SUBSTRATE_USAGE;PLANT_DERIVED_ORGANIC_ACID_UTILIZATION;PLANT_DERIVED_GLUTARATE_UTILIZATION	PGPT0013225	PROKKA_00913	PF01593;PF01266;PF13450	0.0
qor	PGPT;INDIRECT_EFFECTS;STRESS_CONTROL|BIOCONTROL;NEUTRALIZING_ABIOTIC_STRESS;NITROSATIVE|OXIDATIVE_STRESS|ROS_SCAVENGING;OXIDATIVE_STRESS-OXIDOREDUCTASES	PGPT0013255	PROKKA_01642	PF08240;PF00107;PF13602	0.0
gloA|ywbC	PGPT;INDIRECT_EFFECTS;STRESS_CONTROL|BIOCONTROL;NEUTRALIZING_ABIOTIC_STRESS;NITROSATIVE|OXIDATIVE_STRESS|ROS_SCAVENGING;OXIDATIVE_STRESS-LACTOYLGLUTATHIONE_LYASE#PGPT;INDIRECT_EFFECTS;COMPETITIVE_EXCLUSION|CE;CE-BACTERIAL_FITNESS;CE-BACTERIAL_FITNESS-RESISTANCE_TO_ANTIMICROBIAL|TOXIC_COMPOUNDS;CE-BACTERIAL_FITNESS-METHYLGLYOXAL_DETOXIFICATION#PGPT;INDIRECT_EFFECTS;COMPETITIVE_EXCLUSION|CE;CE-BACT…	PGPT0013300	PROKKA_02284	PF00903	1.90e-19
UPF0176_protein	PGPT;INDIRECT_EFFECTS;STRESS_CONTROL|BIOCONTROL;NEUTRALIZING_ABIOTIC_STRESS;NITROSATIVE|OXIDATIVE_STRESS|ROS_SCAVENGING;OXIDATIVE_STRESS-ARYLPOLYENE_BIOSYNTHESIS	PGPT0013330	PROKKA_01739	PF00849	6.92e-25
ABC_CD_A	PGPT;INDIRECT_EFFECTS;STRESS_CONTROL|BIOCONTROL;NEUTRALIZING_ABIOTIC_STRESS;NITROSATIVE|OXIDATIVE_STRESS|ROS_SCAVENGING;OXIDATIVE_STRESS-ARYLPOLYENE_BIOSYNTHESIS	PGPT0013345	PROKKA_01948	PF00005	1.67e-114
ABC_CD_P	PGPT;INDIRECT_EFFECTS;STRESS_CONTROL|BIOCONTROL;NEUTRALIZING_ABIOTIC_STRESS;NITROSATIVE|OXIDATIVE_STRESS|ROS_SCAVENGING;OXIDATIVE_STRESS-ARYLPOLYENE_BIOSYNTHESIS	PGPT0013350	PROKKA_01947	PF02687	0.0
nadB	PGPT;INDIRECT_EFFECTS;STRESS_CONTROL|BIOCONTROL;NEUTRALIZING_ABIOTIC_STRESS;NITROSATIVE|OXIDATIVE_STRESS|ROS_SCAVENGING;OXIDATIVE_STRESS-VITAMIN_B3|NIACIN_BIOSYNTHESIS#PGPT;INDIRECT_EFFECTS;STRESS_CONTROL|BIOCONTROL;NEUTRALIZING_ABIOTIC_STRESS;NEUTRALIZING_OSMOTIC_STRESS;OSMOTIC_STRESS-VITAMIN_B3|NIACIN_BIOSYNTHESIS#PGPT;INDIRECT_EFFECTS;COLONIZING_PLANT_SYSTEM;COLONIZATION-PLANT_DERIVED_SUBSTRAT…	PGPT0013355	PROKKA_02640	PF02910	1.64e-38
nadA	PGPT;INDIRECT_EFFECTS;STRESS_CONTROL|BIOCONTROL;NEUTRALIZING_ABIOTIC_STRESS;NITROSATIVE|OXIDATIVE_STRESS|ROS_SCAVENGING;OXIDATIVE_STRESS-VITAMIN_B3|NIACIN_BIOSYNTHESIS#PGPT;INDIRECT_EFFECTS;STRESS_CONTROL|BIOCONTROL;NEUTRALIZING_ABIOTIC_STRESS;NEUTRALIZING_OSMOTIC_STRESS;OSMOTIC_STRESS-VITAMIN_B3|NIACIN_BIOSYNTHESIS#PGPT;INDIRECT_EFFECTS;STRESS_CONTROL|BIOCONTROL;NEUTRALIZING_ABIOTIC_STRESS;NEUTR…	PGPT0013365	PROKKA_01824		3.73e-09
nadC	PGPT;INDIRECT_EFFECTS;STRESS_CONTROL|BIOCONTROL;NEUTRALIZING_ABIOTIC_STRESS;NITROSATIVE|OXIDATIVE_STRESS|ROS_SCAVENGING;OXIDATIVE_STRESS-VITAMIN_B3|NIACIN_BIOSYNTHESIS#PGPT;INDIRECT_EFFECTS;STRESS_CONTROL|BIOCONTROL;NEUTRALIZING_ABIOTIC_STRESS;NEUTRALIZING_OSMOTIC_STRESS;OSMOTIC_STRESS-VITAMIN_B3|NIACIN_BIOSYNTHESIS#PGPT;INDIRECT_EFFECTS;COLONIZING_PLANT_SYSTEM;ROOT_COLONIZATION;ROOT_COLONIZATION…	PGPT0013370	PROKKA_02639	PF01729;PF02749	0.0
pncB	PGPT;INDIRECT_EFFECTS;STRESS_CONTROL|BIOCONTROL;NEUTRALIZING_ABIOTIC_STRESS;NITROSATIVE|OXIDATIVE_STRESS|ROS_SCAVENGING;OXIDATIVE_STRESS-VITAMIN_B3|NIACIN_BIOSYNTHESIS#PGPT;INDIRECT_EFFECTS;STRESS_CONTROL|BIOCONTROL;NEUTRALIZING_ABIOTIC_STRESS;NEUTRALIZING_OSMOTIC_STRESS;OSMOTIC_STRESS-VITAMIN_B3|NIACIN_BIOSYNTHESIS#PGPT;INDIRECT_EFFECTS;COLONIZING_PLANT_SYSTEM;ROOT_COLONIZATION;ROOT_COLONIZATION…	PGPT0013375	PROKKA_02682	PF17767	0.0
punA	PGPT;INDIRECT_EFFECTS;STRESS_CONTROL|BIOCONTROL;NEUTRALIZING_ABIOTIC_STRESS;NITROSATIVE|OXIDATIVE_STRESS|ROS_SCAVENGING;OXIDATIVE_STRESS-VITAMIN_B3|NIACIN_BIOSYNTHESIS#PGPT;INDIRECT_EFFECTS;STRESS_CONTROL|BIOCONTROL;NEUTRALIZING_ABIOTIC_STRESS;NEUTRALIZING_OSMOTIC_STRESS;OSMOTIC_STRESS-VITAMIN_B3|NIACIN_BIOSYNTHESIS#PGPT;INDIRECT_EFFECTS;COLONIZING_PLANT_SYSTEM;COLONIZATION-PLANT_DERIVED_SUBSTRAT…	PGPT0013380	PROKKA_01409	PF01048	0.0
nadR	PGPT;INDIRECT_EFFECTS;STRESS_CONTROL|BIOCONTROL;NEUTRALIZING_ABIOTIC_STRESS;NITROSATIVE|OXIDATIVE_STRESS|ROS_SCAVENGING;OXIDATIVE_STRESS-VITAMIN_B3|NIACIN_BIOSYNTHESIS#PGPT;INDIRECT_EFFECTS;STRESS_CONTROL|BIOCONTROL;NEUTRALIZING_ABIOTIC_STRESS;NEUTRALIZING_OSMOTIC_STRESS;OSMOTIC_STRESS-VITAMIN_B3|NIACIN_BIOSYNTHESIS#PGPT;INDIRECT_EFFECTS;COLONIZING_PLANT_SYSTEM;ROOT_COLONIZATION;ROOT_COLONIZATION…	PGPT0013390	PROKKA_01167	PF13521	0.0
nucA|ushA|yhcR|yfkN	PGPT;INDIRECT_EFFECTS;STRESS_CONTROL|BIOCONTROL;NEUTRALIZING_ABIOTIC_STRESS;NITROSATIVE|OXIDATIVE_STRESS|ROS_SCAVENGING;OXIDATIVE_STRESS-VITAMIN_B3|NIACIN_BIOSYNTHESIS#PGPT;INDIRECT_EFFECTS;STRESS_CONTROL|BIOCONTROL;NEUTRALIZING_ABIOTIC_STRESS;NEUTRALIZING_OSMOTIC_STRESS;OSMOTIC_STRESS-VITAMIN_B3|NIACIN_BIOSYNTHESIS#PGPT;INDIRECT_EFFECTS;COLONIZING_PLANT_SYSTEM;COLONIZATION-PLANT_DERIVED_SUBSTRAT…	PGPT0013395	PROKKA_00795	PF02872;PF00149	0.0
yjjG	PGPT;INDIRECT_EFFECTS;STRESS_CONTROL|BIOCONTROL;NEUTRALIZING_ABIOTIC_STRESS;NITROSATIVE|OXIDATIVE_STRESS|ROS_SCAVENGING;OXIDATIVE_STRESS-VITAMIN_B3|NIACIN_BIOSYNTHESIS#PGPT;INDIRECT_EFFECTS;STRESS_CONTROL|BIOCONTROL;NEUTRALIZING_ABIOTIC_STRESS;NEUTRALIZING_OSMOTIC_STRESS;OSMOTIC_STRESS-VITAMIN_B3|NIACIN_BIOSYNTHESIS#PGPT;INDIRECT_EFFECTS;COLONIZING_PLANT_SYSTEM;COLONIZATION-PLANT_DERIVED_SUBSTRAT…	PGPT0013410	PROKKA_02598	PF13419;PF00702	8.00e-28
nadD	PGPT;INDIRECT_EFFECTS;STRESS_CONTROL|BIOCONTROL;NEUTRALIZING_ABIOTIC_STRESS;NITROSATIVE|OXIDATIVE_STRESS|ROS_SCAVENGING;OXIDATIVE_STRESS-VITAMIN_B3|NIACIN_BIOSYNTHESIS#PGPT;INDIRECT_EFFECTS;STRESS_CONTROL|BIOCONTROL;NEUTRALIZING_ABIOTIC_STRESS;NEUTRALIZING_OSMOTIC_STRESS;OSMOTIC_STRESS-VITAMIN_B3|NIACIN_BIOSYNTHESIS#PGPT;INDIRECT_EFFECTS;COLONIZING_PLANT_SYSTEM;ROOT_COLONIZATION;ROOT_COLONIZATION…	PGPT0013435	PROKKA_02444		2.65e-34
nudC	PGPT;INDIRECT_EFFECTS;STRESS_CONTROL|BIOCONTROL;NEUTRALIZING_ABIOTIC_STRESS;NITROSATIVE|OXIDATIVE_STRESS|ROS_SCAVENGING;OXIDATIVE_STRESS-VITAMIN_B3|NIACIN_BIOSYNTHESIS#PGPT;INDIRECT_EFFECTS;STRESS_CONTROL|BIOCONTROL;NEUTRALIZING_ABIOTIC_STRESS;NEUTRALIZING_OSMOTIC_STRESS;OSMOTIC_STRESS-VITAMIN_B3|NIACIN_BIOSYNTHESIS#PGPT;INDIRECT_EFFECTS;COLONIZING_PLANT_SYSTEM;ROOT_COLONIZATION;ROOT_COLONIZATION…	PGPT0013440	PROKKA_02867	PF00293;PF09296	0.0
nadE	PGPT;INDIRECT_EFFECTS;STRESS_CONTROL|BIOCONTROL;NEUTRALIZING_ABIOTIC_STRESS;NITROSATIVE|OXIDATIVE_STRESS|ROS_SCAVENGING;OXIDATIVE_STRESS-VITAMIN_B3|NIACIN_BIOSYNTHESIS#PGPT;INDIRECT_EFFECTS;STRESS_CONTROL|BIOCONTROL;NEUTRALIZING_ABIOTIC_STRESS;NEUTRALIZING_OSMOTIC_STRESS;OSMOTIC_STRESS-VITAMIN_B3|NIACIN_BIOSYNTHESIS#PGPT;INDIRECT_EFFECTS;COLONIZING_PLANT_SYSTEM;ROOT_COLONIZATION;ROOT_COLONIZATION…	PGPT0013445	PROKKA_03992		4.71e-50
pncC2	PGPT;INDIRECT_EFFECTS;STRESS_CONTROL|BIOCONTROL;NEUTRALIZING_ABIOTIC_STRESS;NITROSATIVE|OXIDATIVE_STRESS|ROS_SCAVENGING;OXIDATIVE_STRESS-VITAMIN_B3|NIACIN_BIOSYNTHESIS#PGPT;INDIRECT_EFFECTS;STRESS_CONTROL|BIOCONTROL;NEUTRALIZING_ABIOTIC_STRESS;NEUTRALIZING_OSMOTIC_STRESS;OSMOTIC_STRESS-VITAMIN_B3|NIACIN_BIOSYNTHESIS#PGPT;INDIRECT_EFFECTS;COLONIZING_PLANT_SYSTEM;ROOT_COLONIZATION;ROOT_COLONIZATION…	PGPT0013460	PROKKA_01599	PF02464	5.14e-80
iunH	PGPT;INDIRECT_EFFECTS;STRESS_CONTROL|BIOCONTROL;NEUTRALIZING_ABIOTIC_STRESS;NITROSATIVE|OXIDATIVE_STRESS|ROS_SCAVENGING;OXIDATIVE_STRESS-VITAMIN_B3|NIACIN_BIOSYNTHESIS#PGPT;INDIRECT_EFFECTS;STRESS_CONTROL|BIOCONTROL;NEUTRALIZING_ABIOTIC_STRESS;NEUTRALIZING_OSMOTIC_STRESS;OSMOTIC_STRESS-VITAMIN_B3|NIACIN_BIOSYNTHESIS#PGPT;INDIRECT_EFFECTS;COLONIZING_PLANT_SYSTEM;COLONIZATION-PLANT_DERIVED_SUBSTRAT…	PGPT0013465	PROKKA_03679	PF01156	0.0
pncA	PGPT;INDIRECT_EFFECTS;STRESS_CONTROL|BIOCONTROL;NEUTRALIZING_ABIOTIC_STRESS;NITROSATIVE|OXIDATIVE_STRESS|ROS_SCAVENGING;OXIDATIVE_STRESS-VITAMIN_B3|NIACIN_BIOSYNTHESIS#PGPT;INDIRECT_EFFECTS;COLONIZING_PLANT_SYSTEM;ROOT_COLONIZATION;ROOT_COLONIZATION-VITAMIN_B3|NIACIN_METABOLISM;ROOT_COLONIZATION-VITAMIN_B3|NIACIN_BIOSYNTHESIS	PGPT0013470	PROKKA_02683	PF00857	1.41e-136
npdA	PGPT;INDIRECT_EFFECTS;STRESS_CONTROL|BIOCONTROL;NEUTRALIZING_ABIOTIC_STRESS;NITROSATIVE|OXIDATIVE_STRESS|ROS_SCAVENGING;OXIDATIVE_STRESS-VITAMIN_B3|NIACIN_BIOSYNTHESIS#PGPT;INDIRECT_EFFECTS;COLONIZING_PLANT_SYSTEM;ROOT_COLONIZATION;ROOT_COLONIZATION-VITAMIN_B3|NIACIN_METABOLISM;ROOT_COLONIZATION-VITAMIN_B3|NIACIN_BIOSYNTHESIS	PGPT0013485	PROKKA_02520	PF02146	5.24e-40
ppnK	PGPT;INDIRECT_EFFECTS;STRESS_CONTROL|BIOCONTROL;NEUTRALIZING_ABIOTIC_STRESS;NITROSATIVE|OXIDATIVE_STRESS|ROS_SCAVENGING;OXIDATIVE_STRESS-VITAMIN_B3|NIACIN_BIOSYNTHESIS#PGPT;INDIRECT_EFFECTS;COLONIZING_PLANT_SYSTEM;ROOT_COLONIZATION;ROOT_COLONIZATION-VITAMIN_B3|NIACIN_METABOLISM;ROOT_COLONIZATION-VITAMIN_B3|NIACIN_BIOSYNTHESIS	PGPT0013490	PROKKA_01667		1.12e-31
pntA	PGPT;INDIRECT_EFFECTS;STRESS_CONTROL|BIOCONTROL;NEUTRALIZING_ABIOTIC_STRESS;NITROSATIVE|OXIDATIVE_STRESS|ROS_SCAVENGING;OXIDATIVE_STRESS-VITAMIN_B3|NIACIN_BIOSYNTHESIS#PGPT;INDIRECT_EFFECTS;COLONIZING_PLANT_SYSTEM;ROOT_COLONIZATION;ROOT_COLONIZATION-VITAMIN_B3|NIACIN_METABOLISM;ROOT_COLONIZATION-VITAMIN_B3|NIACIN_BIOSYNTHESIS	PGPT0013500	PROKKA_04066	PF12769	4.66e-52
pntB	PGPT;INDIRECT_EFFECTS;STRESS_CONTROL|BIOCONTROL;NEUTRALIZING_ABIOTIC_STRESS;NITROSATIVE|OXIDATIVE_STRESS|ROS_SCAVENGING;OXIDATIVE_STRESS-VITAMIN_B3|NIACIN_BIOSYNTHESIS#PGPT;INDIRECT_EFFECTS;COLONIZING_PLANT_SYSTEM;ROOT_COLONIZATION;ROOT_COLONIZATION-VITAMIN_B3|NIACIN_METABOLISM;ROOT_COLONIZATION-VITAMIN_B3|NIACIN_BIOSYNTHESIS	PGPT0013505	PROKKA_04065	PF02233	0.0
soxB_	PGPT;INDIRECT_EFFECTS;STRESS_CONTROL|BIOCONTROL;NEUTRALIZING_ABIOTIC_STRESS;NEUTRALIZING_OSMOTIC_STRESS;OSMOTIC_STRESS-GLYCINE-BETAINE_METABOLISM	PGPT0013510	PROKKA_03875	PF01266;PF13450	0.0
soxA	PGPT;INDIRECT_EFFECTS;STRESS_CONTROL|BIOCONTROL;NEUTRALIZING_ABIOTIC_STRESS;NEUTRALIZING_OSMOTIC_STRESS;OSMOTIC_STRESS-GLYCINE-BETAINE_METABOLISM#PGPT;INDIRECT_EFFECTS;COLONIZING_PLANT_SYSTEM;COLONIZATION-PLANT_DERIVED_SUBSTRATE_USAGE;PLANT_DERIVED_AMINO_ACID_DEPENDENT_PATHWAYS;PLANT_DERIVED_OPINE_METABOLISM	PGPT0013515	PROKKA_03877	PF00890;PF12831;PF13510;PF01571;PF08669;PF03486;PF13450;PF07992;PF13738;PF17806	0.0
soxD	PGPT;INDIRECT_EFFECTS;STRESS_CONTROL|BIOCONTROL;NEUTRALIZING_ABIOTIC_STRESS;NEUTRALIZING_OSMOTIC_STRESS;OSMOTIC_STRESS-GLYCINE-BETAINE_METABOLISM	PGPT0013520	PROKKA_03876	PF04267	9.48e-75
soxG	PGPT;INDIRECT_EFFECTS;STRESS_CONTROL|BIOCONTROL;NEUTRALIZING_ABIOTIC_STRESS;NEUTRALIZING_OSMOTIC_STRESS;OSMOTIC_STRESS-GLYCINE-BETAINE_METABOLISM	PGPT0013525	PROKKA_03878	PF04268	6.03e-138
soxA|solA	PGPT;INDIRECT_EFFECTS;STRESS_CONTROL|BIOCONTROL;NEUTRALIZING_ABIOTIC_STRESS;NEUTRALIZING_OSMOTIC_STRESS;OSMOTIC_STRESS-GLYCINE-BETAINE_METABOLISM	PGPT0013530	PROKKA_01219	PF01266;PF00890	0.0
dmg_like	PGPT;INDIRECT_EFFECTS;STRESS_CONTROL|BIOCONTROL;NEUTRALIZING_ABIOTIC_STRESS;NEUTRALIZING_OSMOTIC_STRESS;OSMOTIC_STRESS-GLYCINE-BETAINE_METABOLISM	PGPT0013545	PROKKA_00394	PF01266;PF16350;PF01571;PF08669;PF00070;PF07992	0.0
CREATINASE	PGPT;INDIRECT_EFFECTS;STRESS_CONTROL|BIOCONTROL;NEUTRALIZING_ABIOTIC_STRESS;NEUTRALIZING_OSMOTIC_STRESS;OSMOTIC_STRESS-GLYCINE-BETAINE_METABOLISM	PGPT0013580	PROKKA_03871	PF01321;PF00557	0.0
opuA|osmV|yehX	PGPT;INDIRECT_EFFECTS;STRESS_CONTROL|BIOCONTROL;NEUTRALIZING_ABIOTIC_STRESS;NEUTRALIZING_OSMOTIC_STRESS;OSMOTIC_STRESS-GLYCINE-BETAINE_METABOLISM	PGPT0013585	PROKKA_03904	PF00005	0.0
opuBD|yehW	PGPT;INDIRECT_EFFECTS;STRESS_CONTROL|BIOCONTROL;NEUTRALIZING_ABIOTIC_STRESS;NEUTRALIZING_OSMOTIC_STRESS;OSMOTIC_STRESS-GLYCINE-BETAINE_METABOLISM	PGPT0013590	PROKKA_03902	PF00528	6.59e-137
opuC|yehZ	PGPT;INDIRECT_EFFECTS;STRESS_CONTROL|BIOCONTROL;NEUTRALIZING_ABIOTIC_STRESS;NEUTRALIZING_OSMOTIC_STRESS;OSMOTIC_STRESS-GLYCINE-BETAINE_METABOLISM	PGPT0013595	PROKKA_03901	PF04069	0.0
opuD|ytfQ	PGPT;INDIRECT_EFFECTS;STRESS_CONTROL|BIOCONTROL;NEUTRALIZING_ABIOTIC_STRESS;NEUTRALIZING_OSMOTIC_STRESS;OSMOTIC_STRESS-GLYCINE-BETAINE_METABOLISM	PGPT0013600	PROKKA_00387	PF02028	2.67e-170
codA	PGPT;INDIRECT_EFFECTS;STRESS_CONTROL|BIOCONTROL;NEUTRALIZING_ABIOTIC_STRESS;NEUTRALIZING_OSMOTIC_STRESS;OSMOTIC_STRESS-GLYCINE-BETAINE_METABOLISM	PGPT0013605	PROKKA_00808	PF05199;PF00732	0.0
betI	PGPT;INDIRECT_EFFECTS;STRESS_CONTROL|BIOCONTROL;NEUTRALIZING_ABIOTIC_STRESS;NEUTRALIZING_OSMOTIC_STRESS;OSMOTIC_STRESS-GLYCINE-BETAINE_METABOLISM	PGPT0013625	PROKKA_03650	PF13977;PF00440	3.68e-22
proP	PGPT;INDIRECT_EFFECTS;STRESS_CONTROL|BIOCONTROL;NEUTRALIZING_ABIOTIC_STRESS;NEUTRALIZING_OSMOTIC_STRESS;OSMOTIC_STRESS-GLYCINE-BETAINE_METABOLISM#PGPT;INDIRECT_EFFECTS;COLONIZING_PLANT_SYSTEM;COLONIZATION-PLANT_DERIVED_SUBSTRATE_USAGE;PLANT_DERIVED_AMINO_ACID_TRANSPORT;PLANT_DERIVED_PROLINE_TRANSPORT	PGPT0013645	PROKKA_03872	PF07690;PF00083	0.0
gbcA	PGPT;INDIRECT_EFFECTS;STRESS_CONTROL|BIOCONTROL;NEUTRALIZING_ABIOTIC_STRESS;NEUTRALIZING_OSMOTIC_STRESS;OSMOTIC_STRESS-GLYCINE-BETAINE_METABOLISM	PGPT0013680	PROKKA_00400	PF00355;PF00848	0.0
gbcB	PGPT;INDIRECT_EFFECTS;STRESS_CONTROL|BIOCONTROL;NEUTRALIZING_ABIOTIC_STRESS;NEUTRALIZING_OSMOTIC_STRESS;OSMOTIC_STRESS-GLYCINE-BETAINE_METABOLISM	PGPT0013685	PROKKA_03818		2.99e-23
ykuT|ybiO	PGPT;INDIRECT_EFFECTS;STRESS_CONTROL|BIOCONTROL;NEUTRALIZING_ABIOTIC_STRESS;NEUTRALIZING_OSMOTIC_STRESS;OSMOTIC_STRESS-MECHANOSENSITIVE_ION_CHANNEL	PGPT0013695	PROKKA_02481	PF00924	1.50e-137
mtlD	PGPT;INDIRECT_EFFECTS;STRESS_CONTROL|BIOCONTROL;NEUTRALIZING_ABIOTIC_STRESS;NEUTRALIZING_OSMOTIC_STRESS;OSMOTIC_STRESS-MANNITOL_BIOSYNTHESIS#PGPT;INDIRECT_EFFECTS;COLONIZING_PLANT_SYSTEM;COLONIZATION-PLANT_DERIVED_SUBSTRATE_USAGE;PLANT_DERIVED_SUGAR_ALCOHOL_UTILIZATION;PLANT_DERIVED_MANNITOL_DEGRADATION	PGPT0013700	PROKKA_03920	PF01232;PF08125	0.0
ddc|dfoJ|desA	PGPT;DIRECT_EFFECTS;BIO-FERTILIZATION;IRON_ACQUISITION;IRON_ACQUISITION-SIDEROPHORES;SIDEROPHORES-DESFERRIOXAMINE-BIOSYNTHESIS#PGPT;DIRECT_EFFECTS;BIO-REMEDIATION;HEAVY_METAL_DETOXIFICATION;HEAVY_METAL_IRON_RESISTANCE;IRON_RESISTANCE-DESFERRIOXAMINE-BIOSYNTHESIS#PGPT;INDIRECT_EFFECTS;STRESS_CONTROL|BIOCONTROL;NEUTRALIZING_ABIOTIC_STRESS;NEUTRALIZING_OSMOTIC_STRESS;OSMOTIC_STRESS-1|3-DIAMINOPROPAN…	PGPT0013725	PROKKA_00253	PF00282	0.0
yggT|ylmG	PGPT;INDIRECT_EFFECTS;STRESS_CONTROL|BIOCONTROL;NEUTRALIZING_ABIOTIC_STRESS;NEUTRALIZING_OSMOTIC_STRESS;OSMOTIC_STRESS-SECRETION_SYSTEM#PGPT;INDIRECT_EFFECTS;COLONIZING_PLANT_SYSTEM;COLONIZATION-MOTILITY|CHEMOTAXIS;MOTILITY-PILUS|FIMBRIAE_SYSTEM;MOTILITY-TYPE_IVa_PILUS_HOMOLOGOUS_SYSTEM#PGPT;INDIRECT_EFFECTS;COMPETITIVE_EXCLUSION|CE;CE-BACTERIAL_SECRETION;CE-TYPE_II_SECRETION_SYSTEMS;CE-T2SS-TYPE…	PGPT0013730	PROKKA_01736	PF02325	1.27e-56
nth	PGPT;INDIRECT_EFFECTS;STRESS_CONTROL|BIOCONTROL;NEUTRALIZING_ABIOTIC_STRESS;NEUTRALIZING_OSMOTIC_STRESS;OSMOTIC_STRESS-OTHER_REGULATORS	PGPT0013735	PROKKA_03414	PF00633;PF00730	0.0
rhlE	PGPT;INDIRECT_EFFECTS;STRESS_CONTROL|BIOCONTROL;NEUTRALIZING_ABIOTIC_STRESS;NEUTRALIZING_OSMOTIC_STRESS;OSMOTIC_STRESS-OTHER_REGULATORS	PGPT0013740	PROKKA_03601	PF00270;PF00271	3.90e-93
vicR|walR|yycF|micA	PGPT;INDIRECT_EFFECTS;STRESS_CONTROL|BIOCONTROL;NEUTRALIZING_ABIOTIC_STRESS;NEUTRALIZING_OSMOTIC_STRESS;OSMOTIC_STRESS_SIGNALLUING#PGPT;INDIRECT_EFFECTS;STRESS_CONTROL|BIOCONTROL;NEUTRALIZING_ABIOTIC_STRESS;NEUTRALIZING_ACIDIC_STRESS;ACIDIC_STRESS-LOW_ACID_SIGNALLUING#PGPT;INDIRECT_EFFECTS;STRESS_CONTROL|BIOCONTROL;NEUTRALIZING_ABIOTIC_STRESS;HIGH_TEMPERATURE_TOLERANCE;HIGH_TEMPERATUR_REGULATION	PGPT0013765	PROKKA_01584	PF00072;PF00486	1.28e-165
mscL	PGPT;INDIRECT_EFFECTS;STRESS_CONTROL|BIOCONTROL;NEUTRALIZING_ABIOTIC_STRESS;NEUTRALIZING_OSMOTIC_STRESS;OSMOTIC_STRESS-MECHANOSENSITIVE_ION_CHANNEL	PGPT0013771	PROKKA_04057	PF01741	3.77e-68
sacB	PGPT;INDIRECT_EFFECTS;STRESS_CONTROL|BIOCONTROL;NEUTRALIZING_ABIOTIC_STRESS;NEUTRALIZING_OSMOTIC_STRESS;OSMOTIC_STRESS_SIGNALLUING#PGPT;INDIRECT_EFFECTS;STRESS_CONTROL|BIOCONTROL;NEUTRALIZING_ABIOTIC_STRESS;NEUTRALIZING_ACIDIC_STRESS;ACIDIC_STRESS-CELL_ENVELOPE_MODIFICATION_PROTEIN#PGPT;INDIRECT_EFFECTS;STRESS_CONTROL|BIOCONTROL;NEUTRALIZING_ABIOTIC_STRESS;HIGH_TEMPERATURE_TOLERANCE;HEAT_AFFECTED…	PGPT0013775	PROKKA_01408	PF02435	0.0
czcO|noxC|yrdP|trkA|hapE	PGPT;INDIRECT_EFFECTS;STRESS_CONTROL|BIOCONTROL;NEUTRALIZING_ABIOTIC_STRESS;NEUTRALIZING_SALINITY_STRESS;SALINITY_STRESS-POTASSIUM_TRANSPORT	PGPT0013865	PROKKA_00645	PF00743;PF13434;PF07992;PF13738	0.0
panS|yocS|ybaS	PGPT;INDIRECT_EFFECTS;STRESS_CONTROL|BIOCONTROL;NEUTRALIZING_ABIOTIC_STRESS;NEUTRALIZING_SALINITY_STRESS;SALINITY_STRESS-SODIUM_TRANSPORT	PGPT0013890	PROKKA_00058	PF01758;PF13593	0.0
mnhA	PGPT;INDIRECT_EFFECTS;STRESS_CONTROL|BIOCONTROL;NEUTRALIZING_ABIOTIC_STRESS;NEUTRALIZING_SALINITY_STRESS;SALINITY_STRESS-SODIUM_TRANSPORT#PGPT;INDIRECT_EFFECTS;STRESS_CONTROL|BIOCONTROL;NEUTRALIZING_ABIOTIC_STRESS;NEUTRALIZING_SALINITY_STRESS;SALINITY_STRESS-H+_ANTIPORTER	PGPT0013895	PROKKA_03734	PF00361	0.0
mnhC	PGPT;INDIRECT_EFFECTS;STRESS_CONTROL|BIOCONTROL;NEUTRALIZING_ABIOTIC_STRESS;NEUTRALIZING_SALINITY_STRESS;SALINITY_STRESS-SODIUM_TRANSPORT#PGPT;INDIRECT_EFFECTS;STRESS_CONTROL|BIOCONTROL;NEUTRALIZING_ABIOTIC_STRESS;NEUTRALIZING_SALINITY_STRESS;SALINITY_STRESS-H+_ANTIPORTER	PGPT0013905	PROKKA_03732		1.09e-43
mnhD	PGPT;INDIRECT_EFFECTS;STRESS_CONTROL|BIOCONTROL;NEUTRALIZING_ABIOTIC_STRESS;NEUTRALIZING_SALINITY_STRESS;SALINITY_STRESS-SODIUM_TRANSPORT#PGPT;INDIRECT_EFFECTS;STRESS_CONTROL|BIOCONTROL;NEUTRALIZING_ABIOTIC_STRESS;NEUTRALIZING_SALINITY_STRESS;SALINITY_STRESS-H+_ANTIPORTER	PGPT0013910	PROKKA_03731	PF00361	0.0
mnhE	PGPT;INDIRECT_EFFECTS;STRESS_CONTROL|BIOCONTROL;NEUTRALIZING_ABIOTIC_STRESS;NEUTRALIZING_SALINITY_STRESS;SALINITY_STRESS-SODIUM_TRANSPORT#PGPT;INDIRECT_EFFECTS;STRESS_CONTROL|BIOCONTROL;NEUTRALIZING_ABIOTIC_STRESS;NEUTRALIZING_SALINITY_STRESS;SALINITY_STRESS-H+_ANTIPORTER	PGPT0013915	PROKKA_03730	PF01899	2.49e-113
mnhF	PGPT;INDIRECT_EFFECTS;STRESS_CONTROL|BIOCONTROL;NEUTRALIZING_ABIOTIC_STRESS;NEUTRALIZING_SALINITY_STRESS;SALINITY_STRESS-SODIUM_TRANSPORT#PGPT;INDIRECT_EFFECTS;STRESS_CONTROL|BIOCONTROL;NEUTRALIZING_ABIOTIC_STRESS;NEUTRALIZING_SALINITY_STRESS;SALINITY_STRESS-H+_ANTIPORTER	PGPT0013920	PROKKA_03729	PF04066	1.21e-44
mnhG	PGPT;INDIRECT_EFFECTS;STRESS_CONTROL|BIOCONTROL;NEUTRALIZING_ABIOTIC_STRESS;NEUTRALIZING_SALINITY_STRESS;SALINITY_STRESS-SODIUM_TRANSPORT#PGPT;INDIRECT_EFFECTS;STRESS_CONTROL|BIOCONTROL;NEUTRALIZING_ABIOTIC_STRESS;NEUTRALIZING_SALINITY_STRESS;SALINITY_STRESS-H+_ANTIPORTER	PGPT0013925	PROKKA_03728	PF03334	1.80e-80
nhaK|TC_CPA1	PGPT;INDIRECT_EFFECTS;STRESS_CONTROL|BIOCONTROL;NEUTRALIZING_ABIOTIC_STRESS;NEUTRALIZING_SALINITY_STRESS;SALINITY_STRESS-SODIUM_TRANSPORT#PGPT;INDIRECT_EFFECTS;STRESS_CONTROL|BIOCONTROL;NEUTRALIZING_ABIOTIC_STRESS;NEUTRALIZING_SALINITY_STRESS;SALINITY_STRESS-CATION_TRANSPORT#PGPT;INDIRECT_EFFECTS;STRESS_CONTROL|BIOCONTROL;NEUTRALIZING_ABIOTIC_STRESS;NEUTRALIZING_SALINITY_STRESS;SALINITY_STRESS-H+…	PGPT0013930	PROKKA_03154	PF00999	1.15e-58
nhaA	PGPT;INDIRECT_EFFECTS;STRESS_CONTROL|BIOCONTROL;NEUTRALIZING_ABIOTIC_STRESS;NEUTRALIZING_SALINITY_STRESS;SALINITY_STRESS-SODIUM_TRANSPORT#PGPT;INDIRECT_EFFECTS;STRESS_CONTROL|BIOCONTROL;NEUTRALIZING_ABIOTIC_STRESS;NEUTRALIZING_SALINITY_STRESS;SALINITY_STRESS-H+_ANTIPORTER	PGPT0013935	PROKKA_01370	PF06965	0.0
TC_SSS|yerK|opuE	PGPT;INDIRECT_EFFECTS;STRESS_CONTROL|BIOCONTROL;NEUTRALIZING_ABIOTIC_STRESS;NEUTRALIZING_SALINITY_STRESS;SALINITY_STRESS-SODIUM_TRANSPORT#PGPT;INDIRECT_EFFECTS;STRESS_CONTROL|BIOCONTROL;NEUTRALIZING_ABIOTIC_STRESS;NEUTRALIZING_SALINITY_STRESS;SALINITY_STRESS-PROLINE_METABOLISM#PGPT;INDIRECT_EFFECTS;COLONIZING_PLANT_SYSTEM;COLONIZATION-PLANT_DERIVED_SUBSTRATE_USAGE;PLANT_DERIVED_AMINO_ACID_TRANSPO…	PGPT0013955	PROKKA_01058	PF00474	1.40e-130
yloB|ctpA	PGPT;INDIRECT_EFFECTS;STRESS_CONTROL|BIOCONTROL;NEUTRALIZING_ABIOTIC_STRESS;NEUTRALIZING_SALINITY_STRESS;SALINITY_STRESS-CALCIUM_TRANSPORT	PGPT0013990	PROKKA_01903	PF13246;PF00689;PF00690;PF00122;PF00702	0.0
corA|yfjQ	PGPT;INDIRECT_EFFECTS;STRESS_CONTROL|BIOCONTROL;NEUTRALIZING_ABIOTIC_STRESS;NEUTRALIZING_SALINITY_STRESS;SALINITY_STRESS-MAGNESIUM_TRANSPORT	PGPT0014010	PROKKA_02963	PF01544	0.0
yhdT	PGPT;INDIRECT_EFFECTS;STRESS_CONTROL|BIOCONTROL;NEUTRALIZING_ABIOTIC_STRESS;NEUTRALIZING_SALINITY_STRESS;SALINITY_STRESS-MAGNESIUM_TRANSPORT	PGPT0014012	PROKKA_00821	PF00571;PF01595	7.23e-40
yrkA	PGPT;INDIRECT_EFFECTS;STRESS_CONTROL|BIOCONTROL;NEUTRALIZING_ABIOTIC_STRESS;NEUTRALIZING_SALINITY_STRESS;SALINITY_STRESS-MAGNESIUM_TRANSPORT	PGPT0014013	PROKKA_00822	PF00571;PF03471;PF01595	4.92e-55
yugS	PGPT;INDIRECT_EFFECTS;STRESS_CONTROL|BIOCONTROL;NEUTRALIZING_ABIOTIC_STRESS;NEUTRALIZING_SALINITY_STRESS;SALINITY_STRESS-MAGNESIUM_TRANSPORT	PGPT0014014	PROKKA_02752	PF00571;PF03471;PF01595	3.28e-63
yfbK	PGPT;INDIRECT_EFFECTS;STRESS_CONTROL|BIOCONTROL;NEUTRALIZING_ABIOTIC_STRESS;NEUTRALIZING_SALINITY_STRESS;SALINITY_STRESS-CHLORIDE_TRANSPORT	PGPT0014015	PROKKA_02434	PF13519	1.38e-154
lysC	PGPT;INDIRECT_EFFECTS;STRESS_CONTROL|BIOCONTROL;NEUTRALIZING_ABIOTIC_STRESS;NEUTRALIZING_SALINITY_STRESS;SALINITY_STRESS-ECTOINE_METABOLISM#PGPT;INDIRECT_EFFECTS;COLONIZING_PLANT_SYSTEM;COLONIZATION-PLANT_DERIVED_SUBSTRATE_USAGE;PLANT_DERIVED_AMINO_ACID_UTILIZATION;PLANT_DERIVED_ASPARTATE_DEGRADATION	PGPT0014040	PROKKA_00563		5.89e-20
asd	PGPT;INDIRECT_EFFECTS;STRESS_CONTROL|BIOCONTROL;NEUTRALIZING_ABIOTIC_STRESS;NEUTRALIZING_SALINITY_STRESS;SALINITY_STRESS-ECTOINE_METABOLISM	PGPT0014045	PROKKA_03048	PF01416	1.49e-31
doeB	PGPT;INDIRECT_EFFECTS;STRESS_CONTROL|BIOCONTROL;NEUTRALIZING_ABIOTIC_STRESS;NEUTRALIZING_SALINITY_STRESS;SALINITY_STRESS-ECTOINE_METABOLISM	PGPT0014047	PROKKA_00768	PF00892	8.46e-15
doeX	PGPT;INDIRECT_EFFECTS;STRESS_CONTROL|BIOCONTROL;NEUTRALIZING_ABIOTIC_STRESS;NEUTRALIZING_SALINITY_STRESS;SALINITY_STRESS-ECTOINE_METABOLISM	PGPT0014049	PROKKA_03867	PF01037;PF13412;PF13404	2.28e-26
treP	PGPT;INDIRECT_EFFECTS;STRESS_CONTROL|BIOCONTROL;NEUTRALIZING_ABIOTIC_STRESS;NEUTRALIZING_SALINITY_STRESS;SALINITY_STRESS-TREHALOSE_METABOLISM	PGPT0014080	PROKKA_00290	PF13419;PF00702;PF13242	1.31e-67
crr	PGPT;INDIRECT_EFFECTS;STRESS_CONTROL|BIOCONTROL;NEUTRALIZING_ABIOTIC_STRESS;NEUTRALIZING_SALINITY_STRESS;SALINITY_STRESS-TREHALOSE_METABOLISM#PGPT;INDIRECT_EFFECTS;STRESS_CONTROL|BIOCONTROL;UNIVERSAL_STRESS_RESPONSE;STRESS_SIGNALLING_PROTEINS;STRESS_SIGNAL-CARBOHYDRATE_STARVATION_RESPONSE#PGPT;INDIRECT_EFFECTS;COLONIZING_PLANT_SYSTEM;COLONIZATION-PLANT_DERIVED_SUBSTRATE_USAGE;PLANT_DERIVED_CARBOH…	PGPT0014090	PROKKA_02009	PF00358	1.00e-62
treS	PGPT;INDIRECT_EFFECTS;STRESS_CONTROL|BIOCONTROL;NEUTRALIZING_ABIOTIC_STRESS;NEUTRALIZING_SALINITY_STRESS;SALINITY_STRESS-TREHALOSE_METABOLISM#PGPT;INDIRECT_EFFECTS;COLONIZING_PLANT_SYSTEM;COLONIZATION-PLANT_DERIVED_SUBSTRATE_USAGE;PLANT_DERIVED_CARBOHYDRATE-HEXOSES_UTILIZATION;PLANT_DERIVED_TREHALOSE_METABOLISM#PGPT;INDIRECT_EFFECTS;COLONIZING_PLANT_SYSTEM;COLONIZATION-PLANT_DERIVED_SUBSTRATE_USA…	PGPT0014120	PROKKA_00851	PF00128	0.0
treZ|glgZ	PGPT;INDIRECT_EFFECTS;STRESS_CONTROL|BIOCONTROL;NEUTRALIZING_ABIOTIC_STRESS;NEUTRALIZING_SALINITY_STRESS;SALINITY_STRESS-TREHALOSE_METABOLISM#PGPT;INDIRECT_EFFECTS;COLONIZING_PLANT_SYSTEM;COLONIZATION-PLANT_DERIVED_SUBSTRATE_USAGE;PLANT_DERIVED_CARBOHYDRATE-HEXOSES_UTILIZATION;PLANT_DERIVED_TREHALOSE_METABOLISM#PGPT;INDIRECT_EFFECTS;COLONIZING_PLANT_SYSTEM;COLONIZATION-PLANT_DERIVED_SUBSTRATE_USA…	PGPT0014130	PROKKA_03026		9.24e-64
otsA	PGPT;INDIRECT_EFFECTS;STRESS_CONTROL|BIOCONTROL;NEUTRALIZING_ABIOTIC_STRESS;NEUTRALIZING_SALINITY_STRESS;SALINITY_STRESS-TREHALOSE_METABOLISM#PGPT;INDIRECT_EFFECTS;COLONIZING_PLANT_SYSTEM;COLONIZATION-PLANT_DERIVED_SUBSTRATE_USAGE;PLANT_DERIVED_CARBOHYDRATE-HEXOSES_UTILIZATION;PLANT_DERIVED_TREHALOSE_METABOLISM	PGPT0014135	PROKKA_00883	PF00982	0.0
otsB	PGPT;INDIRECT_EFFECTS;STRESS_CONTROL|BIOCONTROL;NEUTRALIZING_ABIOTIC_STRESS;NEUTRALIZING_SALINITY_STRESS;SALINITY_STRESS-TREHALOSE_METABOLISM#PGPT;INDIRECT_EFFECTS;COLONIZING_PLANT_SYSTEM;COLONIZATION-PLANT_DERIVED_SUBSTRATE_USAGE;PLANT_DERIVED_CARBOHYDRATE-HEXOSES_UTILIZATION;PLANT_DERIVED_TREHALOSE_METABOLISM	PGPT0014140	PROKKA_03776	PF02358	0.0
thuE	PGPT;INDIRECT_EFFECTS;STRESS_CONTROL|BIOCONTROL;NEUTRALIZING_ABIOTIC_STRESS;NEUTRALIZING_SALINITY_STRESS;SALINITY_STRESS-TREHALOSE_METABOLISM#PGPT;INDIRECT_EFFECTS;COLONIZING_PLANT_SYSTEM;COLONIZATION-PLANT_DERIVED_SUBSTRATE_USAGE;PLANT_DERIVED_CARBOHYDRATE_TRANSPORT;PLANT_DERIVED_MALTOSE|TREHALOSE_TRANSPORT	PGPT0014145	PROKKA_03553	PF01547;PF13416	0.0
thuF|sugA	PGPT;INDIRECT_EFFECTS;STRESS_CONTROL|BIOCONTROL;NEUTRALIZING_ABIOTIC_STRESS;NEUTRALIZING_SALINITY_STRESS;SALINITY_STRESS-TREHALOSE_METABOLISM#PGPT;INDIRECT_EFFECTS;COLONIZING_PLANT_SYSTEM;COLONIZATION-PLANT_DERIVED_SUBSTRATE_USAGE;PLANT_DERIVED_CARBOHYDRATE_TRANSPORT;PLANT_DERIVED_MALTOSE|TREHALOSE_TRANSPORT	PGPT0014150	PROKKA_03551	PF00528	1.04e-95
thuG|sugB	PGPT;INDIRECT_EFFECTS;STRESS_CONTROL|BIOCONTROL;NEUTRALIZING_ABIOTIC_STRESS;NEUTRALIZING_SALINITY_STRESS;SALINITY_STRESS-TREHALOSE_METABOLISM#PGPT;INDIRECT_EFFECTS;COLONIZING_PLANT_SYSTEM;COLONIZATION-PLANT_DERIVED_SUBSTRATE_USAGE;PLANT_DERIVED_CARBOHYDRATE_TRANSPORT;PLANT_DERIVED_MALTOSE|TREHALOSE_TRANSPORT	PGPT0014155	PROKKA_03550	PF00528	0.0
scrA|sacP|sacX|ptsS	PGPT;INDIRECT_EFFECTS;STRESS_CONTROL|BIOCONTROL;NEUTRALIZING_ABIOTIC_STRESS;NEUTRALIZING_SALINITY_STRESS;SALINITY_STRESS-SUCROSE_METABOLSIM#PGPT;INDIRECT_EFFECTS;COLONIZING_PLANT_SYSTEM;COLONIZATION-PLANT_DERIVED_SUBSTRATE_USAGE;PLANT_DERIVED_CARBOHYDRATE_TRANSPORT;PLANT_DERIVED_SUCROSE_PTS_SYSTEM	PGPT0014190	PROKKA_02010	PF00367;PF02378	1.12e-179
proA	PGPT;INDIRECT_EFFECTS;STRESS_CONTROL|BIOCONTROL;NEUTRALIZING_ABIOTIC_STRESS;NEUTRALIZING_SALINITY_STRESS;SALINITY_STRESS-PROLINE_METABOLISM	PGPT0014215	PROKKA_02448	PF00171	0.0
proB	PGPT;INDIRECT_EFFECTS;STRESS_CONTROL|BIOCONTROL;NEUTRALIZING_ABIOTIC_STRESS;NEUTRALIZING_SALINITY_STRESS;SALINITY_STRESS-PROLINE_METABOLISM	PGPT0014220	PROKKA_02449	PF00696;PF01472	0.0
proC	PGPT;INDIRECT_EFFECTS;STRESS_CONTROL|BIOCONTROL;NEUTRALIZING_ABIOTIC_STRESS;NEUTRALIZING_SALINITY_STRESS;SALINITY_STRESS-PROLINE_METABOLISM#PGPT;INDIRECT_EFFECTS;COLONIZING_PLANT_SYSTEM;COLONIZATION-PLANT_DERIVED_SUBSTRATE_USAGE;PLANT_DERIVED_AMINO_ACID_UTILIZATION;PLANT_DERIVED_PROLINE_DEGRADATION	PGPT0014225	PROKKA_03390	PF14748	8.86e-66
argA	PGPT;INDIRECT_EFFECTS;STRESS_CONTROL|BIOCONTROL;NEUTRALIZING_ABIOTIC_STRESS;NEUTRALIZING_SALINITY_STRESS;SALINITY_STRESS-PROLINE_METABOLISM	PGPT0014241	PROKKA_00178		1.15e-114
argHA	PGPT;INDIRECT_EFFECTS;STRESS_CONTROL|BIOCONTROL;NEUTRALIZING_ABIOTIC_STRESS;NEUTRALIZING_SALINITY_STRESS;SALINITY_STRESS-PROLINE_METABOLISM	PGPT0014242	PROKKA_01650	PF14698;PF00206	6.92e-114
argJ	PGPT;INDIRECT_EFFECTS;STRESS_CONTROL|BIOCONTROL;NEUTRALIZING_ABIOTIC_STRESS;NEUTRALIZING_SALINITY_STRESS;SALINITY_STRESS-PROLINE_METABOLISM	PGPT0014244	PROKKA_01644	PF01960	0.0
yobR	PGPT;INDIRECT_EFFECTS;STRESS_CONTROL|BIOCONTROL;NEUTRALIZING_ABIOTIC_STRESS;NEUTRALIZING_SALINITY_STRESS;SALINITY_STRESS-PROLINE_METABOLISM	PGPT0014246	PROKKA_02379	PF00583;PF13508;PF08445	1.85e-121
argB	PGPT;INDIRECT_EFFECTS;STRESS_CONTROL|BIOCONTROL;NEUTRALIZING_ABIOTIC_STRESS;NEUTRALIZING_SALINITY_STRESS;SALINITY_STRESS-PROLINE_METABOLISM	PGPT0014249	PROKKA_01645	PF00696	0.0
argC	PGPT;INDIRECT_EFFECTS;STRESS_CONTROL|BIOCONTROL;NEUTRALIZING_ABIOTIC_STRESS;NEUTRALIZING_SALINITY_STRESS;SALINITY_STRESS-PROLINE_METABOLISM	PGPT0014251	PROKKA_01643	PF01118;PF02774	0.0
argD|pqqI	PGPT;DIRECT_EFFECTS;BIO-FERTILIZATION;PHOSPHATE_SOLUBILIZATION;P-SOLUBILISATION-ORGANIC_ACID_METABOLISM;P-SOLUBILISATION-GLUCONIC_ACID-PQQ_PATHWAY#PGPT;DIRECT_EFFECTS;BIO-FERTILIZATION;POTASSIUM_SOLUBILIZATION;K-SOLUBILIZATION-ORGANIC_ACID_METABOLISM;K-SOLUBILISATION-GLUCONIC_ACID-PQQ_PATHWAY#PGPT;INDIRECT_EFFECTS;STRESS_CONTROL|BIOCONTROL;NEUTRALIZING_ABIOTIC_STRESS;NEUTRALIZING_SALINITY_STRESS;…	PGPT0014253	PROKKA_01646	PF00202	0.0
argE	PGPT;INDIRECT_EFFECTS;STRESS_CONTROL|BIOCONTROL;NEUTRALIZING_ABIOTIC_STRESS;NEUTRALIZING_SALINITY_STRESS;SALINITY_STRESS-PROLINE_METABOLISM	PGPT0014254	PROKKA_02922	PF01546	5.98e-25
gdhB	PGPT;INDIRECT_EFFECTS;STRESS_CONTROL|BIOCONTROL;NEUTRALIZING_ABIOTIC_STRESS;NEUTRALIZING_SALINITY_STRESS;SALINITY_STRESS-HALOTOLERANCE_RELATED_ENZYMES	PGPT0014290	PROKKA_02805	PF05088	0.0
atpC	PGPT;INDIRECT_EFFECTS;STRESS_CONTROL|BIOCONTROL;NEUTRALIZING_ABIOTIC_STRESS;NEUTRALIZING_SALINITY_STRESS;SALINITY_STRESS-HALOTOLERANCE_RELATED_ENZYMES	PGPT0014295	PROKKA_02705	PF02823	5.58e-59
atpD	PGPT;INDIRECT_EFFECTS;STRESS_CONTROL|BIOCONTROL;NEUTRALIZING_ABIOTIC_STRESS;NEUTRALIZING_SALINITY_STRESS;SALINITY_STRESS-HALOTOLERANCE_RELATED_ENZYMES	PGPT0014296	PROKKA_02706	PF00006;PF02874	0.0
atpG	PGPT;INDIRECT_EFFECTS;STRESS_CONTROL|BIOCONTROL;NEUTRALIZING_ABIOTIC_STRESS;NEUTRALIZING_SALINITY_STRESS;SALINITY_STRESS-HALOTOLERANCE_RELATED_ENZYMES	PGPT0014297	PROKKA_02707	PF00231	4.14e-57
atpA	PGPT;INDIRECT_EFFECTS;STRESS_CONTROL|BIOCONTROL;NEUTRALIZING_ABIOTIC_STRESS;NEUTRALIZING_SALINITY_STRESS;SALINITY_STRESS-HALOTOLERANCE_RELATED_ENZYMES	PGPT0014298	PROKKA_02709	PF00006;PF00306;PF02874	0.0
atpH	PGPT;INDIRECT_EFFECTS;STRESS_CONTROL|BIOCONTROL;NEUTRALIZING_ABIOTIC_STRESS;NEUTRALIZING_SALINITY_STRESS;SALINITY_STRESS-HALOTOLERANCE_RELATED_ENZYMES	PGPT0014299	PROKKA_02710	PF00213	6.27e-178
atpF	PGPT;INDIRECT_EFFECTS;STRESS_CONTROL|BIOCONTROL;NEUTRALIZING_ABIOTIC_STRESS;NEUTRALIZING_SALINITY_STRESS;SALINITY_STRESS-HALOTOLERANCE_RELATED_ENZYMES	PGPT0014301	PROKKA_02711	PF00430	3.58e-120
atpE	PGPT;INDIRECT_EFFECTS;STRESS_CONTROL|BIOCONTROL;NEUTRALIZING_ABIOTIC_STRESS;NEUTRALIZING_SALINITY_STRESS;SALINITY_STRESS-HALOTOLERANCE_RELATED_ENZYMES	PGPT0014302	PROKKA_02712	PF00137	1.89e-41
atpB	PGPT;INDIRECT_EFFECTS;STRESS_CONTROL|BIOCONTROL;NEUTRALIZING_ABIOTIC_STRESS;NEUTRALIZING_SALINITY_STRESS;SALINITY_STRESS-HALOTOLERANCE_RELATED_ENZYMES	PGPT0014303	PROKKA_02713	PF00119	0.0
spoT	PGPT;INDIRECT_EFFECTS;STRESS_CONTROL|BIOCONTROL;NEUTRALIZING_ABIOTIC_STRESS;NEUTRALIZING_SALINITY_STRESS;SALINITY_STRESS-HALOTOLERANCE_RELATED_ENZYMES#PGPT;INDIRECT_EFFECTS;COLONIZING_PLANT_SYSTEM;COLONIZATION-PLANT_DERIVED_SUBSTRATE_USAGE;PLANT_DERIVED_NUCLEOSIDE_METABOLISM;PLANT_DERIVED_PURINE_METABOLISM#PGPT;INDIRECT_EFFECTS;COMPETITIVE_EXCLUSION|CE;CE-QUORUM_SENSING_RESPONSE|BIOFILM_FORMATION…	PGPT0014310	PROKKA_02385	PF01842;PF13291;PF19296;PF02824	0.0
rpmEB	PGPT;INDIRECT_EFFECTS;STRESS_CONTROL|BIOCONTROL;NEUTRALIZING_ABIOTIC_STRESS;NEUTRALIZING_SALINITY_STRESS;SALINITY_STRESS-HALOTOLERANCE_RELATED_ENZYMES	PGPT0014325	PROKKA_02197	PF01197	2.51e-57
ytaB	PGPT;INDIRECT_EFFECTS;STRESS_CONTROL|BIOCONTROL;NEUTRALIZING_ABIOTIC_STRESS;NEUTRALIZING_SALINITY_STRESS;SALINITY_STRESS-HALOTOLERANCE_RELATED_ENZYMES	PGPT0014330	PROKKA_00301		2.52e-32
rsbV	PGPT;INDIRECT_EFFECTS;STRESS_CONTROL|BIOCONTROL;NEUTRALIZING_ABIOTIC_STRESS;NEUTRALIZING_SALINITY_STRESS;SALINITY_STRESS-HALOTOLERANCE_RELATED_ENZYMES#PGPT;INDIRECT_EFFECTS;STRESS_CONTROL|BIOCONTROL;UNIVERSAL_STRESS_RESPONSE;STRESS_SIGNALLING_PROTEINS;STRESS_SIGNAL-TRANSCRIPTIONAL_REGULATION	PGPT0014350	PROKKA_03568	PF01740;PF13466	1.00e-71
smpB	PGPT;INDIRECT_EFFECTS;STRESS_CONTROL|BIOCONTROL;NEUTRALIZING_ABIOTIC_STRESS;NEUTRALIZING_SALINITY_STRESS;SALINITY_STRESS-HALOTOLERANCE_RELATED_ENZYMES#PGPT;INDIRECT_EFFECTS;COMPETITIVE_EXCLUSION|CE;CE-BACTERIAL_FITNESS;CE-BACTERIAL_FITNESS-TOXIN-ANTITOXIN_SYSTEM;CE-BACTERIAL_FITNESS-RatA-RatB|YfjG-YfjF|RatAB-SsrAS_SYSTEM	PGPT0014355	PROKKA_02771	PF01668	3.64e-111
tatB	PGPT;INDIRECT_EFFECTS;STRESS_CONTROL|BIOCONTROL;NEUTRALIZING_ABIOTIC_STRESS;NEUTRALIZING_SALINITY_STRESS;SALINITY_STRESS-HALOTOLERANCE_RELATED_ENZYMES#PGPT;INDIRECT_EFFECTS;COMPETITIVE_EXCLUSION|CE;CE-BACTERIAL_SECRETION;CE-TAT-TWIN-ARGININE_TRANSLOCATION_PATHWAY;CE-TAT-TWIN-ARGININE_TRANSLOCATION_PROTEINS	PGPT0014360	PROKKA_02910		2.22e-68
katE|CAT|catB|srpA	PGPT;INDIRECT_EFFECTS;STRESS_CONTROL|BIOCONTROL;NEUTRALIZING_ABIOTIC_STRESS;NITROSATIVE|OXIDATIVE_STRESS|ROS_SCAVENGING;OXIDATIVE_STRESS-OXIDOREDUCTASES	PGPT0014380	PROKKA_04113	PF00199;PF06628;PF18011	0.0
ybaL|TC_KEF	PGPT;INDIRECT_EFFECTS;STRESS_CONTROL|BIOCONTROL;NEUTRALIZING_ABIOTIC_STRESS;NEUTRALIZING_SALINITY_STRESS;SALINITY_STRESS-CATION_TRANSPORT#PGPT;INDIRECT_EFFECTS;STRESS_CONTROL|BIOCONTROL;NEUTRALIZING_ABIOTIC_STRESS;NEUTRALIZING_SALINITY_STRESS;SALINITY_STRESS-H+_ANTIPORTER	PGPT0014395	PROKKA_03738	PF00999	0.0
ydfJ	PGPT;INDIRECT_EFFECTS;STRESS_CONTROL|BIOCONTROL;NEUTRALIZING_ABIOTIC_STRESS;NEUTRALIZING_SALINITY_STRESS;SALINITY_STRESS-H+_SYMPORTER	PGPT0014425	PROKKA_02516	PF07690;PF00083	0.0
ydjE	PGPT;INDIRECT_EFFECTS;STRESS_CONTROL|BIOCONTROL;NEUTRALIZING_ABIOTIC_STRESS;NEUTRALIZING_SALINITY_STRESS;SALINITY_STRESS-H+_SYMPORTER	PGPT0014435	PROKKA_01079	PF07690;PF00083	8.85e-41
hxt	PGPT;INDIRECT_EFFECTS;STRESS_CONTROL|BIOCONTROL;NEUTRALIZING_ABIOTIC_STRESS;NEUTRALIZING_SALINITY_STRESS;SALINITY_STRESS-H+_SYMPORTER#PGPT;INDIRECT_EFFECTS;COLONIZING_PLANT_SYSTEM;COLONIZATION-PLANT_DERIVED_SUBSTRATE_USAGE;PLANT_DERIVED_CARBOHYDRATE_TRANSPORT;PLANT_DERIVED_OTHER_SUGAR_TRANSPORT_RELATED_PROTEINS	PGPT0014440	PROKKA_03908	PF07690;PF00083	0.0
yfkH	PGPT;INDIRECT_EFFECTS;STRESS_CONTROL|BIOCONTROL;NEUTRALIZING_ABIOTIC_STRESS;NEUTRALIZING_HERBICIDIAL_STRESS;HERBICIDIAL_STRESS-PARAQUAT_STRESS_REDUCTION#PGPT;INDIRECT_EFFECTS;STRESS_CONTROL|BIOCONTROL;UNIVERSAL_STRESS_RESPONSE;STRESS_SIGNALLING_PROTEINS;OTHER_STRESS_RESPONSE_PROTEINS	PGPT0014525	PROKKA_04071		2.31e-27
yfkJ|wzb	PGPT;INDIRECT_EFFECTS;STRESS_CONTROL|BIOCONTROL;NEUTRALIZING_ABIOTIC_STRESS;NEUTRALIZING_HERBICIDIAL_STRESS;HERBICIDIAL_STRESS-PARAQUAT_STRESS_REDUCTION#PGPT;INDIRECT_EFFECTS;STRESS_CONTROL|BIOCONTROL;UNIVERSAL_STRESS_RESPONSE;STRESS_SIGNALLING_PROTEINS;OTHER_STRESS_RESPONSE_PROTEINS#PGPT;INDIRECT_EFFECTS;COMPETITIVE_EXCLUSION|CE;CE-EXOPOLYSACCHARIDE_PRODUCTION|EPS;CE-EPS-WZA-WZC-WZB-WEC_METABOLI…	PGPT0014530	PROKKA_03684		4.35e-114
dnaJ	PGPT;INDIRECT_EFFECTS;STRESS_CONTROL|BIOCONTROL;NEUTRALIZING_ABIOTIC_STRESS;HIGH_TEMPERATURE_TOLERANCE;HEAT_SHOCK_PRTOEINS	PGPT0014545	PROKKA_02323	PF00226;PF01556;PF00684	0.0
dnaK	PGPT;INDIRECT_EFFECTS;STRESS_CONTROL|BIOCONTROL;NEUTRALIZING_ABIOTIC_STRESS;HIGH_TEMPERATURE_TOLERANCE;HEAT_SHOCK_PRTOEINS	PGPT0014555	PROKKA_03629	PF00012;PF06723	0.0
dks	PGPT;INDIRECT_EFFECTS;STRESS_CONTROL|BIOCONTROL;NEUTRALIZING_ABIOTIC_STRESS;HIGH_TEMPERATURE_TOLERANCE;HEAT_SHOCK_PRTOEINS#PGPT;INDIRECT_EFFECTS;STRESS_CONTROL|BIOCONTROL;UNIVERSAL_STRESS_RESPONSE;STRESS_SIGNALLING_PROTEINS;STRESS_SIGNAL-DNA_DAMAGE_DEFENSE|REPAIR#PGPT;INDIRECT_EFFECTS;STRESS_CONTROL|BIOCONTROL;UNIVERSAL_STRESS_RESPONSE;STRESS_SIGNALLING_PROTEINS;STRESS_SIGNAL-AMINO_ACID_STARVATIO…	PGPT0014560	PROKKA_02087	PF01258	4.98e-61
groES|mopB	PGPT;INDIRECT_EFFECTS;STRESS_CONTROL|BIOCONTROL;NEUTRALIZING_ABIOTIC_STRESS;HIGH_TEMPERATURE_TOLERANCE;HEAT_SHOCK_PRTOEINS	PGPT0014565	PROKKA_03006	PF00166	2.66e-63
groEL|mopA	PGPT;INDIRECT_EFFECTS;STRESS_CONTROL|BIOCONTROL;NEUTRALIZING_ABIOTIC_STRESS;HIGH_TEMPERATURE_TOLERANCE;HEAT_SHOCK_PRTOEINS#PGPT;INDIRECT_EFFECTS;STRESS_CONTROL|BIOCONTROL;UNIVERSAL_STRESS_RESPONSE;STRESS_SIGNALLING_PROTEINS;STRESS_SIGNAL-CHAPERONE|PROTEASES	PGPT0014570	PROKKA_03005	PF00118	0.0
clpB	PGPT;INDIRECT_EFFECTS;STRESS_CONTROL|BIOCONTROL;NEUTRALIZING_ABIOTIC_STRESS;HIGH_TEMPERATURE_TOLERANCE;HEAT_SHOCK_PRTOEINS	PGPT0014580	PROKKA_03585	PF00004;PF13173;PF13191;PF07724;PF13401;PF07728;PF12775;PF17871;PF01637;PF10431;PF00158	0.0
clpC	PGPT;INDIRECT_EFFECTS;STRESS_CONTROL|BIOCONTROL;NEUTRALIZING_ABIOTIC_STRESS;HIGH_TEMPERATURE_TOLERANCE;HEAT_SHOCK_PRTOEINS	PGPT0014585	PROKKA_00156	PF00004;PF13191;PF07724;PF13401;PF07728;PF17871;PF02861	0.0
clpP	PGPT;INDIRECT_EFFECTS;STRESS_CONTROL|BIOCONTROL;NEUTRALIZING_ABIOTIC_STRESS;HIGH_TEMPERATURE_TOLERANCE;HEAT_SHOCK_PRTOEINS	PGPT0014595	PROKKA_02468	PF00574	3.47e-158
clpX	PGPT;INDIRECT_EFFECTS;STRESS_CONTROL|BIOCONTROL;NEUTRALIZING_ABIOTIC_STRESS;HIGH_TEMPERATURE_TOLERANCE;HEAT_SHOCK_PRTOEINS#PGPT;INDIRECT_EFFECTS;STRESS_CONTROL|BIOCONTROL;UNIVERSAL_STRESS_RESPONSE;STRESS_SIGNALLING_PROTEINS;STRESS_SIGNAL-CHAPERONE|PROTEASES	PGPT0014600	PROKKA_02467	PF00004;PF07724;PF13401	0.0
htpX|ykrL	PGPT;INDIRECT_EFFECTS;STRESS_CONTROL|BIOCONTROL;NEUTRALIZING_ABIOTIC_STRESS;HIGH_TEMPERATURE_TOLERANCE;HEAT_SHOCK_PRTOEINS	PGPT0014605	PROKKA_03191	PF01435	0.0
hslR|yrfH	PGPT;INDIRECT_EFFECTS;STRESS_CONTROL|BIOCONTROL;NEUTRALIZING_ABIOTIC_STRESS;HIGH_TEMPERATURE_TOLERANCE;HEAT_SHOCK_PRTOEINS	PGPT0014620	PROKKA_03844	PF01479	3.53e-85
hspR	PGPT;INDIRECT_EFFECTS;STRESS_CONTROL|BIOCONTROL;NEUTRALIZING_ABIOTIC_STRESS;HIGH_TEMPERATURE_TOLERANCE;HEAT_SHOCK_PRTOEINS	PGPT0014625	PROKKA_03626	PF00376;PF13411	7.08e-91
hsp20	PGPT;INDIRECT_EFFECTS;STRESS_CONTROL|BIOCONTROL;NEUTRALIZING_ABIOTIC_STRESS;HIGH_TEMPERATURE_TOLERANCE;HEAT_SHOCK_PRTOEINS	PGPT0014635	PROKKA_01897	PF00011	2.96e-84
pspA	PGPT;INDIRECT_EFFECTS;STRESS_CONTROL|BIOCONTROL;NEUTRALIZING_ABIOTIC_STRESS;NEUTRALIZING_OSMOTIC_STRESS;OSMOTIC_STRESS_SIGNALLUING#PGPT;INDIRECT_EFFECTS;STRESS_CONTROL|BIOCONTROL;NEUTRALIZING_ABIOTIC_STRESS;HIGH_TEMPERATURE_TOLERANCE;HEAT_INDUCIBLE_PROTEINS#PGPT;INDIRECT_EFFECTS;COMPETITIVE_EXCLUSION|CE;CE-BACTERIAL_FITNESS;CE-BACTERIAL_FITNESS-PHAGE_DEFENSE_SYSTEM;CE-BACTERIAL_FITNESS-PHAGE_SHOC…	PGPT0014646	PROKKA_02857	PF04012	0.0
pspE	PGPT;INDIRECT_EFFECTS;STRESS_CONTROL|BIOCONTROL;NEUTRALIZING_ABIOTIC_STRESS;NEUTRALIZING_OSMOTIC_STRESS;OSMOTIC_STRESS_SIGNALLUING#PGPT;INDIRECT_EFFECTS;STRESS_CONTROL|BIOCONTROL;NEUTRALIZING_ABIOTIC_STRESS;HIGH_TEMPERATURE_TOLERANCE;HEAT_INDUCIBLE_PROTEINS#PGPT;INDIRECT_EFFECTS;COMPETITIVE_EXCLUSION|CE;CE-BACTERIAL_FITNESS;CE-BACTERIAL_FITNESS-PHAGE_DEFENSE_SYSTEM;CE-BACTERIAL_FITNESS-PHAGE_SHOC…	PGPT0014648	PROKKA_04147	PF00581	1.22e-07
grpE	PGPT;INDIRECT_EFFECTS;STRESS_CONTROL|BIOCONTROL;NEUTRALIZING_ABIOTIC_STRESS;HIGH_TEMPERATURE_TOLERANCE;HIGH_TEMPERATUR_REGULATION	PGPT0014650	PROKKA_03628	PF01025	7.24e-131
ypdC	PGPT;INDIRECT_EFFECTS;STRESS_CONTROL|BIOCONTROL;UNIVERSAL_STRESS_RESPONSE;STRESS_SIGNALLING_PROTEINS;STRESS_SIGNAL-TRANSCRIPTIONAL_REGULATION	PGPT0014658	PROKKA_02735	PF12833;PF00165	6.90e-105
cspA	PGPT;INDIRECT_EFFECTS;STRESS_CONTROL|BIOCONTROL;NEUTRALIZING_ABIOTIC_STRESS;LOW_TEMPERATURE_TOLERANCE;COLD_SHOCK_PROTEINS	PGPT0014675	PROKKA_02700	PF00313	2.15e-42
gdh|ycdF	PGPT;INDIRECT_EFFECTS;STRESS_CONTROL|BIOCONTROL;NEUTRALIZING_ABIOTIC_STRESS;LOW_TEMPERATURE_TOLERANCE;LOW_TEMPERATURE-RELATED_ENZYMES#PGPT;INDIRECT_EFFECTS;COLONIZING_PLANT_SYSTEM;COLONIZATION-PLANT_DERIVED_SUBSTRATE_USAGE;PLANT_DERIVED_SUGAR_ACID_UTILIZATION;PLANT_DERIVED_GLUCONATE_METABOLISM	PGPT0014705	PROKKA_00235	PF00106;PF13561;PF08659	2.38e-65
yfhF	PGPT;INDIRECT_EFFECTS;STRESS_CONTROL|BIOCONTROL;NEUTRALIZING_ABIOTIC_STRESS;LOW_TEMPERATURE_TOLERANCE;LOW_TEMPERATURE-RELATED_ENZYMES	PGPT0014730	PROKKA_01762	PF08338;PF01370	2.14e-95
phaJ|croR	PGPT;INDIRECT_EFFECTS;STRESS_CONTROL|BIOCONTROL;UNIVERSAL_STRESS_RESPONSE;STRESS_SIGNALLING_PROTEINS;STRESS_SIGNAL-POLYHYDROXYBUTYRATE_PRODUCTION#PGPT;INDIRECT_EFFECTS;COMPETITIVE_EXCLUSION|CE;CE-QUORUM_SENSING_RESPONSE|BIOFILM_FORMATION;CE-BIOFILM_RELATED_GENES;CE-BIOFILM-POLYHYDROXYBUTYRATE_PRODUCTION	PGPT0014741	PROKKA_03139	PF01575;PF13452	3.90e-16
paiB|yumE	PGPT;INDIRECT_EFFECTS;STRESS_CONTROL|BIOCONTROL;UNIVERSAL_STRESS_RESPONSE;STRESS_SIGNALLING_PROTEINS;STRESS_SIGNAL-SPORULATION_SIGNALLING#PGPT;INDIRECT_EFFECTS;COLONIZING_PLANT_SYSTEM;COLONIZATION-PLANT_DERIVED_SUBSTRATE_USAGE;PLANT_DERIVED_GLYCOSIDE_UTILIZATION;PLANT_DERIVED_GLYCOSIDE_USAGE_REGULATION#PGPT;INDIRECT_EFFECTS;COMPETITIVE_EXCLUSION|CE;CE-CELL_ENVELOPE_REMODELLING;CE-ENVELOPE_REMODEL…	PGPT0014760	PROKKA_00263	PF04299	1.16e-119
walR	PGPT;INDIRECT_EFFECTS;COMPETITIVE_EXCLUSION|CE;CE-CELL_ENVELOPE_REMODELLING;CE-ENVELOPE_REMODELLING_REGULATION;CE-ENVELOPE_REMODELLING_REGULATION_FACTOR	PGPT0014763	PROKKA_03127		5.02e-95
disA	PGPT;INDIRECT_EFFECTS;STRESS_CONTROL|BIOCONTROL;UNIVERSAL_STRESS_RESPONSE;STRESS_SIGNALLING_PROTEINS;STRESS_SIGNAL-SPORULATION_SIGNALLING	PGPT0014770	PROKKA_00195	PF00633;PF00730	4.93e-78
dnaA	PGPT;INDIRECT_EFFECTS;STRESS_CONTROL|BIOCONTROL;UNIVERSAL_STRESS_RESPONSE;STRESS_SIGNALLING_PROTEINS;STRESS_SIGNAL-CELL_GROWTH_SIGNALLING#PGPT;INDIRECT_EFFECTS;COLONIZING_PLANT_SYSTEM;COLONIZATION-MOTILITY|CHEMOTAXIS;MOTILITY-FLAGELLUM_CONTROL;MOTILITY-FLAGELLUM_REGULATION#PGPT;INDIRECT_EFFECTS;COLONIZING_PLANT_SYSTEM;COLONIZATION-MOTILITY|CHEMOTAXIS;CHEMOTAXIS_PROTEINS;CHEMOTAXIS_RELATED_PROTEIN…	PGPT0014800	PROKKA_00001	PF00308;PF01695	0.0
divIVA	PGPT;INDIRECT_EFFECTS;STRESS_CONTROL|BIOCONTROL;UNIVERSAL_STRESS_RESPONSE;STRESS_SIGNALLING_PROTEINS;STRESS_SIGNAL-CELL_GROWTH_SIGNALLING	PGPT0014805	PROKKA_01737	PF05103	1.45e-48
gpsB	PGPT;INDIRECT_EFFECTS;STRESS_CONTROL|BIOCONTROL;UNIVERSAL_STRESS_RESPONSE;STRESS_SIGNALLING_PROTEINS;STRESS_SIGNAL-CELL_GROWTH_SIGNALLING	PGPT0014806	PROKKA_01517	PF05103	8.07e-45
ftsW|spoVE	PGPT;INDIRECT_EFFECTS;STRESS_CONTROL|BIOCONTROL;UNIVERSAL_STRESS_RESPONSE;STRESS_SIGNALLING_PROTEINS;STRESS_SIGNAL-CELL_GROWTH_SIGNALLING	PGPT0014810	PROKKA_01728	PF01098	0.0
parB|spo0J|yyaA	PGPT;INDIRECT_EFFECTS;STRESS_CONTROL|BIOCONTROL;UNIVERSAL_STRESS_RESPONSE;STRESS_SIGNALLING_PROTEINS;STRESS_SIGNAL-CELL_GROWTH_SIGNALLING	PGPT0014815	PROKKA_04242		0.0
ywaC|yjbM	PGPT;INDIRECT_EFFECTS;STRESS_CONTROL|BIOCONTROL;UNIVERSAL_STRESS_RESPONSE;STRESS_SIGNALLING_PROTEINS;STRESS_SIGNAL-STRINGENT_STRESS_RESPONSE#PGPT;INDIRECT_EFFECTS;COLONIZING_PLANT_SYSTEM;COLONIZATION-PLANT_DERIVED_SUBSTRATE_USAGE;PLANT_DERIVED_NUCLEOSIDE_METABOLISM;PLANT_DERIVED_PURINE_METABOLISM	PGPT0014825	PROKKA_00059		2.34e-76
ydeB|carD	PGPT;INDIRECT_EFFECTS;STRESS_CONTROL|BIOCONTROL;UNIVERSAL_STRESS_RESPONSE;STRESS_SIGNALLING_PROTEINS;STRESS_SIGNAL-STRINGENT_STRESS_RESPONSE	PGPT0014830	PROKKA_00837	PF02559	2.09e-111
liaR	PGPT;INDIRECT_EFFECTS;STRESS_CONTROL|BIOCONTROL;UNIVERSAL_STRESS_RESPONSE;STRESS_SIGNALLING_PROTEINS;STRESS_SIGNAL-ENVELOPE_STRESS_RESPONSE#PGPT;INDIRECT_EFFECTS;COMPETITIVE_EXCLUSION|CE;CE-QUORUM_SENSING_RESPONSE|BIOFILM_FORMATION;CE-ENVIRONMENTAL_QSR|BF_SIGNALLING;CE-QSR|BF-ENVELOPE_STRESS_SIGNALLING#PGPT;INDIRECT_EFFECTS;COMPETITIVE_EXCLUSION|CE;CE-BACTERIAL_FITNESS;CE-BACTERIAL_FITNESS-MULTID…	PGPT0014870	PROKKA_04222	PF00196;PF00072	3.77e-44
gtaB|UGP2|galU|galF	PGPT;INDIRECT_EFFECTS;STRESS_CONTROL|BIOCONTROL;UNIVERSAL_STRESS_RESPONSE;STRESS_SIGNALLING_PROTEINS;STRESS_SIGNAL-ENVELOPE_STRESS_RESPONSE#PGPT;INDIRECT_EFFECTS;COLONIZING_PLANT_SYSTEM;COLONIZATION-SURFACE_ATTACHMENT;SURFACE_ATTACHMENT-LPS|LIPID|IVA_METABOLISM;SURFACE_ATTACHMENT-LPS-UDP_GlUCOSE_MODIFICATION#PGPT;INDIRECT_EFFECTS;COLONIZING_PLANT_SYSTEM;COLONIZATION-SURFACE_ATTACHMENT;SURFACE_ATT…	PGPT0014875	PROKKA_01512		1.11e-11
dinB	PGPT;INDIRECT_EFFECTS;STRESS_CONTROL|BIOCONTROL;UNIVERSAL_STRESS_RESPONSE;STRESS_SIGNALLING_PROTEINS;STRESS_SIGNAL-DNA_DAMAGE_DEFENSE|REPAIR#PGPT;INDIRECT_EFFECTS;STRESS_CONTROL|BIOCONTROL;UNIVERSAL_STRESS_RESPONSE;STRESS_SIGNALLING_PROTEINS;STRESS_SIGNAL-MUTAGENESIS_BY_DNA_POLYMERASES#PGPT;INDIRECT_EFFECTS;COMPETITIVE_EXCLUSION|CE;CE-BACTERIAL_FITNESS;CE-BACTERIAL_FITNESS-ADAPTIVE_MUTATION;CE-BA…	PGPT0014881	PROKKA_01715	PF00817;PF11799;PF11798	0.0
umuC	PGPT;INDIRECT_EFFECTS;STRESS_CONTROL|BIOCONTROL;UNIVERSAL_STRESS_RESPONSE;STRESS_SIGNALLING_PROTEINS;STRESS_SIGNAL-DNA_DAMAGE_DEFENSE|REPAIR#PGPT;INDIRECT_EFFECTS;STRESS_CONTROL|BIOCONTROL;UNIVERSAL_STRESS_RESPONSE;STRESS_SIGNALLING_PROTEINS;STRESS_SIGNAL-MUTAGENESIS_BY_DNA_POLYMERASES#PGPT;INDIRECT_EFFECTS;COMPETITIVE_EXCLUSION|CE;CE-BACTERIAL_FITNESS;CE-BACTERIAL_FITNESS-ADAPTIVE_MUTATION;CE-BA…	PGPT0014882	PROKKA_01400	PF00817;PF11799	0.0
yxlJ|aag	PGPT;INDIRECT_EFFECTS;STRESS_CONTROL|BIOCONTROL;UNIVERSAL_STRESS_RESPONSE;STRESS_SIGNALLING_PROTEINS;STRESS_SIGNAL-DNA_DAMAGE_DEFENSE|REPAIR	PGPT0014885	PROKKA_01654	PF02245	2.73e-132
lexA	PGPT;INDIRECT_EFFECTS;STRESS_CONTROL|BIOCONTROL;UNIVERSAL_STRESS_RESPONSE;STRESS_SIGNALLING_PROTEINS;STRESS_SIGNAL-DNA_DAMAGE_DEFENSE|REPAIR	PGPT0014895	PROKKA_01614	PF00717	5.36e-82
ligD	PGPT;INDIRECT_EFFECTS;STRESS_CONTROL|BIOCONTROL;UNIVERSAL_STRESS_RESPONSE;STRESS_SIGNALLING_PROTEINS;STRESS_SIGNAL-DNA_DAMAGE_DEFENSE|REPAIR	PGPT0014910	PROKKA_03930	PF04679;PF01068	3.02e-149
uvrA	PGPT;INDIRECT_EFFECTS;STRESS_CONTROL|BIOCONTROL;UNIVERSAL_STRESS_RESPONSE;STRESS_SIGNALLING_PROTEINS;STRESS_SIGNAL-DNA_DAMAGE_DEFENSE|REPAIR	PGPT0014915	PROKKA_02147	PF13191;PF13304;PF13555;PF00005;PF03193;PF02463;PF17755;PF17760	0.0
uvrB	PGPT;INDIRECT_EFFECTS;STRESS_CONTROL|BIOCONTROL;UNIVERSAL_STRESS_RESPONSE;STRESS_SIGNALLING_PROTEINS;STRESS_SIGNAL-DNA_DAMAGE_DEFENSE|REPAIR	PGPT0014920	PROKKA_02137	PF00271;PF02151;PF12344;PF17757	0.0
uvrC	PGPT;INDIRECT_EFFECTS;STRESS_CONTROL|BIOCONTROL;UNIVERSAL_STRESS_RESPONSE;STRESS_SIGNALLING_PROTEINS;STRESS_SIGNAL-DNA_DAMAGE_DEFENSE|REPAIR	PGPT0014925	PROKKA_02150	PF01541	2.77e-73
rcdA	PGPT;INDIRECT_EFFECTS;STRESS_CONTROL|BIOCONTROL;UNIVERSAL_STRESS_RESPONSE;STRESS_SIGNALLING_PROTEINS;STRESS_SIGNAL-TRANSCRIPTIONAL_REGULATION#PGPT;INDIRECT_EFFECTS;COMPETITIVE_EXCLUSION|CE;CE-QUORUM_SENSING_RESPONSE|BIOFILM_FORMATION;CE-BIOFILM_REGULATORS;CE-OTHER_BIOFILM_REGULATORS	PGPT0014935	PROKKA_02665	PF00440	8.71e-26
rsbW	PGPT;INDIRECT_EFFECTS;STRESS_CONTROL|BIOCONTROL;UNIVERSAL_STRESS_RESPONSE;STRESS_SIGNALLING_PROTEINS;STRESS_SIGNAL-TRANSCRIPTIONAL_REGULATION	PGPT0014950	PROKKA_03569	PF13581	9.12e-88
rpoE|sigW	PGPT;INDIRECT_EFFECTS;STRESS_CONTROL|BIOCONTROL;UNIVERSAL_STRESS_RESPONSE;STRESS_SIGNALLING_PROTEINS;STRESS_SIGNAL-TRANSCRIPTIONAL_REGULATION#PGPT;INDIRECT_EFFECTS;COMPETITIVE_EXCLUSION|CE;CE-QUORUM_SENSING_RESPONSE|BIOFILM_FORMATION;CE-BIOFILM_REGULATORS;CE-OTHER_BIOFILM_REGULATORS	PGPT0014960	PROKKA_03861	PF04542	7.64e-65
pyrF	PGPT;INDIRECT_EFFECTS;STRESS_CONTROL|BIOCONTROL;UNIVERSAL_STRESS_RESPONSE;STRESS_SIGNALLING_PROTEINS;OTHER_STRESS_RESPONSE_PROTEINS#PGPT;INDIRECT_EFFECTS;COLONIZING_PLANT_SYSTEM;COLONIZATION-PLANT_DERIVED_SUBSTRATE_USAGE;PLANT_DERIVED_NUCLEOSIDE_METABOLISM;PLANT_DERIVED_PYRIMIDINE_METABOLISM	PGPT0014965	PROKKA_02354	PF00215	6.80e-169
uspA	PGPT;INDIRECT_EFFECTS;STRESS_CONTROL|BIOCONTROL;UNIVERSAL_STRESS_RESPONSE;STRESS_SIGNALLING_PROTEINS;OTHER_STRESS_RESPONSE_PROTEINS	PGPT0014970	PROKKA_03954	PF00582	3.48e-10
ykgB|pgl	PGPT;INDIRECT_EFFECTS;STRESS_CONTROL|BIOCONTROL;UNIVERSAL_STRESS_RESPONSE;STRESS_SIGNALLING_PROTEINS;OTHER_STRESS_RESPONSE_PROTEINS#PGPT;INDIRECT_EFFECTS;COLONIZING_PLANT_SYSTEM;COLONIZATION-PLANT_DERIVED_SUBSTRATE_USAGE;PLANT_DERIVED_CARBOHYDRATE-PENTOSES_UTILIZATION;PLANT_DERIVED_PENTOSE_METABOLISM#PGPT;INDIRECT_EFFECTS;COLONIZING_PLANT_SYSTEM;COLONIZATION-PLANT_DERIVED_SUBSTRATE_USAGE;PLANT_DE…	PGPT0014975	PROKKA_00228	PF10282	0.0
yfkM|pfpI|yraA	PGPT;INDIRECT_EFFECTS;STRESS_CONTROL|BIOCONTROL;UNIVERSAL_STRESS_RESPONSE;STRESS_SIGNALLING_PROTEINS;OTHER_STRESS_RESPONSE_PROTEINS#PGPT;INDIRECT_EFFECTS;COMPETITIVE_EXCLUSION|CE;CE-BACTERIAL_FITNESS;CE-BACTERIAL_FITNESS-RESISTANCE_TO_ANTIMICROBIAL|TOXIC_COMPOUNDS;CE-BACTERIAL_FITNESS-METHYLGLYOXAL_DETOXIFICATION	PGPT0015010	PROKKA_00079	PF01965	3.92e-127
csbC	PGPT;INDIRECT_EFFECTS;STRESS_CONTROL|BIOCONTROL;NEUTRALIZING_ABIOTIC_STRESS;NEUTRALIZING_HERBICIDIAL_STRESS;HERBICIDIAL_STRESS-PARAQUAT_STRESS_REDUCTION#PGPT;INDIRECT_EFFECTS;STRESS_CONTROL|BIOCONTROL;UNIVERSAL_STRESS_RESPONSE;STRESS_SIGNALLING_PROTEINS;OTHER_STRESS_RESPONSE_PROTEINS	PGPT0015023	PROKKA_00698	PF07690;PF00083	1.35e-62
sigM|rpoE	PGPT;INDIRECT_EFFECTS;STRESS_CONTROL|BIOCONTROL;UNIVERSAL_STRESS_RESPONSE;STRESS_SIGNALLING_PROTEINS;OTHER_STRESS_RESPONSE_PROTEINS#PGPT;INDIRECT_EFFECTS;COLONIZING_PLANT_SYSTEM;COLONIZATION-MOTILITY|CHEMOTAXIS;OTHER_MOTILITY_REGULATING_FUNCTIONS;OTHER_MOTILITY_REGULATION	PGPT0015025	PROKKA_00101	PF04542;PF04539;PF04545;PF08281	1.13e-168
nhaX	PGPT;INDIRECT_EFFECTS;STRESS_CONTROL|BIOCONTROL;UNIVERSAL_STRESS_RESPONSE;STRESS_SIGNALLING_PROTEINS;OTHER_STRESS_RESPONSE_PROTEINS	PGPT0015026	PROKKA_01890	PF00582	6.97e-11
cstA	PGPT;INDIRECT_EFFECTS;STRESS_CONTROL|BIOCONTROL;UNIVERSAL_STRESS_RESPONSE;STRESS_SIGNALLING_PROTEINS;STRESS_SIGNAL-CARBON_STARVATION_RESPONSE	PGPT0015060	PROKKA_00802	PF02554;PF13722	0.0
csrA|zfiA	PGPT;INDIRECT_EFFECTS;STRESS_CONTROL|BIOCONTROL;UNIVERSAL_STRESS_RESPONSE;STRESS_SIGNALLING_PROTEINS;STRESS_SIGNAL-CARBON_STARVATION_RESPONSE#PGPT;INDIRECT_EFFECTS;COLONIZING_PLANT_SYSTEM;COLONIZATION-MOTILITY|CHEMOTAXIS;OTHER_MOTILITY_REGULATING_FUNCTIONS;MOTILITY-SWARMING_REGULATOR#PGPT;INDIRECT_EFFECTS;COLONIZING_PLANT_SYSTEM;COLONIZATION-PLANT_DERIVED_SUBSTRATE_USAGE;PLANT_DERIVED_COMPLEX_SUG…	PGPT0015065	PROKKA_00962		8.01e-36
clp|crp	PGPT;INDIRECT_EFFECTS;STRESS_CONTROL|BIOCONTROL;UNIVERSAL_STRESS_RESPONSE;STRESS_SIGNALLING_PROTEINS;STRESS_SIGNAL-CARBOHYDRATE_STARVATION_RESPONSE#PGPT;INDIRECT_EFFECTS;COMPETITIVE_EXCLUSION|CE;CE-QUORUM_SENSING_RESPONSE|BIOFILM_FORMATION;CE-QSR-AUTOINDUCER_PERCEPTION;CE-QSR-DSF_PERCIPITATION|SIGNALLING#PGPT;INDIRECT_EFFECTS;COMPETITIVE_EXCLUSION|CE;CE-QUORUM_SENSING_RESPONSE|BIOFILM_FORMATION;C…	PGPT0015075	PROKKA_03420	PF00027;PF13545	2.89e-156
umuD	PGPT;INDIRECT_EFFECTS;STRESS_CONTROL|BIOCONTROL;UNIVERSAL_STRESS_RESPONSE;STRESS_SIGNALLING_PROTEINS;STRESS_SIGNAL-MUTAGENESIS_BY_DNA_POLYMERASES#PGPT;INDIRECT_EFFECTS;COMPETITIVE_EXCLUSION|CE;CE-BACTERIAL_FITNESS;CE-BACTERIAL_FITNESS-ADAPTIVE_MUTATION;CE-BACTERIAL_FITNESS-ENVIRONMENT-INDUCIBLE_DNA_POLYMERASES	PGPT0015094	PROKKA_01392	PF00717	9.66e-94
prc|ctpA	PGPT;INDIRECT_EFFECTS;STRESS_CONTROL|BIOCONTROL;UNIVERSAL_STRESS_RESPONSE;STRESS_SIGNALLING_PROTEINS;STRESS_SIGNAL-CHAPERONE|PROTEASES	PGPT0015095	PROKKA_01765	PF03572	3.43e-11
degP|htrA	PGPT;INDIRECT_EFFECTS;STRESS_CONTROL|BIOCONTROL;UNIVERSAL_STRESS_RESPONSE;STRESS_SIGNALLING_PROTEINS;STRESS_SIGNAL-CHAPERONE|PROTEASES#PGPT;INDIRECT_EFFECTS;COMPETITIVE_EXCLUSION|CE;CE-BACTERIAL_FITNESS;CE-BACTERIAL_FITNESS-RESISTANCE_TO_ANTIMICROBIAL|TOXIC_COMPOUNDS;CE-BACTERIAL_FITNESS-RESISTANCE_TO_ANTIMICROBIAL_PEPTIDES	PGPT0015105	PROKKA_02329	PF00679;PF00009;PF03144;PF06421	0.0
ppiA	PGPT;INDIRECT_EFFECTS;STRESS_CONTROL|BIOCONTROL;UNIVERSAL_STRESS_RESPONSE;STRESS_SIGNALLING_PROTEINS;STRESS_SIGNAL-CHAPERONE|PROTEASES#PGPT;INDIRECT_EFFECTS;COMPETITIVE_EXCLUSION|CE;CE-BACTERIAL_FITNESS;CE-BACTERIAL_FITNESS-RESISTANCE_TO_ANTIMICROBIAL|TOXIC_COMPOUNDS;CE-BACTERIAL_FITNESS-RESISTANCE_TO_ANTIMICROBIAL_PEPTIDES	PGPT0015110	PROKKA_02251		1.45e-28
ppiB	PGPT;INDIRECT_EFFECTS;COMPETITIVE_EXCLUSION|CE;CE-BACTERIAL_FITNESS;CE-BACTERIAL_FITNESS-RESISTANCE_TO_ANTIMICROBIAL|TOXIC_COMPOUNDS;CE-BACTERIAL_FITNESS-RESISTANCE_TO_ANTIMICROBIAL_PEPTIDES	PGPT0015111	PROKKA_02382	PF00160	7.21e-152
fliC|laf1|lafA|fla1|hag	PGPT;INDIRECT_EFFECTS;PLANT_IMMUNE_RESPONSE_STIMULATION;TRIGGERED_IMMUNITY;PAMP|EFFECTOR_TRIGGERED_IMMUNITY|PTI;PTI-FLAGELLIN_TRIGGERED_IMMUNITY#PGPT;INDIRECT_EFFECTS;COLONIZING_PLANT_SYSTEM;COLONIZATION-MOTILITY|CHEMOTAXIS;MOTILITY-FLAGELLAR_ASSEMBLY;MOTILITY-FLAGELLUM_ROD|HOOK|FILAMENT	PGPT0015190	PROKKA_00933	PF00669	5.72e-175
flgK	PGPT;INDIRECT_EFFECTS;PLANT_IMMUNE_RESPONSE_STIMULATION;TRIGGERED_IMMUNITY;PAMP|EFFECTOR_TRIGGERED_IMMUNITY|PTI;PTI-FLAGELLIN_TRIGGERED_IMMUNITY#PGPT;INDIRECT_EFFECTS;COLONIZING_PLANT_SYSTEM;COLONIZATION-MOTILITY|CHEMOTAXIS;MOTILITY-FLAGELLAR_ASSEMBLY;MOTILITY-FLAGELLUM_ROD|HOOK|FILAMENT	PGPT0015195	PROKKA_00931	PF06429;PF00460	0.0
fliD|flaB	PGPT;INDIRECT_EFFECTS;PLANT_IMMUNE_RESPONSE_STIMULATION;TRIGGERED_IMMUNITY;PAMP|EFFECTOR_TRIGGERED_IMMUNITY|PTI;PTI-FLAGELLIN_TRIGGERED_IMMUNITY#PGPT;INDIRECT_EFFECTS;COLONIZING_PLANT_SYSTEM;COLONIZATION-MOTILITY|CHEMOTAXIS;MOTILITY-FLAGELLAR_ASSEMBLY;MOTILITY-FLAGELLUM_ROD|HOOK|FILAMENT	PGPT0015200	PROKKA_00934	PF07195;PF02465	0.0
wecA|tagO|rfe	PGPT;INDIRECT_EFFECTS;PLANT_IMMUNE_RESPONSE_STIMULATION;TRIGGERED_IMMUNITY;PAMP|EFFECTOR_TRIGGERED_IMMUNITY|PTI;PTI-TEICHURONIC_ACID|LPS_ELICITOR#PGPT;INDIRECT_EFFECTS;COLONIZING_PLANT_SYSTEM;COLONIZATION-SURFACE_ATTACHMENT;SURFACE_ATTACHMENT-LPS|LIPID|IVA_METABOLISM;SURFACE_ATTACHMENT-LPS-O-ANTIOGEN_BIOSYNTHESIS#PGPT;INDIRECT_EFFECTS;COLONIZING_PLANT_SYSTEM;COLONIZATION-SURFACE_ATTACHMENT;SURFAC…	PGPT0015240	PROKKA_02716	PF00953	0.0
elf18|tuf|tufA	PGPT;INDIRECT_EFFECTS;PLANT_IMMUNE_RESPONSE_STIMULATION;TRIGGERED_IMMUNITY;PAMP|EFFECTOR_TRIGGERED_IMMUNITY|PTI;PTI-BACTERIAL_EF-TU	PGPT0015245	PROKKA_03088		9.89e-38
nodI	PGPT;INDIRECT_EFFECTS;PLANT_IMMUNE_RESPONSE_STIMULATION;TRIGGERED_IMMUNITY;PAMP|EFFECTOR_TRIGGERED_IMMUNITY|PTI;PTI-Nod_FACTORS#PGPT;INDIRECT_EFFECTS;COLONIZING_PLANT_SYSTEM;ROOT_COLONIZATION;ROOT_COLONIZATION_BY_NODULATION;ROOT_NODULATION_METABOLISM#PGPT;INDIRECT_EFFECTS;COLONIZING_PLANT_SYSTEM;COLONIZATION-ADAPTION_TO_PLANT_IMMUNE_SYSTEM;ADAPTION_TO_PIS-INHIBITION_OF_SALICYLIC_ACID|JASMONIC_ACI…	PGPT0015275	PROKKA_01250	PF13304;PF00005	0.0
nodJ	PGPT;INDIRECT_EFFECTS;PLANT_IMMUNE_RESPONSE_STIMULATION;TRIGGERED_IMMUNITY;PAMP|EFFECTOR_TRIGGERED_IMMUNITY|PTI;PTI-Nod_FACTORS#PGPT;INDIRECT_EFFECTS;COLONIZING_PLANT_SYSTEM;ROOT_COLONIZATION;ROOT_COLONIZATION_BY_NODULATION;ROOT_NODULATION_METABOLISM#PGPT;INDIRECT_EFFECTS;COLONIZING_PLANT_SYSTEM;COLONIZATION-ADAPTION_TO_PLANT_IMMUNE_SYSTEM;ADAPTION_TO_PIS-INHIBITION_OF_SALICYLIC_ACID|JASMONIC_ACI…	PGPT0015280	PROKKA_01251	PF01061;PF12698	0.0
nodN_like	PGPT;INDIRECT_EFFECTS;COLONIZING_PLANT_SYSTEM;ROOT_COLONIZATION;ROOT_COLONIZATION_BY_NODULATION;ROOT_NODULATION_METABOLISM	PGPT0015282	PROKKA_00907	PF01575	1.11e-45
nodU	PGPT;INDIRECT_EFFECTS;PLANT_IMMUNE_RESPONSE_STIMULATION;TRIGGERED_IMMUNITY;PAMP|EFFECTOR_TRIGGERED_IMMUNITY|PTI;PTI-Nod_FACTORS#PGPT;INDIRECT_EFFECTS;COLONIZING_PLANT_SYSTEM;ROOT_COLONIZATION;ROOT_COLONIZATION_BY_NODULATION;ROOT_NODULATION_METABOLISM#PGPT;INDIRECT_EFFECTS;COLONIZING_PLANT_SYSTEM;COLONIZATION-ADAPTION_TO_PLANT_IMMUNE_SYSTEM;ADAPTION_TO_PIS-INHIBITION_OF_SALICYLIC_ACID|JASMONIC_ACI…	PGPT0015285	PROKKA_03370		6.51e-20
nodD	PGPT;INDIRECT_EFFECTS;PLANT_IMMUNE_RESPONSE_STIMULATION;TRIGGERED_IMMUNITY;PAMP|EFFECTOR_TRIGGERED_IMMUNITY|PTI;PTI-Nod_FACTORS#PGPT;INDIRECT_EFFECTS;COLONIZING_PLANT_SYSTEM;ROOT_COLONIZATION;ROOT_COLONIZATION_BY_NODULATION;ROOT_NODULE_REGULATION#PGPT;INDIRECT_EFFECTS;COLONIZING_PLANT_SYSTEM;COLONIZATION-ADAPTION_TO_PLANT_IMMUNE_SYSTEM;ADAPTION_TO_PIS-INHIBITION_OF_SALICYLIC_ACID|JASMONIC_ACID;AD…	PGPT0015290	PROKKA_00471	PF00126;PF03466	0.0
flhB	PGPT;INDIRECT_EFFECTS;COLONIZING_PLANT_SYSTEM;COLONIZATION-MOTILITY|CHEMOTAXIS;MOTILITY-FLAGELLAR_ASSEMBLY;MOTILITY-FLAGELLUM_TYPE-III_SECRETION#PGPT;INDIRECT_EFFECTS;COMPETITIVE_EXCLUSION|CE;CE-BACTERIAL_SECRETION;CE-TYPE_III_SECRETION_SYSTEMS;CE-T3SS-FLAGELLAR_EXPORT_APPARATUS	PGPT0015325	PROKKA_00959	PF01312	0.0
fliH	PGPT;INDIRECT_EFFECTS;COLONIZING_PLANT_SYSTEM;COLONIZATION-MOTILITY|CHEMOTAXIS;MOTILITY-FLAGELLAR_ASSEMBLY;MOTILITY-FLAGELLUM_TYPE-III_SECRETION#PGPT;INDIRECT_EFFECTS;COMPETITIVE_EXCLUSION|CE;CE-BACTERIAL_SECRETION;CE-TYPE_III_SECRETION_SYSTEMS;CE-T3SS-FLAGELLAR_EXPORT_APPARATUS	PGPT0015335	PROKKA_00944	PF02108	7.33e-82
fliI|lgiI	PGPT;INDIRECT_EFFECTS;COLONIZING_PLANT_SYSTEM;COLONIZATION-MOTILITY|CHEMOTAXIS;MOTILITY-FLAGELLAR_ASSEMBLY;MOTILITY-FLAGELLUM_TYPE-III_SECRETION#PGPT;INDIRECT_EFFECTS;COMPETITIVE_EXCLUSION|CE;CE-BACTERIAL_SECRETION;CE-TYPE_III_SECRETION_SYSTEMS;CE-T3SS-FLAGELLAR_EXPORT_APPARATUS	PGPT0015340	PROKKA_00945	PF00006;PF18269	0.0
fliQ|lfiQ	PGPT;INDIRECT_EFFECTS;COLONIZING_PLANT_SYSTEM;COLONIZATION-MOTILITY|CHEMOTAXIS;MOTILITY-FLAGELLAR_ASSEMBLY;MOTILITY-FLAGELLUM_TYPE-III_SECRETION#PGPT;INDIRECT_EFFECTS;COMPETITIVE_EXCLUSION|CE;CE-BACTERIAL_SECRETION;CE-TYPE_III_SECRETION_SYSTEMS;CE-T3SS-FLAGELLAR_EXPORT_APPARATUS	PGPT0015355	PROKKA_00957	PF01313	3.13e-47
fliR|lfiR	PGPT;INDIRECT_EFFECTS;COLONIZING_PLANT_SYSTEM;COLONIZATION-MOTILITY|CHEMOTAXIS;MOTILITY-FLAGELLAR_ASSEMBLY;MOTILITY-FLAGELLUM_TYPE-III_SECRETION#PGPT;INDIRECT_EFFECTS;COMPETITIVE_EXCLUSION|CE;CE-BACTERIAL_SECRETION;CE-TYPE_III_SECRETION_SYSTEMS;CE-T3SS-FLAGELLAR_EXPORT_APPARATUS	PGPT0015360	PROKKA_00958	PF01311	1.05e-158
motA	PGPT;INDIRECT_EFFECTS;COLONIZING_PLANT_SYSTEM;COLONIZATION-MOTILITY|CHEMOTAXIS;MOTILITY-FLAGELLAR_ASSEMBLY;MOTILITY-FLAGELLUM_MOTOR|SWITCH	PGPT0015370	PROKKA_00952	PF01618	1.84e-177
motB	PGPT;INDIRECT_EFFECTS;COLONIZING_PLANT_SYSTEM;COLONIZATION-MOTILITY|CHEMOTAXIS;MOTILITY-FLAGELLAR_ASSEMBLY;MOTILITY-FLAGELLUM_MOTOR|SWITCH	PGPT0015375	PROKKA_00953	PF00691	0.0
fliG	PGPT;INDIRECT_EFFECTS;COLONIZING_PLANT_SYSTEM;COLONIZATION-MOTILITY|CHEMOTAXIS;MOTILITY-FLAGELLAR_ASSEMBLY;MOTILITY-FLAGELLUM_C-RING	PGPT0015400	PROKKA_02059	PF01706;PF14841;PF14842	2.57e-152
fliM	PGPT;INDIRECT_EFFECTS;COLONIZING_PLANT_SYSTEM;COLONIZATION-MOTILITY|CHEMOTAXIS;MOTILITY-FLAGELLAR_ASSEMBLY;MOTILITY-FLAGELLUM_C-RING	PGPT0015405	PROKKA_00954	PF02154;PF01052	0.0
fliN|lfiN|fliNY|cheC|cheD	PGPT;INDIRECT_EFFECTS;COLONIZING_PLANT_SYSTEM;COLONIZATION-MOTILITY|CHEMOTAXIS;MOTILITY-FLAGELLAR_ASSEMBLY;MOTILITY-FLAGELLUM_C-RING#PGPT;INDIRECT_EFFECTS;COMPETITIVE_EXCLUSION|CE;CE-BACTERIAL_SECRETION;CE-TYPE_III_SECRETION_SYSTEMS;CE-T3SS-FLAGELLAR_EXPORT_APPARATUS	PGPT0015410	PROKKA_00955	PF01052	4.11e-138
fliF	PGPT;INDIRECT_EFFECTS;COLONIZING_PLANT_SYSTEM;COLONIZATION-MOTILITY|CHEMOTAXIS;MOTILITY-FLAGELLAR_ASSEMBLY;MOTILITY-FLAGELLUM_M|S|P|L-RINGS#PGPT;INDIRECT_EFFECTS;COMPETITIVE_EXCLUSION|CE;CE-BACTERIAL_SECRETION;CE-TYPE_III_SECRETION_SYSTEMS;CE-T3SS-FLAGELLAR_EXPORT_APPARATUS	PGPT0015430	PROKKA_00942	PF01514;PF08345	0.0
flbD	PGPT;INDIRECT_EFFECTS;COLONIZING_PLANT_SYSTEM;COLONIZATION-MOTILITY|CHEMOTAXIS;MOTILITY-FLAGELLAR_ASSEMBLY;MOTILITY-FLAGELLUM_ROD|HOOK|FILAMENT	PGPT0015460	PROKKA_00951	PF06289	1.48e-49
flgB	PGPT;INDIRECT_EFFECTS;COLONIZING_PLANT_SYSTEM;COLONIZATION-MOTILITY|CHEMOTAXIS;MOTILITY-FLAGELLAR_ASSEMBLY;MOTILITY-FLAGELLUM_ROD|HOOK|FILAMENT	PGPT0015470	PROKKA_00939	PF00460	5.28e-69
flgC	PGPT;INDIRECT_EFFECTS;COLONIZING_PLANT_SYSTEM;COLONIZATION-MOTILITY|CHEMOTAXIS;MOTILITY-FLAGELLAR_ASSEMBLY;MOTILITY-FLAGELLUM_ROD|HOOK|FILAMENT	PGPT0015475	PROKKA_00940	PF06429	9.69e-89
flgD	PGPT;INDIRECT_EFFECTS;COLONIZING_PLANT_SYSTEM;COLONIZATION-MOTILITY|CHEMOTAXIS;MOTILITY-FLAGELLAR_ASSEMBLY;MOTILITY-FLAGELLUM_ROD|HOOK|FILAMENT	PGPT0015480	PROKKA_00949	PF03963	1.80e-82
flgE	PGPT;INDIRECT_EFFECTS;COLONIZING_PLANT_SYSTEM;COLONIZATION-MOTILITY|CHEMOTAXIS;MOTILITY-FLAGELLAR_ASSEMBLY;MOTILITY-FLAGELLUM_ROD|HOOK|FILAMENT	PGPT0015485	PROKKA_00950	PF06429;PF00460	0.0
flgL	PGPT;INDIRECT_EFFECTS;COLONIZING_PLANT_SYSTEM;COLONIZATION-MOTILITY|CHEMOTAXIS;MOTILITY-FLAGELLAR_ASSEMBLY;MOTILITY-FLAGELLUM_ROD|HOOK|FILAMENT	PGPT0015505	PROKKA_00930	PF00700;PF00669	0.0
fliE|lfiE	PGPT;INDIRECT_EFFECTS;COLONIZING_PLANT_SYSTEM;COLONIZATION-MOTILITY|CHEMOTAXIS;MOTILITY-FLAGELLAR_ASSEMBLY;MOTILITY-FLAGELLUM_ROD|HOOK|FILAMENT	PGPT0015515	PROKKA_00941	PF02049	7.06e-57
fliA|sigD|whiG	PGPT;INDIRECT_EFFECTS;COLONIZING_PLANT_SYSTEM;COLONIZATION-MOTILITY|CHEMOTAXIS;MOTILITY-FLAGELLUM_CONTROL;MOTILITY-FLAGELLUM_CHAPERONES#PGPT;INDIRECT_EFFECTS;COMPETITIVE_EXCLUSION|CE;CE-QUORUM_SENSING_RESPONSE|BIOFILM_FORMATION;CE-QUORUM_SENSING_REGULATORS;CE-QSR-QUORUM_SENSING_REGULATED_FLS#PGPT;INDIRECT_EFFECTS;COMPETITIVE_EXCLUSION|CE;CE-QUORUM_SENSING_RESPONSE|BIOFILM_FORMATION;CE-OTHER_QSR|B…	PGPT0015610	PROKKA_00964	PF04542;PF04539;PF04545;PF08281	0.0
fliJ	PGPT;INDIRECT_EFFECTS;COLONIZING_PLANT_SYSTEM;COLONIZATION-MOTILITY|CHEMOTAXIS;MOTILITY-FLAGELLUM_CONTROL;MOTILITY-FLAGELLUM_CHAPERONES	PGPT0015615	PROKKA_00946		3.70e-50
fliS	PGPT;INDIRECT_EFFECTS;COLONIZING_PLANT_SYSTEM;COLONIZATION-MOTILITY|CHEMOTAXIS;MOTILITY-FLAGELLUM_CONTROL;MOTILITY-FLAGELLUM_CHAPERONES	PGPT0015620	PROKKA_00935	PF02561	5.20e-90
fliW	PGPT;INDIRECT_EFFECTS;COLONIZING_PLANT_SYSTEM;COLONIZATION-MOTILITY|CHEMOTAXIS;MOTILITY-FLAGELLUM_CONTROL;MOTILITY-FLAGELLUM_CHAPERONES	PGPT0015630	PROKKA_00929	PF02623	2.77e-59
fliY|tcyA|yckK	PGPT;INDIRECT_EFFECTS;COLONIZING_PLANT_SYSTEM;COLONIZATION-MOTILITY|CHEMOTAXIS;MOTILITY-FLAGELLUM_CONTROL;MOTILITY-FLAGELLUM_CHAPERONES#PGPT;INDIRECT_EFFECTS;COLONIZING_PLANT_SYSTEM;COLONIZATION-PLANT_DERIVED_SUBSTRATE_USAGE;PLANT_DERIVED_AMINO_ACID_TRANSPORT;PLANT_DERIVED_CYSTEINE_TRANSPORT	PGPT0015635	PROKKA_01015	PF00497	2.11e-176
cheR|pilK	PGPT;INDIRECT_EFFECTS;COLONIZING_PLANT_SYSTEM;COLONIZATION-MOTILITY|CHEMOTAXIS;CHEMOTAXIS_PROTEINS;CHEMOTAXIS_TWO_COMPONENT_SYSTEM_PROTEINS	PGPT0015670	PROKKA_03604		2.15e-34
sbpA	PGPT;INDIRECT_EFFECTS;COLONIZING_PLANT_SYSTEM;COLONIZATION-MOTILITY|CHEMOTAXIS;CHEMOTAXIS_PROTEINS;CHEMOTAXIS_TOWARDS_SUGARS#PGPT;INDIRECT_EFFECTS;COLONIZING_PLANT_SYSTEM;COLONIZATION-PLANT_DERIVED_SUBSTRATE_USAGE;PLANT_DERIVED_CARBOHYDRATE_TRANSPORT;PLANT_DERIVED_MULTIPLE_SUGAR_TRANSPORT_II	PGPT0015735	PROKKA_03763	PF00532;PF13407	0.0
rbsB	PGPT;INDIRECT_EFFECTS;COLONIZING_PLANT_SYSTEM;COLONIZATION-MOTILITY|CHEMOTAXIS;CHEMOTAXIS_PROTEINS;CHEMOTAXIS_TOWARDS_SUGARS#PGPT;INDIRECT_EFFECTS;COLONIZING_PLANT_SYSTEM;COLONIZATION-PLANT_DERIVED_SUBSTRATE_USAGE;PLANT_DERIVED_CARBOHYDRATE_TRANSPORT;PLANT_DERIVED_RIBOSE|AUTOINDUCER|XYLOSE_TRANSPORT	PGPT0015740	PROKKA_04118	PF13407	0.0
pleD	PGPT;INDIRECT_EFFECTS;COLONIZING_PLANT_SYSTEM;COLONIZATION-MOTILITY|CHEMOTAXIS;MOTILITY-PILUS|FIMBRIAE_SYSTEM;MOTILITY-PILUS_SYSTEM#PGPT;PUTATIVE_PGPTs;PUTATIVE_FUNCTIONS;PUTATIVE_FUNCTIONS-1;PUTATIVE-CELL_FATE_CONTROL;PUTATIVE-CELL_FATE_CONTROL-1	PGPT0015900	PROKKA_00033		4.87e-12
flp|pilA	PGPT;INDIRECT_EFFECTS;COLONIZING_PLANT_SYSTEM;COLONIZATION-MOTILITY|CHEMOTAXIS;MOTILITY-PILUS|FIMBRIAE_SYSTEM;MOTILITY-PILUS_SYSTEM#PGPT;INDIRECT_EFFECTS;COLONIZING_PLANT_SYSTEM;COLONIZATION-SURFACE_ATTACHMENT;SURFACE_ADHESION;SURFACE_ADHESION-WIDESPREAD_COLONIZATION_ISLAND#PGPT;INDIRECT_EFFECTS;COMPETITIVE_EXCLUSION|CE;CE-BACTERIAL_SECRETION;CE-TYPE_II_SECRETION_SYSTEMS;CE-T2SS-TIGHT_ADHERENCE_E…	PGPT0015910	PROKKA_03039		2.50e-27
pilD	PGPT;INDIRECT_EFFECTS;COLONIZING_PLANT_SYSTEM;COLONIZATION-MOTILITY|CHEMOTAXIS;MOTILITY-PILUS|FIMBRIAE_SYSTEM;MOTILITY-PILUS_SYSTEM#PGPT;INDIRECT_EFFECTS;COMPETITIVE_EXCLUSION|CE;CE-BACTERIAL_SECRETION;CE-TYPE_II_SECRETION_SYSTEMS;CE-T2SS-GENERAL_SECRETION_PATHWAY#PGPT;INDIRECT_EFFECTS;COMPETITIVE_EXCLUSION|CE;CE-BACTERIAL_SECRETION;CE-TYPE_II_SECRETION_SYSTEMS;CE-T2SS-TYPE_IV_PILIN_SECRETION|FIM…	PGPT0015925	PROKKA_01317		1.33e-84
cpaB	PGPT;INDIRECT_EFFECTS;COLONIZING_PLANT_SYSTEM;COLONIZATION-MOTILITY|CHEMOTAXIS;MOTILITY-PILUS|FIMBRIAE_SYSTEM;MOTILITY-PILUS_SYSTEM#PGPT;INDIRECT_EFFECTS;COLONIZING_PLANT_SYSTEM;COLONIZATION-SURFACE_ATTACHMENT;SURFACE_ADHESION;SURFACE_ADHESION-WIDESPREAD_COLONIZATION_ISLAND#PGPT;INDIRECT_EFFECTS;COMPETITIVE_EXCLUSION|CE;CE-BACTERIAL_SECRETION;CE-TYPE_II_SECRETION_SYSTEMS;CE-T2SS-TIGHT_ADHERENCE_E…	PGPT0016005	PROKKA_02992	PF16976	5.83e-107
cpaE	PGPT;INDIRECT_EFFECTS;COLONIZING_PLANT_SYSTEM;COLONIZATION-MOTILITY|CHEMOTAXIS;MOTILITY-PILUS|FIMBRIAE_SYSTEM;MOTILITY-PILUS_SYSTEM#PGPT;INDIRECT_EFFECTS;COLONIZING_PLANT_SYSTEM;COLONIZATION-SURFACE_ATTACHMENT;SURFACE_ADHESION;SURFACE_ADHESION-WIDESPREAD_COLONIZATION_ISLAND#PGPT;INDIRECT_EFFECTS;COMPETITIVE_EXCLUSION|CE;CE-BACTERIAL_SECRETION;CE-TYPE_II_SECRETION_SYSTEMS;CE-T2SS-TIGHT_ADHERENCE_E…	PGPT0016020	PROKKA_02808	PF10609	5.55e-76
cpaF	PGPT;INDIRECT_EFFECTS;COLONIZING_PLANT_SYSTEM;COLONIZATION-MOTILITY|CHEMOTAXIS;MOTILITY-PILUS|FIMBRIAE_SYSTEM;MOTILITY-PILUS_SYSTEM#PGPT;INDIRECT_EFFECTS;COLONIZING_PLANT_SYSTEM;COLONIZATION-SURFACE_ATTACHMENT;SURFACE_ADHESION;SURFACE_ADHESION-WIDESPREAD_COLONIZATION_ISLAND#PGPT;INDIRECT_EFFECTS;COMPETITIVE_EXCLUSION|CE;CE-BACTERIAL_SECRETION;CE-TYPE_II_SECRETION_SYSTEMS;CE-T2SS-TIGHT_ADHERENCE_E…	PGPT0016025	PROKKA_03408	PF00437	0.0
swrC|yerP	PGPT;INDIRECT_EFFECTS;COLONIZING_PLANT_SYSTEM;COLONIZATION-MOTILITY|CHEMOTAXIS;OTHER_MOTILITY_REGULATING_FUNCTIONS;MOTILITY-SWARMING_REGULATOR#PGPT;INDIRECT_EFFECTS;COMPETITIVE_EXCLUSION|CE;CE-BACTERIAL_FITNESS;CE-BACTERIAL_FITNESS-RESISTANCE_TO_ANTIMICROBIAL|TOXIC_COMPOUNDS;CE-BACTERIAL_FITNESS-SURFACTIN_RESISTANCE	PGPT0016195	PROKKA_02628	PF00873	0.0
ycdX	PGPT;INDIRECT_EFFECTS;COLONIZING_PLANT_SYSTEM;COLONIZATION-MOTILITY|CHEMOTAXIS;OTHER_MOTILITY_REGULATING_FUNCTIONS;MOTILITY-SWARMING_REGULATOR	PGPT0016200	PROKKA_01525	PF14716;PF02811	0.0
efp	PGPT;INDIRECT_EFFECTS;COLONIZING_PLANT_SYSTEM;COLONIZATION-MOTILITY|CHEMOTAXIS;OTHER_MOTILITY_REGULATING_FUNCTIONS;MOTILITY-SWARMING_REGULATOR	PGPT0016205	PROKKA_02363	PF01132;PF08207;PF09285	3.24e-136
sylA	PGPT;INDIRECT_EFFECTS;COLONIZING_PLANT_SYSTEM;COLONIZATION-MOTILITY|CHEMOTAXIS;OTHER_MOTILITY_REGULATING_FUNCTIONS;MOTILITY-QUORUMSENSING_RELATED_REGULATION#PGPT;INDIRECT_EFFECTS;COMPETITIVE_EXCLUSION|CE;CE-QUORUM_SENSING_RESPONSE|BIOFILM_FORMATION;CE-BIOFILM_REGULATORS;CE-OTHER_BIOFILM_REGULATORS	PGPT0016255	PROKKA_00413	PF13463;PF01047;PF12802	3.74e-11
msmX|msmK|malK|sugC|ggtA|msiK	PGPT;INDIRECT_EFFECTS;COLONIZING_PLANT_SYSTEM;COLONIZATION-PLANT_DERIVED_SUBSTRATE_USAGE;PLANT_DERIVED_CARBOHYDRATE_TRANSPORT;PLANT_DERIVED_MALTOSE|MALTODEXTRIN_TRANSPORT#PGPT;INDIRECT_EFFECTS;COLONIZING_PLANT_SYSTEM;COLONIZATION-PLANT_DERIVED_SUBSTRATE_USAGE;PLANT_DERIVED_CARBOHYDRATE_TRANSPORT;PLANT_DERIVED_ARABINOGALACTAN|GALACTOSE_OLIGOMER|MALTOOLIGOSACCHARIDE_TRANSPORT#PGPT;INDIRECT_EFFECTS;…	PGPT0016310	PROKKA_00880	PF00005;PF17912	0.0
cycB|ganO	PGPT;INDIRECT_EFFECTS;COLONIZING_PLANT_SYSTEM;COLONIZATION-PLANT_DERIVED_SUBSTRATE_USAGE;PLANT_DERIVED_CARBOHYDRATE_TRANSPORT;PLANT_DERIVED_ARABINOGALACTAN|GALACTOSE_OLIGOMER|MALTOOLIGOSACCHARIDE_TRANSPORT	PGPT0016315	PROKKA_00862	PF13416	0.0
ganP	PGPT;INDIRECT_EFFECTS;COLONIZING_PLANT_SYSTEM;COLONIZATION-PLANT_DERIVED_SUBSTRATE_USAGE;PLANT_DERIVED_CARBOHYDRATE_TRANSPORT;PLANT_DERIVED_ARABINOGALACTAN|GALACTOSE_OLIGOMER|MALTOOLIGOSACCHARIDE_TRANSPORT	PGPT0016320	PROKKA_00863	PF00528	0.0
msmE	PGPT;INDIRECT_EFFECTS;COLONIZING_PLANT_SYSTEM;COLONIZATION-PLANT_DERIVED_SUBSTRATE_USAGE;PLANT_DERIVED_CARBOHYDRATE_TRANSPORT;PLANT_DERIVED_REAFFINOSE|STACHYOSE|MELIBIOSE_TRANSPORT	PGPT0016330	PROKKA_01549	PF01547;PF13416	0.0
msmF	PGPT;INDIRECT_EFFECTS;COLONIZING_PLANT_SYSTEM;COLONIZATION-PLANT_DERIVED_SUBSTRATE_USAGE;PLANT_DERIVED_CARBOHYDRATE_TRANSPORT;PLANT_DERIVED_REAFFINOSE|STACHYOSE|MELIBIOSE_TRANSPORT	PGPT0016335	PROKKA_01548	PF00528	0.0
msmG	PGPT;INDIRECT_EFFECTS;COLONIZING_PLANT_SYSTEM;COLONIZATION-PLANT_DERIVED_SUBSTRATE_USAGE;PLANT_DERIVED_CARBOHYDRATE_TRANSPORT;PLANT_DERIVED_REAFFINOSE|STACHYOSE|MELIBIOSE_TRANSPORT	PGPT0016340	PROKKA_01547	PF00528	0.0
ngcE|ABC_NGC_S	PGPT;INDIRECT_EFFECTS;COLONIZING_PLANT_SYSTEM;COLONIZATION-PLANT_DERIVED_SUBSTRATE_USAGE;PLANT_DERIVED_CARBOHYDRATE_TRANSPORT;PLANT_DERIVED_N_ACETYLGLUCOSAMINE_TRANSPORT	PGPT0016415	PROKKA_00526	PF01547	0.0
dasA	PGPT;INDIRECT_EFFECTS;COLONIZING_PLANT_SYSTEM;COLONIZATION-PLANT_DERIVED_SUBSTRATE_USAGE;PLANT_DERIVED_CARBOHYDRATE_TRANSPORT;PLANT_DERIVED_CHITOBIOSE_TRANSPORT_I	PGPT0016445	PROKKA_04152	PF01547	0.0
dasB	PGPT;INDIRECT_EFFECTS;COLONIZING_PLANT_SYSTEM;COLONIZATION-PLANT_DERIVED_SUBSTRATE_USAGE;PLANT_DERIVED_CARBOHYDRATE_TRANSPORT;PLANT_DERIVED_CHITOBIOSE_TRANSPORT_I	PGPT0016450	PROKKA_04151	PF00528	0.0
dasC	PGPT;INDIRECT_EFFECTS;COLONIZING_PLANT_SYSTEM;COLONIZATION-PLANT_DERIVED_SUBSTRATE_USAGE;PLANT_DERIVED_CARBOHYDRATE_TRANSPORT;PLANT_DERIVED_CHITOBIOSE_TRANSPORT_I	PGPT0016455	PROKKA_04150	PF00528	0.0
gguB|ABC_GGU_P	PGPT;INDIRECT_EFFECTS;COLONIZING_PLANT_SYSTEM;COLONIZATION-PLANT_DERIVED_SUBSTRATE_USAGE;PLANT_DERIVED_CARBOHYDRATE_TRANSPORT;PLANT_DERIVED_MULTIPLE_SUGAR_TRANSPORT_II	PGPT0016525	PROKKA_03761	PF02653	0.0
gguA|ABC_GGU_A	PGPT;INDIRECT_EFFECTS;COLONIZING_PLANT_SYSTEM;COLONIZATION-PLANT_DERIVED_SUBSTRATE_USAGE;PLANT_DERIVED_CARBOHYDRATE_TRANSPORT;PLANT_DERIVED_MULTIPLE_SUGAR_TRANSPORT_II	PGPT0016530	PROKKA_03762	PF00005	0.0
ABC_MS_P	PGPT;INDIRECT_EFFECTS;COLONIZING_PLANT_SYSTEM;COLONIZATION-PLANT_DERIVED_SUBSTRATE_USAGE;PLANT_DERIVED_CARBOHYDRATE_TRANSPORT;PLANT_DERIVED_MULTIPLE_SUGAR_TRANSPORT_III	PGPT0016535	PROKKA_04003	PF00528	0.0
ABC_MS_P1	PGPT;INDIRECT_EFFECTS;COLONIZING_PLANT_SYSTEM;COLONIZATION-PLANT_DERIVED_SUBSTRATE_USAGE;PLANT_DERIVED_CARBOHYDRATE_TRANSPORT;PLANT_DERIVED_MULTIPLE_SUGAR_TRANSPORT_III	PGPT0016540	PROKKA_04004	PF00528	0.0
ABC_MS_S	PGPT;INDIRECT_EFFECTS;COLONIZING_PLANT_SYSTEM;COLONIZATION-PLANT_DERIVED_SUBSTRATE_USAGE;PLANT_DERIVED_CARBOHYDRATE_TRANSPORT;PLANT_DERIVED_MULTIPLE_SUGAR_TRANSPORT_III	PGPT0016545	PROKKA_04001	PF01547;PF13416	4.59e-155
rbsC	PGPT;INDIRECT_EFFECTS;COLONIZING_PLANT_SYSTEM;COLONIZATION-PLANT_DERIVED_SUBSTRATE_USAGE;PLANT_DERIVED_CARBOHYDRATE_TRANSPORT;PLANT_DERIVED_RIBOSE|AUTOINDUCER|XYLOSE_TRANSPORT	PGPT0016590	PROKKA_04120	PF02653	0.0
rbsA	PGPT;INDIRECT_EFFECTS;COLONIZING_PLANT_SYSTEM;COLONIZATION-PLANT_DERIVED_SUBSTRATE_USAGE;PLANT_DERIVED_CARBOHYDRATE_TRANSPORT;PLANT_DERIVED_RIBOSE|AUTOINDUCER|XYLOSE_TRANSPORT	PGPT0016600	PROKKA_04119	PF13304;PF00005	0.0
mocC	PGPT;INDIRECT_EFFECTS;COLONIZING_PLANT_SYSTEM;COLONIZATION-PLANT_DERIVED_SUBSTRATE_USAGE;PLANT_DERIVED_SUGAR_ALCOHOL_UTILIZATION;PLANT_DERIVED_INOSITOL_DERIVATE_DEGRADATION#PGPT;INDIRECT_EFFECTS;COLONIZING_PLANT_SYSTEM;COLONIZATION-PLANT_DERIVED_SUBSTRATE_USAGE;PLANT_DERIVED_AMINO_ACID_DEPENDENT_PATHWAYS;PLANT_DERIVED_OPINE_METABOLISM#PGPT;INDIRECT_EFFECTS;COMPETITIVE_EXCLUSION|CE;CE-BACTERIAL_FI…	PGPT0016785	PROKKA_04122	PF01261	7.53e-145
mocR	PGPT;INDIRECT_EFFECTS;COLONIZING_PLANT_SYSTEM;COLONIZATION-PLANT_DERIVED_SUBSTRATE_USAGE;PLANT_DERIVED_SUGAR_ALCOHOL_UTILIZATION;PLANT_DERIVED_INOSITOL_DERIVATE_DEGRADATION#PGPT;INDIRECT_EFFECTS;COLONIZING_PLANT_SYSTEM;COLONIZATION-PLANT_DERIVED_SUBSTRATE_USAGE;PLANT_DERIVED_AMINO_ACID_DEPENDENT_PATHWAYS;PLANT_DERIVED_OPINE_METABOLISM	PGPT0016790	PROKKA_00287		2.69e-18
iolT	PGPT;INDIRECT_EFFECTS;COLONIZING_PLANT_SYSTEM;COLONIZATION-PLANT_DERIVED_SUBSTRATE_USAGE;PLANT_DERIVED_CARBOHYDRATE_TRANSPORT;PLANT_DERIVED_lNOSITOL_TRANSPORT_2	PGPT0016801	PROKKA_01394	PF07690;PF00083	0.0
ugpB	PGPT;INDIRECT_EFFECTS;COLONIZING_PLANT_SYSTEM;COLONIZATION-PLANT_DERIVED_SUBSTRATE_USAGE;PLANT_DERIVED_CARBOHYDRATE_TRANSPORT;PLANT_DERIVED_sn-GLYCEROL-3P_TRANSPORT	PGPT0016835	PROKKA_03060	PF01547;PF13416	0.0
ugpA	PGPT;INDIRECT_EFFECTS;COLONIZING_PLANT_SYSTEM;COLONIZATION-PLANT_DERIVED_SUBSTRATE_USAGE;PLANT_DERIVED_CARBOHYDRATE_TRANSPORT;PLANT_DERIVED_sn-GLYCEROL-3P_TRANSPORT	PGPT0016840	PROKKA_03057	PF00528	0.0
ugpE	PGPT;INDIRECT_EFFECTS;COLONIZING_PLANT_SYSTEM;COLONIZATION-PLANT_DERIVED_SUBSTRATE_USAGE;PLANT_DERIVED_CARBOHYDRATE_TRANSPORT;PLANT_DERIVED_sn-GLYCEROL-3P_TRANSPORT	PGPT0016845	PROKKA_03058		5.18e-91
ptsH	PGPT;INDIRECT_EFFECTS;COLONIZING_PLANT_SYSTEM;COLONIZATION-PLANT_DERIVED_SUBSTRATE_USAGE;PLANT_DERIVED_CARBOHYDRATE_TRANSPORT;PLANT_DERIVED_GLUCOSE_PTS_SYSTEM_I	PGPT0016875	PROKKA_03925		3.19e-55
mtlA|cmtA	PGPT;INDIRECT_EFFECTS;COLONIZING_PLANT_SYSTEM;COLONIZATION-PLANT_DERIVED_SUBSTRATE_USAGE;PLANT_DERIVED_CARBOHYDRATE_TRANSPORT;PLANT_DERIVED_MANNITOL_PTS_SYSTEM#PGPT;INDIRECT_EFFECTS;COLONIZING_PLANT_SYSTEM;COLONIZATION-PLANT_DERIVED_SUBSTRATE_USAGE;PLANT_DERIVED_SUGAR_ALCOHOL_UTILIZATION;PLANT_DERIVED_MANNITOL_DEGRADATION	PGPT0016945	PROKKA_03921	PF00359;PF02302	0.0
mngR|farR	PGPT;INDIRECT_EFFECTS;COLONIZING_PLANT_SYSTEM;COLONIZATION-PLANT_DERIVED_SUBSTRATE_USAGE;PLANT_DERIVED_CARBOHYDRATE_TRANSPORT;PLANT_DERIVED_MANNOSYL-GLYCERATE_PTS_SYSTEM	PGPT0016955	PROKKA_02294	PF00392;PF07702	1.10e-30
fruB	PGPT;INDIRECT_EFFECTS;COLONIZING_PLANT_SYSTEM;COLONIZATION-PLANT_DERIVED_SUBSTRATE_USAGE;PLANT_DERIVED_CARBOHYDRATE_TRANSPORT;PLANT_DERIVED_FRUCTOSE_PTS_SYSTEM_I	PGPT0017130	PROKKA_02998	PF00359	3.94e-105
ABC_SS_A	PGPT;INDIRECT_EFFECTS;COLONIZING_PLANT_SYSTEM;COLONIZATION-PLANT_DERIVED_SUBSTRATE_USAGE;PLANT_DERIVED_CARBOHYDRATE_TRANSPORT;PLANT_DERIVED_SIMPLE_SUGAR_TRANSPORT	PGPT0017155	PROKKA_01047	PF13304;PF00005	0.0
ABC_SS_P	PGPT;INDIRECT_EFFECTS;COLONIZING_PLANT_SYSTEM;COLONIZATION-PLANT_DERIVED_SUBSTRATE_USAGE;PLANT_DERIVED_CARBOHYDRATE_TRANSPORT;PLANT_DERIVED_SIMPLE_SUGAR_TRANSPORT	PGPT0017160	PROKKA_01046	PF02653	0.0
ABC_SS_S	PGPT;INDIRECT_EFFECTS;COLONIZING_PLANT_SYSTEM;COLONIZATION-PLANT_DERIVED_SUBSTRATE_USAGE;PLANT_DERIVED_CARBOHYDRATE_TRANSPORT;PLANT_DERIVED_SIMPLE_SUGAR_TRANSPORT	PGPT0017165	PROKKA_01045	PF00532;PF13407	0.0
uhpB	PGPT;INDIRECT_EFFECTS;COLONIZING_PLANT_SYSTEM;COLONIZATION-PLANT_DERIVED_SUBSTRATE_USAGE;PLANT_DERIVED_CARBOHYDRATE_TRANSPORT;PLANT_DERIVED_HEXOSE_PHOSPHATE_UPTAKE_SENSING	PGPT0017175	PROKKA_03461	PF02518	1.06e-97
ynfM	PGPT;INDIRECT_EFFECTS;COLONIZING_PLANT_SYSTEM;COLONIZATION-PLANT_DERIVED_SUBSTRATE_USAGE;PLANT_DERIVED_CARBOHYDRATE_TRANSPORT;PLANT_DERIVED_OTHER_SUGAR_TRANSPORT_RELATED_PROTEINS	PGPT0017201	PROKKA_02958	PF07690;PF00083	0.0
oxlT	PGPT;INDIRECT_EFFECTS;COLONIZING_PLANT_SYSTEM;COLONIZATION-PLANT_DERIVED_SUBSTRATE_USAGE;PLANT_DERIVED_ORGANIC_ACID_TRANSPORT;PLANT_DERIVED_FORMATE_TRANSPORT#PGPT;INDIRECT_EFFECTS;COLONIZING_PLANT_SYSTEM;COLONIZATION-PLANT_DERIVED_SUBSTRATE_USAGE;PLANT_DERIVED_ORGANIC_ACID_TRANSPORT;PLANT_DERIVED_OXALATE_TRANSPORT	PGPT0017235	PROKKA_01964	PF07690	8.06e-57
lplA	PGPT;INDIRECT_EFFECTS;COLONIZING_PLANT_SYSTEM;COLONIZATION-PLANT_DERIVED_SUBSTRATE_USAGE;PLANT_DERIVED_ORGANIC_ACID_TRANSPORT;PLANT_DERIVED_ALDOURONATE_TRANSPORT	PGPT0017245	PROKKA_01465		0.0
lplB	PGPT;INDIRECT_EFFECTS;COLONIZING_PLANT_SYSTEM;COLONIZATION-PLANT_DERIVED_SUBSTRATE_USAGE;PLANT_DERIVED_ORGANIC_ACID_TRANSPORT;PLANT_DERIVED_ALDOURONATE_TRANSPORT	PGPT0017250	PROKKA_01463	PF00528	0.0
lplC	PGPT;INDIRECT_EFFECTS;COLONIZING_PLANT_SYSTEM;COLONIZATION-PLANT_DERIVED_SUBSTRATE_USAGE;PLANT_DERIVED_ORGANIC_ACID_TRANSPORT;PLANT_DERIVED_ALDOURONATE_TRANSPORT	PGPT0017255	PROKKA_01464	PF00528	0.0
dctP	PGPT;INDIRECT_EFFECTS;COLONIZING_PLANT_SYSTEM;COLONIZATION-PLANT_DERIVED_SUBSTRATE_USAGE;PLANT_DERIVED_ORGANIC_ACID_TRANSPORT;PLANT_DERIVED_C4-DICARBOXYRATE_TRANSPORT	PGPT0017325	PROKKA_03540	PF03480	1.91e-54
dctM	PGPT;INDIRECT_EFFECTS;COLONIZING_PLANT_SYSTEM;COLONIZATION-PLANT_DERIVED_SUBSTRATE_USAGE;PLANT_DERIVED_ORGANIC_ACID_TRANSPORT;PLANT_DERIVED_C4-DICARBOXYRATE_TRANSPORT	PGPT0017335	PROKKA_03541	PF06808	7.14e-124
tctA	PGPT;INDIRECT_EFFECTS;COLONIZING_PLANT_SYSTEM;COLONIZATION-PLANT_DERIVED_SUBSTRATE_USAGE;PLANT_DERIVED_ORGANIC_ACID_TRANSPORT;PLANT_DERIVED_TRICARBOXYLATE_TRANSPORT	PGPT0017350	PROKKA_03644	PF01970	0.0
tctB	PGPT;INDIRECT_EFFECTS;COLONIZING_PLANT_SYSTEM;COLONIZATION-PLANT_DERIVED_SUBSTRATE_USAGE;PLANT_DERIVED_ORGANIC_ACID_TRANSPORT;PLANT_DERIVED_TRICARBOXYLATE_TRANSPORT	PGPT0017355	PROKKA_03645		9.07e-91
tctC	PGPT;INDIRECT_EFFECTS;COLONIZING_PLANT_SYSTEM;COLONIZATION-PLANT_DERIVED_SUBSTRATE_USAGE;PLANT_DERIVED_ORGANIC_ACID_TRANSPORT;PLANT_DERIVED_TRICARBOXYLATE_TRANSPORT	PGPT0017360	PROKKA_03643	PF03401	0.0
talA|talB	PGPT;INDIRECT_EFFECTS;COLONIZING_PLANT_SYSTEM;COLONIZATION-PLANT_DERIVED_SUBSTRATE_USAGE;PLANT_DERIVED_CARBOHYDRATE-PENTOSES_UTILIZATION;PLANT_DERIVED_PENTOSE_METABOLISM	PGPT0017375	PROKKA_02165	PF00923	0.0
zwf	PGPT;INDIRECT_EFFECTS;COLONIZING_PLANT_SYSTEM;COLONIZATION-PLANT_DERIVED_SUBSTRATE_USAGE;PLANT_DERIVED_CARBOHYDRATE-PENTOSES_UTILIZATION;PLANT_DERIVED_PENTOSE_METABOLISM#PGPT;INDIRECT_EFFECTS;COLONIZING_PLANT_SYSTEM;COLONIZATION-PLANT_DERIVED_SUBSTRATE_USAGE;PLANT_DERIVED_SUGAR_ACID_UTILIZATION;PLANT_DERIVED_GLUCONATE_METABOLISM	PGPT0017380	PROKKA_02163	PF02781;PF00479	0.0
gnd|gntZ	PGPT;INDIRECT_EFFECTS;COLONIZING_PLANT_SYSTEM;COLONIZATION-PLANT_DERIVED_SUBSTRATE_USAGE;PLANT_DERIVED_CARBOHYDRATE-PENTOSES_UTILIZATION;PLANT_DERIVED_PENTOSE_METABOLISM#PGPT;INDIRECT_EFFECTS;COLONIZING_PLANT_SYSTEM;COLONIZATION-PLANT_DERIVED_SUBSTRATE_USAGE;PLANT_DERIVED_SUGAR_ACID_UTILIZATION;PLANT_DERIVED_GLUCONATE_METABOLISM	PGPT0017385	PROKKA_02510	PF00393;PF03446	0.0
rpiB	PGPT;INDIRECT_EFFECTS;COLONIZING_PLANT_SYSTEM;COLONIZATION-PLANT_DERIVED_SUBSTRATE_USAGE;PLANT_DERIVED_CARBOHYDRATE-PENTOSES_UTILIZATION;PLANT_DERIVED_RIBOSE_METABOLISM|DEGRADATION#PGPT;INDIRECT_EFFECTS;COLONIZING_PLANT_SYSTEM;COLONIZATION-PLANT_DERIVED_SUBSTRATE_USAGE;PLANT_DERIVED_SUGAR_ALCOHOL_UTILIZATION;PLANT_DERIVED_ERYTHRITOL_DEGRADATION#PGPT;INDIRECT_EFFECTS;COLONIZING_PLANT_SYSTEM;COLONI…	PGPT0017395	PROKKA_04174	PF02502	1.07e-64
hisG	PGPT;INDIRECT_EFFECTS;COLONIZING_PLANT_SYSTEM;COLONIZATION-PLANT_DERIVED_SUBSTRATE_USAGE;PLANT_DERIVED_CARBOHYDRATE-PENTOSES_UTILIZATION;PLANT_DERIVED_RIBOSE_METABOLISM|DEGRADATION	PGPT0017400	PROKKA_01852	PF01634	0.0
rbsK	PGPT;INDIRECT_EFFECTS;COLONIZING_PLANT_SYSTEM;COLONIZATION-PLANT_DERIVED_SUBSTRATE_USAGE;PLANT_DERIVED_CARBOHYDRATE-PENTOSES_UTILIZATION;PLANT_DERIVED_RIBOSE_METABOLISM|DEGRADATION	PGPT0017405	PROKKA_03681	PF00294;PF08543	0.0
araB|L_ribulokinase	PGPT;INDIRECT_EFFECTS;COLONIZING_PLANT_SYSTEM;COLONIZATION-PLANT_DERIVED_SUBSTRATE_USAGE;PLANT_DERIVED_CARBOHYDRATE-PENTOSES_UTILIZATION;PLANT_DERIVED_RIBOSE_METABOLISM|DEGRADATION#PGPT;INDIRECT_EFFECTS;COLONIZING_PLANT_SYSTEM;COLONIZATION-PLANT_DERIVED_SUBSTRATE_USAGE;PLANT_DERIVED_CARBOHYDRATE-PENTOSES_UTILIZATION;PLANT_DERIVED_ARABINOSE_METABOLISM	PGPT0017410	PROKKA_03764	PF02782;PF00370	0.0
araD|ulaF|sgaE|sgbE	PGPT;INDIRECT_EFFECTS;COLONIZING_PLANT_SYSTEM;COLONIZATION-PLANT_DERIVED_SUBSTRATE_USAGE;PLANT_DERIVED_CARBOHYDRATE-PENTOSES_UTILIZATION;PLANT_DERIVED_RIBOSE_METABOLISM|DEGRADATION#PGPT;INDIRECT_EFFECTS;COLONIZING_PLANT_SYSTEM;COLONIZATION-PLANT_DERIVED_SUBSTRATE_USAGE;PLANT_DERIVED_CARBOHYDRATE-PENTOSES_UTILIZATION;PLANT_DERIVED_ARABINOSE_METABOLISM#PGPT;INDIRECT_EFFECTS;COLONIZING_PLANT_SYSTEM;…	PGPT0017420	PROKKA_03765	PF00596	7.31e-169
rpe|cbbE	PGPT;INDIRECT_EFFECTS;COLONIZING_PLANT_SYSTEM;COLONIZATION-PLANT_DERIVED_SUBSTRATE_USAGE;PLANT_DERIVED_CARBOHYDRATE-PENTOSES_UTILIZATION;PLANT_DERIVED_RIBOSE_METABOLISM|DEGRADATION#PGPT;INDIRECT_EFFECTS;COLONIZING_PLANT_SYSTEM;COLONIZATION-PLANT_DERIVED_SUBSTRATE_USAGE;PLANT_DERIVED_CARBOHYDRATE-PENTOSES_UTILIZATION;PLANT_DERIVED_XYLOSE|XYLULOSE_DEGRADATION	PGPT0017425	PROKKA_01842	PF00834	1.27e-149
deoC	PGPT;INDIRECT_EFFECTS;COLONIZING_PLANT_SYSTEM;COLONIZATION-PLANT_DERIVED_SUBSTRATE_USAGE;PLANT_DERIVED_CARBOHYDRATE-PENTOSES_UTILIZATION;PLANT_DERIVED_RIBOSE_METABOLISM|DEGRADATION	PGPT0017445	PROKKA_01380	PF01791	5.44e-150
araA	PGPT;INDIRECT_EFFECTS;COLONIZING_PLANT_SYSTEM;COLONIZATION-PLANT_DERIVED_SUBSTRATE_USAGE;PLANT_DERIVED_CARBOHYDRATE-PENTOSES_UTILIZATION;PLANT_DERIVED_ARABINOSE_METABOLISM	PGPT0017450	PROKKA_03766	PF02610;PF11762	0.0
araC	PGPT;INDIRECT_EFFECTS;COLONIZING_PLANT_SYSTEM;COLONIZATION-PLANT_DERIVED_SUBSTRATE_USAGE;PLANT_DERIVED_CARBOHYDRATE-PENTOSES_UTILIZATION;PLANT_DERIVED_ARABINOSE_METABOLISM	PGPT0017465	PROKKA_00665	PF00920	1.33e-113
ulaE|sgaU|sgbU	PGPT;INDIRECT_EFFECTS;COLONIZING_PLANT_SYSTEM;COLONIZATION-PLANT_DERIVED_SUBSTRATE_USAGE;PLANT_DERIVED_CARBOHYDRATE-PENTOSES_UTILIZATION;PLANT_DERIVED_LYXOSE_DEGRADATION#PGPT;INDIRECT_EFFECTS;COLONIZING_PLANT_SYSTEM;COLONIZATION-PLANT_DERIVED_SUBSTRATE_USAGE;PLANT_DERIVED_SUGAR_ACID_UTILIZATION;PLANT_DERIVED_GULONATE_DEGRADATION#PGPT;INDIRECT_EFFECTS;COLONIZING_PLANT_SYSTEM;COLONIZATION-PLANT_DER…	PGPT0017530	PROKKA_00441	PF01261	5.82e-11
xylB	PGPT;INDIRECT_EFFECTS;COLONIZING_PLANT_SYSTEM;COLONIZATION-PLANT_DERIVED_SUBSTRATE_USAGE;PLANT_DERIVED_CARBOHYDRATE-PENTOSES_UTILIZATION;PLANT_DERIVED_XYLOSE|XYLULOSE_DEGRADATION	PGPT0017535	PROKKA_03758	PF02782;PF00370	0.0
yajO|iolS	PGPT;INDIRECT_EFFECTS;COLONIZING_PLANT_SYSTEM;COLONIZATION-PLANT_DERIVED_SUBSTRATE_USAGE;PLANT_DERIVED_CARBOHYDRATE-PENTOSES_UTILIZATION;PLANT_DERIVED_XYLOSE|XYLULOSE_DEGRADATION	PGPT0017540	PROKKA_03842	PF00248	3.12e-75
xdh	PGPT;INDIRECT_EFFECTS;COLONIZING_PLANT_SYSTEM;COLONIZATION-PLANT_DERIVED_SUBSTRATE_USAGE;PLANT_DERIVED_CARBOHYDRATE-PENTOSES_UTILIZATION;PLANT_DERIVED_XYLOSE|XYLULOSE_DEGRADATION	PGPT0017545	PROKKA_00605	PF01408	2.83e-49
xylA	PGPT;INDIRECT_EFFECTS;COLONIZING_PLANT_SYSTEM;COLONIZATION-PLANT_DERIVED_SUBSTRATE_USAGE;PLANT_DERIVED_CARBOHYDRATE-PENTOSES_UTILIZATION;PLANT_DERIVED_XYLOSE|XYLULOSE_DEGRADATION	PGPT0017550	PROKKA_03757		6.03e-116
xfp	PGPT;INDIRECT_EFFECTS;COLONIZING_PLANT_SYSTEM;COLONIZATION-PLANT_DERIVED_SUBSTRATE_USAGE;PLANT_DERIVED_CARBOHYDRATE-PENTOSES_UTILIZATION;PLANT_DERIVED_XYLOSE|XYLULOSE_DEGRADATION	PGPT0017575	PROKKA_01928	PF03894;PF09363;PF09364	0.0
fruR2	PGPT;INDIRECT_EFFECTS;COLONIZING_PLANT_SYSTEM;COLONIZATION-PLANT_DERIVED_SUBSTRATE_USAGE;PLANT_DERIVED_CARBOHYDRATE-HEXOSES_UTILIZATION;PLANT_DERIVED_FRUCTOSE_METABOLISM|DEGRADATION	PGPT0017590	PROKKA_04217	PF00455;PF08220	1.33e-56
pfk|pfp	PGPT;INDIRECT_EFFECTS;COLONIZING_PLANT_SYSTEM;COLONIZATION-PLANT_DERIVED_SUBSTRATE_USAGE;PLANT_DERIVED_CARBOHYDRATE-HEXOSES_UTILIZATION;PLANT_DERIVED_FRUCTOSE_METABOLISM|DEGRADATION	PGPT0017605	PROKKA_01896		0.0
fbaA|cbbA	PGPT;INDIRECT_EFFECTS;COLONIZING_PLANT_SYSTEM;COLONIZATION-PLANT_DERIVED_SUBSTRATE_USAGE;PLANT_DERIVED_CARBOHYDRATE-HEXOSES_UTILIZATION;PLANT_DERIVED_FRUCTOSE_METABOLISM|DEGRADATION#PGPT;INDIRECT_EFFECTS;COLONIZING_PLANT_SYSTEM;COLONIZATION-PLANT_DERIVED_SUBSTRATE_USAGE;PLANT_DERIVED_CARBOHYDRATE-GENERAL_USAGE;PLANT_DERIVED_CARBOHYDRATES-GLYCOLYSIS|GLUCONEOGENESIS	PGPT0017615	PROKKA_01476	PF01116	5.41e-59
scrK	PGPT;INDIRECT_EFFECTS;COLONIZING_PLANT_SYSTEM;COLONIZATION-PLANT_DERIVED_SUBSTRATE_USAGE;PLANT_DERIVED_CARBOHYDRATE-HEXOSES_UTILIZATION;PLANT_DERIVED_FRUCTOSE_METABOLISM|DEGRADATION	PGPT0017625	PROKKA_04007	PF00294	4.71e-151
glmS|nodM	PGPT;INDIRECT_EFFECTS;COLONIZING_PLANT_SYSTEM;COLONIZATION-PLANT_DERIVED_SUBSTRATE_USAGE;PLANT_DERIVED_CARBOHYDRATE-HEXOSES_UTILIZATION;PLANT_DERIVED_FRUCTOSE_METABOLISM|DEGRADATION#PGPT;INDIRECT_EFFECTS;COLONIZING_PLANT_SYSTEM;COLONIZATION-PLANT_DERIVED_SUBSTRATE_USAGE;PLANT_DERIVED_AMINO_ACID_UTILIZATION;PLANT_DERIVED_GLUTAMINE_DEGRADATION#PGPT;INDIRECT_EFFECTS;COLONIZING_PLANT_SYSTEM;ROOT_COLO…	PGPT0017630	PROKKA_03032	PF01380	0.0
glpX|cbbF	PGPT;INDIRECT_EFFECTS;COLONIZING_PLANT_SYSTEM;COLONIZATION-PLANT_DERIVED_SUBSTRATE_USAGE;PLANT_DERIVED_CARBOHYDRATE-HEXOSES_UTILIZATION;PLANT_DERIVED_FRUCTOSE_METABOLISM|DEGRADATION	PGPT0017655	PROKKA_01322	PF03320	1.18e-138
pgm	PGPT;INDIRECT_EFFECTS;COLONIZING_PLANT_SYSTEM;COLONIZATION-PLANT_DERIVED_SUBSTRATE_USAGE;PLANT_DERIVED_CARBOHYDRATE-HEXOSES_UTILIZATION;PLANT_DERIVED_GLUCOSE_DEGRADATION#PGPT;INDIRECT_EFFECTS;COLONIZING_PLANT_SYSTEM;COLONIZATION-PLANT_DERIVED_SUBSTRATE_USAGE;PLANT_DERIVED_CARBOHYDRATE-GENERAL_USAGE;PLANT_DERIVED_CARBOHYDRATES-GLYCOLYSIS|GLUCONEOGENESIS#PGPT;INDIRECT_EFFECTS;COLONIZING_PLANT_SYSTE…	PGPT0017710	PROKKA_02494		5.79e-21
glgM	PGPT;INDIRECT_EFFECTS;COLONIZING_PLANT_SYSTEM;COLONIZATION-PLANT_DERIVED_SUBSTRATE_USAGE;PLANT_DERIVED_CARBOHYDRATE-HEXOSES_UTILIZATION;PLANT_DERIVED_GLUCOSE_DEGRADATION	PGPT0017715	PROKKA_02206	PF00534;PF13439;PF13524;PF13692	0.0
yidA	PGPT;INDIRECT_EFFECTS;COLONIZING_PLANT_SYSTEM;COLONIZATION-PLANT_DERIVED_SUBSTRATE_USAGE;PLANT_DERIVED_CARBOHYDRATE-HEXOSES_UTILIZATION;PLANT_DERIVED_GLUCOSE_DEGRADATION	PGPT0017727	PROKKA_00064	PF12710;PF00702;PF08282;PF05116	9.86e-50
pgi	PGPT;INDIRECT_EFFECTS;COLONIZING_PLANT_SYSTEM;COLONIZATION-PLANT_DERIVED_SUBSTRATE_USAGE;PLANT_DERIVED_CARBOHYDRATE-HEXOSES_UTILIZATION;PLANT_DERIVED_GLUCOSE_DEGRADATION#PGPT;INDIRECT_EFFECTS;COLONIZING_PLANT_SYSTEM;COLONIZATION-PLANT_DERIVED_SUBSTRATE_USAGE;PLANT_DERIVED_CARBOHYDRATE-GENERAL_USAGE;PLANT_DERIVED_CARBOHYDRATES-GLYCOLYSIS|GLUCONEOGENESIS	PGPT0017735	PROKKA_04231		7.93e-44
ppgK	PGPT;INDIRECT_EFFECTS;COLONIZING_PLANT_SYSTEM;COLONIZATION-PLANT_DERIVED_SUBSTRATE_USAGE;PLANT_DERIVED_CARBOHYDRATE-HEXOSES_UTILIZATION;PLANT_DERIVED_GLUCOSE_DEGRADATION#PGPT;INDIRECT_EFFECTS;COLONIZING_PLANT_SYSTEM;COLONIZATION-PLANT_DERIVED_SUBSTRATE_USAGE;PLANT_DERIVED_CARBOHYDRATE-GENERAL_USAGE;PLANT_DERIVED_CARBOHYDRATES-GLYCOLYSIS|GLUCONEOGENESIS	PGPT0017750	PROKKA_01745	PF00480	1.08e-176
rhaA	PGPT;INDIRECT_EFFECTS;COLONIZING_PLANT_SYSTEM;COLONIZATION-PLANT_DERIVED_SUBSTRATE_USAGE;PLANT_DERIVED_CARBOHYDRATE-HEXOSES_UTILIZATION;PLANT_DERIVED_RHAMNOSE_DEGRADATION	PGPT0017770	PROKKA_03703	PF01261	0.0
rhaB	PGPT;INDIRECT_EFFECTS;COLONIZING_PLANT_SYSTEM;COLONIZATION-PLANT_DERIVED_SUBSTRATE_USAGE;PLANT_DERIVED_CARBOHYDRATE-HEXOSES_UTILIZATION;PLANT_DERIVED_RHAMNOSE_DEGRADATION	PGPT0017775	PROKKA_03701	PF02782;PF00370	0.0
rhaS	PGPT;INDIRECT_EFFECTS;COLONIZING_PLANT_SYSTEM;COLONIZATION-PLANT_DERIVED_SUBSTRATE_USAGE;PLANT_DERIVED_CARBOHYDRATE-HEXOSES_UTILIZATION;PLANT_DERIVED_RHAMNOSE_DEGRADATION	PGPT0017780	PROKKA_02657	PF12833;PF00165	1.19e-10
rhaM|rhaU|yiiL	PGPT;INDIRECT_EFFECTS;COLONIZING_PLANT_SYSTEM;COLONIZATION-PLANT_DERIVED_SUBSTRATE_USAGE;PLANT_DERIVED_CARBOHYDRATE-HEXOSES_UTILIZATION;PLANT_DERIVED_RHAMNOSE_DEGRADATION	PGPT0017795	PROKKA_03704	PF05336	2.86e-74
lacZ	PGPT;INDIRECT_EFFECTS;COLONIZING_PLANT_SYSTEM;COLONIZATION-PLANT_DERIVED_SUBSTRATE_USAGE;PLANT_DERIVED_CARBOHYDRATE-HEXOSES_UTILIZATION;PLANT_DERIVED_LACTOSE_DEGRADATION#PGPT;INDIRECT_EFFECTS;COLONIZING_PLANT_SYSTEM;COLONIZATION-PLANT_DERIVED_SUBSTRATE_USAGE;PLANT_DERIVED_COMPLEX_SUGAR_UTILIZATION;PLANT_DERIVED_GLUCAN|GLYCAN_BREAKDOWN#PGPT;INDIRECT_EFFECTS;COLONIZING_PLANT_SYSTEM;COLONIZATION-PLA…	PGPT0017810	PROKKA_03218		2.38e-58
bgaB|lacA	PGPT;INDIRECT_EFFECTS;COLONIZING_PLANT_SYSTEM;COLONIZATION-PLANT_DERIVED_SUBSTRATE_USAGE;PLANT_DERIVED_CARBOHYDRATE-HEXOSES_UTILIZATION;PLANT_DERIVED_LACTOSE_DEGRADATION#PGPT;INDIRECT_EFFECTS;COLONIZING_PLANT_SYSTEM;COLONIZATION-PLANT_DERIVED_SUBSTRATE_USAGE;PLANT_DERIVED_COMPLEX_SUGAR_UTILIZATION;PLANT_DERIVED_CELLULOSE|HEMICELLULOSE_DEGRADATION#PGPT;INDIRECT_EFFECTS;COLONIZING_PLANT_SYSTEM;COLO…	PGPT0017815	PROKKA_02952	PF02449	0.0
galK	PGPT;INDIRECT_EFFECTS;COLONIZING_PLANT_SYSTEM;COLONIZATION-PLANT_DERIVED_SUBSTRATE_USAGE;PLANT_DERIVED_CARBOHYDRATE-HEXOSES_UTILIZATION;PLANT_DERIVED_GALACOTOSE_METABOLISM|DEGRADATION	PGPT0017825	PROKKA_01300		0.0
DPM1_like|arnC|ppm1|wcaA	PGPT;INDIRECT_EFFECTS;COMPETITIVE_EXCLUSION|CE;CE-EXOPOLYSACCHARIDE_PRODUCTION|EPS;CE-EPS-GLYCAN_METABOLISM;CE-EPS-GLYCAN_BIOSYNTHESIS	PGPT0017834	PROKKA_02259	PF00535;PF13641	4.00e-173
ugd|tuaD	PGPT;INDIRECT_EFFECTS;PLANT_IMMUNE_RESPONSE_STIMULATION;TRIGGERED_IMMUNITY;PAMP|EFFECTOR_TRIGGERED_IMMUNITY|PTI;PTI-TEICHURONIC_ACID|LPS_ELICITOR#PGPT;INDIRECT_EFFECTS;COLONIZING_PLANT_SYSTEM;COLONIZATION-PLANT_DERIVED_SUBSTRATE_USAGE;PLANT_DERIVED_CARBOHYDRATE-HEXOSES_UTILIZATION;PLANT_DERIVED_GALACOTOSE_METABOLISM|DEGRADATION#PGPT;INDIRECT_EFFECTS;COLONIZING_PLANT_SYSTEM;COLONIZATION-PLANT_DERI…	PGPT0017855	PROKKA_01195	PF00984;PF03720;PF03721	0.0
manA	PGPT;INDIRECT_EFFECTS;COLONIZING_PLANT_SYSTEM;COLONIZATION-PLANT_DERIVED_SUBSTRATE_USAGE;PLANT_DERIVED_CARBOHYDRATE-HEXOSES_UTILIZATION;PLANT_DERIVED_MANNOSE_METABOLISM|DEGRADATION#PGPT;INDIRECT_EFFECTS;COLONIZING_PLANT_SYSTEM;COLONIZATION-SURFACE_ATTACHMENT;SURFACE_ATTACHMENT-LPS|LIPID|IVA_METABOLISM;SURFACE_ATTACHMENT-LPS-GLUCOSE-MANNOSE-FRUCOSE_CONVERSION#PGPT;INDIRECT_EFFECTS;COMPETITIVE_EXCL…	PGPT0017860	PROKKA_01325	PF01238	0.0
manB|yhxB	PGPT;INDIRECT_EFFECTS;COLONIZING_PLANT_SYSTEM;COLONIZATION-PLANT_DERIVED_SUBSTRATE_USAGE;PLANT_DERIVED_CARBOHYDRATE-HEXOSES_UTILIZATION;PLANT_DERIVED_MANNOSE_METABOLISM|DEGRADATION#PGPT;INDIRECT_EFFECTS;COLONIZING_PLANT_SYSTEM;COLONIZATION-SURFACE_ATTACHMENT;SURFACE_ATTACHMENT-LPS|LIPID|IVA_METABOLISM;SURFACE_ATTACHMENT-LPS-UDP_MANNOSE_MODIFICATION#PGPT;INDIRECT_EFFECTS;COLONIZING_PLANT_SYSTEM;CO…	PGPT0017865	PROKKA_01406	PF02878;PF02879;PF02880;PF00408	0.0
mgtA	PGPT;INDIRECT_EFFECTS;COLONIZING_PLANT_SYSTEM;COLONIZATION-PLANT_DERIVED_SUBSTRATE_USAGE;PLANT_DERIVED_CARBOHYDRATE-HEXOSES_UTILIZATION;PLANT_DERIVED_MANNOSE_METABOLISM|DEGRADATION	PGPT0017895	PROKKA_03821	PF00657;PF13472	4.07e-36
gatY_kbaY	PGPT;INDIRECT_EFFECTS;COLONIZING_PLANT_SYSTEM;COLONIZATION-PLANT_DERIVED_SUBSTRATE_USAGE;PLANT_DERIVED_CARBOHYDRATE-HEXOSES_UTILIZATION;PLANT_DERIVED_TAGATOSE_DEGRADATION	PGPT0017920	PROKKA_00243	PF01116	2.47e-168
lacC	PGPT;INDIRECT_EFFECTS;COLONIZING_PLANT_SYSTEM;COLONIZATION-PLANT_DERIVED_SUBSTRATE_USAGE;PLANT_DERIVED_CARBOHYDRATE-HEXOSES_UTILIZATION;PLANT_DERIVED_TAGATOSE_DEGRADATION	PGPT0017940	PROKKA_01474	PF00294	1.90e-60
agaR	PGPT;INDIRECT_EFFECTS;COLONIZING_PLANT_SYSTEM;COLONIZATION-PLANT_DERIVED_SUBSTRATE_USAGE;PLANT_DERIVED_CARBOHYDRATE-HEXOSES_UTILIZATION;PLANT_DERIVED_TAGATOSE_DEGRADATION	PGPT0017955	PROKKA_01477	PF00455;PF08220;PF09339	0.0
hexR|yebK	PGPT;INDIRECT_EFFECTS;COLONIZING_PLANT_SYSTEM;COLONIZATION-PLANT_DERIVED_SUBSTRATE_USAGE;PLANT_DERIVED_CARBOHYDRATE-GENERAL_USAGE;PLANT_DERIVED_CARBOHYDRATE_UTILIZATION_REGULATION	PGPT0017985	PROKKA_02013	PF01418;PF01380	1.25e-52
lacI|galR	PGPT;INDIRECT_EFFECTS;COLONIZING_PLANT_SYSTEM;COLONIZATION-PLANT_DERIVED_SUBSTRATE_USAGE;PLANT_DERIVED_CARBOHYDRATE-GENERAL_USAGE;PLANT_DERIVED_CARBOHYDRATE_UTILIZATION_REGULATION	PGPT0017992	PROKKA_04005	PF00356;PF00532;PF13377;PF13407	0.0
tpiA	PGPT;INDIRECT_EFFECTS;COLONIZING_PLANT_SYSTEM;COLONIZATION-PLANT_DERIVED_SUBSTRATE_USAGE;PLANT_DERIVED_CARBOHYDRATE-GENERAL_USAGE;PLANT_DERIVED_CARBOHYDRATES-GLYCOLYSIS|GLUCONEOGENESIS	PGPT0017995	PROKKA_02158	PF00121	0.0
gapA	PGPT;INDIRECT_EFFECTS;COLONIZING_PLANT_SYSTEM;COLONIZATION-PLANT_DERIVED_SUBSTRATE_USAGE;PLANT_DERIVED_CARBOHYDRATE-GENERAL_USAGE;PLANT_DERIVED_CARBOHYDRATES-GLYCOLYSIS|GLUCONEOGENESIS	PGPT0018000	PROKKA_02156	PF02800;PF00044	0.0
gapN	PGPT;INDIRECT_EFFECTS;COLONIZING_PLANT_SYSTEM;COLONIZATION-PLANT_DERIVED_SUBSTRATE_USAGE;PLANT_DERIVED_CARBOHYDRATE-GENERAL_USAGE;PLANT_DERIVED_CARBOHYDRATES-GLYCOLYSIS|GLUCONEOGENESIS	PGPT0018005	PROKKA_04208	PF00171	0.0
pgk	PGPT;INDIRECT_EFFECTS;COLONIZING_PLANT_SYSTEM;COLONIZATION-PLANT_DERIVED_SUBSTRATE_USAGE;PLANT_DERIVED_CARBOHYDRATE-GENERAL_USAGE;PLANT_DERIVED_CARBOHYDRATES-GLYCOLYSIS|GLUCONEOGENESIS	PGPT0018015	PROKKA_02157	PF00162	0.0
gpmA	PGPT;INDIRECT_EFFECTS;COLONIZING_PLANT_SYSTEM;COLONIZATION-PLANT_DERIVED_SUBSTRATE_USAGE;PLANT_DERIVED_CARBOHYDRATE-GENERAL_USAGE;PLANT_DERIVED_CARBOHYDRATES-GLYCOLYSIS|GLUCONEOGENESIS	PGPT0018030	PROKKA_02054	PF00300	1.05e-77
gpmB	PGPT;INDIRECT_EFFECTS;COLONIZING_PLANT_SYSTEM;COLONIZATION-PLANT_DERIVED_SUBSTRATE_USAGE;PLANT_DERIVED_CARBOHYDRATE-GENERAL_USAGE;PLANT_DERIVED_CARBOHYDRATES-GLYCOLYSIS|GLUCONEOGENESIS	PGPT0018035	PROKKA_00895	PF00300	2.38e-121
eno	PGPT;INDIRECT_EFFECTS;COLONIZING_PLANT_SYSTEM;COLONIZATION-PLANT_DERIVED_SUBSTRATE_USAGE;PLANT_DERIVED_CARBOHYDRATE-GENERAL_USAGE;PLANT_DERIVED_CARBOHYDRATES-GLYCOLYSIS|GLUCONEOGENESIS	PGPT0018050	PROKKA_04133		3.29e-28
gntK|idnK	PGPT;INDIRECT_EFFECTS;COLONIZING_PLANT_SYSTEM;COLONIZATION-PLANT_DERIVED_SUBSTRATE_USAGE;PLANT_DERIVED_SUGAR_ACID_UTILIZATION;PLANT_DERIVED_GLUCONATE_METABOLISM#PGPT;INDIRECT_EFFECTS;COLONIZING_PLANT_SYSTEM;COLONIZATION-PLANT_DERIVED_SUBSTRATE_USAGE;PLANT_DERIVED_SUGAR_ACID_UTILIZATION;PLANT_DERIVED_IDONATE_DEGRADATION#PGPT;INDIRECT_EFFECTS;COLONIZING_PLANT_SYSTEM;COLONIZATION-PLANT_DERIVED_SUBST…	PGPT0018055	PROKKA_02849	PF01202	1.87e-122
kdgK	PGPT;INDIRECT_EFFECTS;COLONIZING_PLANT_SYSTEM;COLONIZATION-PLANT_DERIVED_SUBSTRATE_USAGE;PLANT_DERIVED_SUGAR_ACID_UTILIZATION;PLANT_DERIVED_GLUCONATE_METABOLISM#PGPT;INDIRECT_EFFECTS;COLONIZING_PLANT_SYSTEM;COLONIZATION-PLANT_DERIVED_SUBSTRATE_USAGE;PLANT_DERIVED_SUGAR_ACID_UTILIZATION;PLANT_DERIVED_GALACTONATE_DEGRADATION#PGPT;INDIRECT_EFFECTS;COLONIZING_PLANT_SYSTEM;COLONIZATION-PLANT_DERIVED_S…	PGPT0018060	PROKKA_04139	PF00294	0.0
idnO	PGPT;INDIRECT_EFFECTS;COLONIZING_PLANT_SYSTEM;COLONIZATION-PLANT_DERIVED_SUBSTRATE_USAGE;PLANT_DERIVED_SUGAR_ACID_UTILIZATION;PLANT_DERIVED_GLUCONATE_METABOLISM#PGPT;INDIRECT_EFFECTS;COLONIZING_PLANT_SYSTEM;COLONIZATION-PLANT_DERIVED_SUBSTRATE_USAGE;PLANT_DERIVED_SUGAR_ACID_UTILIZATION;PLANT_DERIVED_IDONATE_DEGRADATION	PGPT0018070	PROKKA_02513	PF00106;PF13561;PF08659	1.10e-180
dgoR	PGPT;INDIRECT_EFFECTS;COLONIZING_PLANT_SYSTEM;COLONIZATION-PLANT_DERIVED_SUBSTRATE_USAGE;PLANT_DERIVED_SUGAR_ACID_UTILIZATION;PLANT_DERIVED_GALACTONATE_DEGRADATION	PGPT0018085	PROKKA_02511	PF07729;PF00392	5.84e-23
dld2	PGPT;INDIRECT_EFFECTS;COLONIZING_PLANT_SYSTEM;COLONIZATION-PLANT_DERIVED_SUBSTRATE_USAGE;PLANT_DERIVED_SUGAR_ACID_UTILIZATION;PLANT_DERIVED_LACTATE_DEGRADATION	PGPT0018110	PROKKA_02011		2.20e-89
lldR	PGPT;INDIRECT_EFFECTS;COLONIZING_PLANT_SYSTEM;COLONIZATION-PLANT_DERIVED_SUBSTRATE_USAGE;PLANT_DERIVED_SUGAR_ACID_UTILIZATION;PLANT_DERIVED_LACTATE_DEGRADATION	PGPT0018120	PROKKA_03855	PF07729;PF00392	1.43e-20
ltnD|ygbJ	PGPT;INDIRECT_EFFECTS;COLONIZING_PLANT_SYSTEM;COLONIZATION-PLANT_DERIVED_SUBSTRATE_USAGE;PLANT_DERIVED_SUGAR_ACID_UTILIZATION;PLANT_DERIVED_THREONATE_DEGRADATION	PGPT0018135	PROKKA_00241	PF14833;PF03446	6.47e-60
otnI|ygbM	PGPT;INDIRECT_EFFECTS;COLONIZING_PLANT_SYSTEM;COLONIZATION-PLANT_DERIVED_SUBSTRATE_USAGE;PLANT_DERIVED_SUGAR_ACID_UTILIZATION;PLANT_DERIVED_THREONATE_DEGRADATION#PGPT;INDIRECT_EFFECTS;COLONIZING_PLANT_SYSTEM;COLONIZATION-PLANT_DERIVED_SUBSTRATE_USAGE;PLANT_DERIVED_ORGANIC_ACID_UTILIZATION;PLANT_DERIVED_ERYTHRONATE_UTILIZATION	PGPT0018150	PROKKA_03557	PF01261	3.36e-35
garR|glxR	PGPT;INDIRECT_EFFECTS;COLONIZING_PLANT_SYSTEM;COLONIZATION-PLANT_DERIVED_SUBSTRATE_USAGE;PLANT_DERIVED_SUGAR_ACID_UTILIZATION;PLANT_DERIVED_GALACTARATE|GLUCARATE_DEGRADATION	PGPT0018170	PROKKA_02514	PF14833;PF03446	2.85e-154
garK|glxK	PGPT;INDIRECT_EFFECTS;COLONIZING_PLANT_SYSTEM;COLONIZATION-PLANT_DERIVED_SUBSTRATE_USAGE;PLANT_DERIVED_SUGAR_ACID_UTILIZATION;PLANT_DERIVED_GALACTARATE|GLUCARATE_DEGRADATION#PGPT;INDIRECT_EFFECTS;COMPETITIVE_EXCLUSION|CE;CE-CELL_ENVELOPE_REMODELLING;CE-GLYCEROLIPID_REMODELLING;CE-REMODELLING_GLYCEROLIPID_KINASE_ACTIVITY	PGPT0018175	PROKKA_03561	PF02595	0.0
idnD	PGPT;INDIRECT_EFFECTS;COLONIZING_PLANT_SYSTEM;COLONIZATION-PLANT_DERIVED_SUBSTRATE_USAGE;PLANT_DERIVED_SUGAR_ACID_UTILIZATION;PLANT_DERIVED_IDONATE_DEGRADATION	PGPT0018190	PROKKA_02512	PF08240;PF00107;PF16912	0.0
uxaC	PGPT;INDIRECT_EFFECTS;COLONIZING_PLANT_SYSTEM;COLONIZATION-PLANT_DERIVED_SUBSTRATE_USAGE;PLANT_DERIVED_SUGAR_ACID_UTILIZATION;PLANT_DERIVED_GLUCURONATE_DEGRADATION#PGPT;INDIRECT_EFFECTS;COLONIZING_PLANT_SYSTEM;COLONIZATION-PLANT_DERIVED_SUBSTRATE_USAGE;PLANT_DERIVED_SUGAR_ACID_UTILIZATION;PLANT_DERIVED_GULONATE|FRUCTURONATE|MANNONATE_DEGRADATION#PGPT;INDIRECT_EFFECTS;COLONIZING_PLANT_SYSTEM;COLON…	PGPT0018210	PROKKA_00442	PF02614	2.65e-40
kdgR	PGPT;INDIRECT_EFFECTS;COLONIZING_PLANT_SYSTEM;COLONIZATION-PLANT_DERIVED_SUBSTRATE_USAGE;PLANT_DERIVED_SUGAR_ACID_UTILIZATION;PLANT_DERIVED_HEXONATE|HEXURONATE|HEXURONIDE_UTILIZATION	PGPT0018213	PROKKA_04028	PF09339;PF01614	2.05e-24
exuR	PGPT;INDIRECT_EFFECTS;COLONIZING_PLANT_SYSTEM;COLONIZATION-PLANT_DERIVED_SUBSTRATE_USAGE;PLANT_DERIVED_SUGAR_ACID_UTILIZATION;PLANT_DERIVED_HEXONATE|HEXURONATE|HEXURONIDE_UTILIZATION	PGPT0018214	PROKKA_03850	PF00392	1.68e-26
rspB	PGPT;INDIRECT_EFFECTS;STRESS_CONTROL|BIOCONTROL;NEUTRALIZING_ABIOTIC_STRESS;NEUTRALIZING_SALINITY_STRESS;SALINITY_STRESS-HALOTOLERANCE_RELATED_ENZYMES#PGPT;INDIRECT_EFFECTS;COLONIZING_PLANT_SYSTEM;COLONIZATION-PLANT_DERIVED_SUBSTRATE_USAGE;PLANT_DERIVED_SUGAR_ACID_UTILIZATION;PLANT_DERIVED_GULONATE|FRUCTURONATE|MANNONATE_DEGRADATION	PGPT0018265	PROKKA_03471	PF08240;PF16912	1.95e-174
uxuB	PGPT;INDIRECT_EFFECTS;COLONIZING_PLANT_SYSTEM;COLONIZATION-PLANT_DERIVED_SUBSTRATE_USAGE;PLANT_DERIVED_SUGAR_ACID_UTILIZATION;PLANT_DERIVED_GULONATE|FRUCTURONATE|MANNONATE_DEGRADATION	PGPT0018275	PROKKA_00444	PF01232;PF08125	0.0
rspA|manD	PGPT;INDIRECT_EFFECTS;COLONIZING_PLANT_SYSTEM;COLONIZATION-PLANT_DERIVED_SUBSTRATE_USAGE;PLANT_DERIVED_SUGAR_ACID_UTILIZATION;PLANT_DERIVED_GULONATE|FRUCTURONATE|MANNONATE_DEGRADATION	PGPT0018285	PROKKA_00445	PF13378;PF02746	0.0
derK	PGPT;INDIRECT_EFFECTS;COLONIZING_PLANT_SYSTEM;COLONIZATION-PLANT_DERIVED_SUBSTRATE_USAGE;PLANT_DERIVED_SUGAR_ALCOHOL_UTILIZATION;PLANT_DERIVED_ERYTHRITOL_DEGRADATION#PGPT;INDIRECT_EFFECTS;COLONIZING_PLANT_SYSTEM;COLONIZATION-PLANT_DERIVED_SUBSTRATE_USAGE;PLANT_DERIVED_SUGAR_ALCOHOL_UTILIZATION;PLANT_DERIVED_D-ERYTHRULOSE|D-THREITOL_DEGRADATION	PGPT0018355	PROKKA_04173	PF02733;PF02734	0.0
eryH|lerI	PGPT;INDIRECT_EFFECTS;COLONIZING_PLANT_SYSTEM;COLONIZATION-PLANT_DERIVED_SUBSTRATE_USAGE;PLANT_DERIVED_SUGAR_ALCOHOL_UTILIZATION;PLANT_DERIVED_ERYTHRITOL_DEGRADATION#PGPT;INDIRECT_EFFECTS;COLONIZING_PLANT_SYSTEM;COLONIZATION-PLANT_DERIVED_SUBSTRATE_USAGE;PLANT_DERIVED_SUGAR_ALCOHOL_UTILIZATION;PLANT_DERIVED_D-ERYTHRULOSE|D-THREITOL_DEGRADATION	PGPT0018375	PROKKA_01130	PF00121	3.89e-136
hxpB	PGPT;INDIRECT_EFFECTS;COLONIZING_PLANT_SYSTEM;COLONIZATION-PLANT_DERIVED_SUBSTRATE_USAGE;PLANT_DERIVED_SUGAR_ALCOHOL_UTILIZATION;PLANT_DERIVED_MANNITOL_DEGRADATION#PGPT;INDIRECT_EFFECTS;COLONIZING_PLANT_SYSTEM;COLONIZATION-PLANT_DERIVED_SUBSTRATE_USAGE;PLANT_DERIVED_SUGAR_ALCOHOL_UTILIZATION;PLANT_DERIVED_SORBITOL_DEGRADATION	PGPT0018405	PROKKA_00754	PF13419;PF00702;PF13242	6.91e-131
hxpB	PGPT;INDIRECT_EFFECTS;COLONIZING_PLANT_SYSTEM;COLONIZATION-PLANT_DERIVED_SUBSTRATE_USAGE;PLANT_DERIVED_SUGAR_ALCOHOL_UTILIZATION;PLANT_DERIVED_SORBITOL_DEGRADATION	PGPT0018430	PROKKA_02240	PF13419	6.84e-27
glpK	PGPT;INDIRECT_EFFECTS;COLONIZING_PLANT_SYSTEM;COLONIZATION-PLANT_DERIVED_SUBSTRATE_USAGE;PLANT_DERIVED_SUGAR_ALCOHOL_UTILIZATION;PLANT_DERIVED_GLYCEROL|GLYCEROPHOSPHODIESTER_METABOLISM|DEGRADATION#PGPT;INDIRECT_EFFECTS;COLONIZING_PLANT_SYSTEM;ROOT_COLONIZATION;ROOT_COLONIZATION_BY_NODULATION;ROOT_NODULE_REGULATION#PGPT;INDIRECT_EFFECTS;COMPETITIVE_EXCLUSION|CE;CE-CELL_ENVELOPE_REMODELLING;CE-GLYC…	PGPT0018435	PROKKA_02338	PF02782;PF00370	0.0
glpC	PGPT;INDIRECT_EFFECTS;COLONIZING_PLANT_SYSTEM;COLONIZATION-PLANT_DERIVED_SUBSTRATE_USAGE;PLANT_DERIVED_SUGAR_ALCOHOL_UTILIZATION;PLANT_DERIVED_GLYCEROL|GLYCEROPHOSPHODIESTER_METABOLISM|DEGRADATION#PGPT;INDIRECT_EFFECTS;COMPETITIVE_EXCLUSION|CE;CE-CELL_ENVELOPE_REMODELLING;CE-GLYCEROPHOSPHOLIPID_REMODELLING;CE-REMODELLING_GPL_DEHYDROGENASE_ACTIVITY	PGPT0018440	PROKKA_00675		7.87e-17
dhaM	PGPT;INDIRECT_EFFECTS;COLONIZING_PLANT_SYSTEM;COLONIZATION-PLANT_DERIVED_SUBSTRATE_USAGE;PLANT_DERIVED_SUGAR_ALCOHOL_UTILIZATION;PLANT_DERIVED_GLYCEROL|GLYCEROPHOSPHODIESTER_METABOLISM|DEGRADATION#PGPT;INDIRECT_EFFECTS;COMPETITIVE_EXCLUSION|CE;CE-CELL_ENVELOPE_REMODELLING;CE-GLYCEROLIPID_REMODELLING;CE-REMODELLING_GLYCEROLIPID_PHOSPHOTRANSFERASE_ACTIVITY	PGPT0018450	PROKKA_00184	PF00381	1.47e-47
dhaL	PGPT;INDIRECT_EFFECTS;COLONIZING_PLANT_SYSTEM;COLONIZATION-PLANT_DERIVED_SUBSTRATE_USAGE;PLANT_DERIVED_SUGAR_ALCOHOL_UTILIZATION;PLANT_DERIVED_GLYCEROL|GLYCEROPHOSPHODIESTER_METABOLISM|DEGRADATION#PGPT;INDIRECT_EFFECTS;COMPETITIVE_EXCLUSION|CE;CE-CELL_ENVELOPE_REMODELLING;CE-GLYCEROLIPID_REMODELLING;CE-REMODELLING_GLYCEROLIPID_PHOSPHOTRANSFERASE_ACTIVITY	PGPT0018455	PROKKA_00183	PF02734	1.45e-92
dhaK|dak	PGPT;INDIRECT_EFFECTS;COLONIZING_PLANT_SYSTEM;COLONIZATION-PLANT_DERIVED_SUBSTRATE_USAGE;PLANT_DERIVED_SUGAR_ALCOHOL_UTILIZATION;PLANT_DERIVED_GLYCEROL|GLYCEROPHOSPHODIESTER_METABOLISM|DEGRADATION#PGPT;INDIRECT_EFFECTS;COMPETITIVE_EXCLUSION|CE;CE-CELL_ENVELOPE_REMODELLING;CE-GLYCEROLIPID_REMODELLING;CE-REMODELLING_GLYCEROLIPID_PHOSPHOTRANSFERASE_ACTIVITY	PGPT0018460	PROKKA_00182	PF02733	0.0
glpQ|ugpQ	PGPT;INDIRECT_EFFECTS;COLONIZING_PLANT_SYSTEM;COLONIZATION-PLANT_DERIVED_SUBSTRATE_USAGE;PLANT_DERIVED_SUGAR_ALCOHOL_UTILIZATION;PLANT_DERIVED_GLYCEROL|GLYCEROPHOSPHODIESTER_METABOLISM|DEGRADATION#PGPT;INDIRECT_EFFECTS;COLONIZING_PLANT_SYSTEM;COLONIZATION-PLANT_DERIVED_SUBSTRATE_USAGE;PLANT_DERIVED_LIPID_METABOLISM;PLANT_DERIVED_GLYCEROPHOPSHOLIPID_DEGRADATION#PGPT;INDIRECT_EFFECTS;COMPETITIVE_EX…	PGPT0018470	PROKKA_00067	PF03009	7.74e-153
iolB	PGPT;INDIRECT_EFFECTS;COLONIZING_PLANT_SYSTEM;COLONIZATION-PLANT_DERIVED_SUBSTRATE_USAGE;PLANT_DERIVED_SUGAR_ALCOHOL_UTILIZATION;PLANT_DERIVED_INOSITOL_DERIVATE_DEGRADATION	PGPT0018475	PROKKA_01043	PF04962	0.0
iolC	PGPT;INDIRECT_EFFECTS;COLONIZING_PLANT_SYSTEM;COLONIZATION-PLANT_DERIVED_SUBSTRATE_USAGE;PLANT_DERIVED_SUGAR_ALCOHOL_UTILIZATION;PLANT_DERIVED_INOSITOL_DERIVATE_DEGRADATION	PGPT0018480	PROKKA_01035	PF00294	0.0
iolD	PGPT;INDIRECT_EFFECTS;COLONIZING_PLANT_SYSTEM;COLONIZATION-PLANT_DERIVED_SUBSTRATE_USAGE;PLANT_DERIVED_SUGAR_ALCOHOL_UTILIZATION;PLANT_DERIVED_INOSITOL_DERIVATE_DEGRADATION#PGPT;INDIRECT_EFFECTS;COLONIZING_PLANT_SYSTEM;COLONIZATION-PLANT_DERIVED_SUBSTRATE_USAGE;PLANT_DERIVED_AMINO_ACID_DEPENDENT_PATHWAYS;PLANT_DERIVED_OPINE_METABOLISM	PGPT0018485	PROKKA_00661	PF00205;PF02776	0.0
iolI	PGPT;INDIRECT_EFFECTS;COLONIZING_PLANT_SYSTEM;COLONIZATION-PLANT_DERIVED_SUBSTRATE_USAGE;PLANT_DERIVED_SUGAR_ALCOHOL_UTILIZATION;PLANT_DERIVED_INOSITOL_DERIVATE_DEGRADATION#PGPT;INDIRECT_EFFECTS;COLONIZING_PLANT_SYSTEM;COLONIZATION-PLANT_DERIVED_SUBSTRATE_USAGE;PLANT_DERIVED_AMINO_ACID_DEPENDENT_PATHWAYS;PLANT_DERIVED_OPINE_METABOLISM	PGPT0018495	PROKKA_03753	PF01261	8.26e-14
iolS	PGPT;INDIRECT_EFFECTS;COLONIZING_PLANT_SYSTEM;COLONIZATION-PLANT_DERIVED_SUBSTRATE_USAGE;PLANT_DERIVED_SUGAR_ALCOHOL_UTILIZATION;PLANT_DERIVED_INOSITOL_DERIVATE_DEGRADATION	PGPT0018520	PROKKA_03665	PF00248	8.44e-51
iolX	PGPT;INDIRECT_EFFECTS;COLONIZING_PLANT_SYSTEM;COLONIZATION-PLANT_DERIVED_SUBSTRATE_USAGE;PLANT_DERIVED_SUGAR_ALCOHOL_UTILIZATION;PLANT_DERIVED_INOSITOL_DERIVATE_DEGRADATION	PGPT0018525	PROKKA_03710	PF01408	5.25e-51
iolW	PGPT;INDIRECT_EFFECTS;COLONIZING_PLANT_SYSTEM;COLONIZATION-PLANT_DERIVED_SUBSTRATE_USAGE;PLANT_DERIVED_SUGAR_ALCOHOL_UTILIZATION;PLANT_DERIVED_INOSITOL_DERIVATE_DEGRADATION#PGPT;INDIRECT_EFFECTS;COLONIZING_PLANT_SYSTEM;COLONIZATION-PLANT_DERIVED_SUBSTRATE_USAGE;PLANT_DERIVED_AMINO_ACID_DEPENDENT_PATHWAYS;PLANT_DERIVED_OPINE_METABOLISM	PGPT0018530	PROKKA_03941	PF01408;PF02894	1.04e-117
suhB	PGPT;INDIRECT_EFFECTS;COLONIZING_PLANT_SYSTEM;COLONIZATION-PLANT_DERIVED_SUBSTRATE_USAGE;PLANT_DERIVED_SUGAR_ALCOHOL_UTILIZATION;PLANT_DERIVED_INOSITOL_DERIVATE_DEGRADATION	PGPT0018535	PROKKA_01448	PF00459	7.64e-147
glgP	PGPT;INDIRECT_EFFECTS;COLONIZING_PLANT_SYSTEM;COLONIZATION-PLANT_DERIVED_SUBSTRATE_USAGE;PLANT_DERIVED_COMPLEX_SUGAR_UTILIZATION;PLANT_DERIVED_STARCH|GLYCOGEN_DEGRADATION#PGPT;INDIRECT_EFFECTS;COLONIZING_PLANT_SYSTEM;OTHER_COLONIZATION_RELATED_PROTEINS;COLONIZATION-GLYCOGEN_METABOLISM;COLONIZATION-GLYCOGEN_BIOSYNTHESIS#PGPT;INDIRECT_EFFECTS;COMPETITIVE_EXCLUSION|CE;CE-QUORUM_SENSING_RESPONSE|BIOF…	PGPT0018545	PROKKA_00848	PF00343	0.0
glgX	PGPT;INDIRECT_EFFECTS;COLONIZING_PLANT_SYSTEM;COLONIZATION-PLANT_DERIVED_SUBSTRATE_USAGE;PLANT_DERIVED_COMPLEX_SUGAR_UTILIZATION;PLANT_DERIVED_STARCH|GLYCOGEN_DEGRADATION#PGPT;INDIRECT_EFFECTS;COLONIZING_PLANT_SYSTEM;COLONIZATION-PLANT_DERIVED_SUBSTRATE_USAGE;PLANT_DERIVED_GLYCOSIDE_UTILIZATION;PLANT_DERIVED_GLYCOSIDE-GLYCOSIDASES|GLYCOSYLHYDROLASES#PGPT;INDIRECT_EFFECTS;COLONIZING_PLANT_SYSTEM;C…	PGPT0018555	PROKKA_00845	PF00128	0.0
malz	PGPT;INDIRECT_EFFECTS;COLONIZING_PLANT_SYSTEM;COLONIZATION-PLANT_DERIVED_SUBSTRATE_USAGE;PLANT_DERIVED_COMPLEX_SUGAR_UTILIZATION;PLANT_DERIVED_STARCH|GLYCOGEN_DEGRADATION#PGPT;INDIRECT_EFFECTS;COLONIZING_PLANT_SYSTEM;COLONIZATION-PLANT_DERIVED_SUBSTRATE_USAGE;PLANT_DERIVED_GLYCOSIDE_UTILIZATION;PLANT_DERIVED_ALPHA-GLYCOSIDE_DEGRADATION#PGPT;INDIRECT_EFFECTS;COLONIZING_PLANT_SYSTEM;COLONIZATION-PL…	PGPT0018560	PROKKA_00861		0.0
glgE	PGPT;INDIRECT_EFFECTS;COLONIZING_PLANT_SYSTEM;COLONIZATION-PLANT_DERIVED_SUBSTRATE_USAGE;PLANT_DERIVED_COMPLEX_SUGAR_UTILIZATION;PLANT_DERIVED_MALTOSE_DEGRADATION	PGPT0018610	PROKKA_00850	PF00128	0.0
pda|pgdA	PGPT;INDIRECT_EFFECTS;COLONIZING_PLANT_SYSTEM;COLONIZATION-PLANT_DERIVED_SUBSTRATE_USAGE;PLANT_DERIVED_COMPLEX_SUGAR_UTILIZATION;PLANT_DERIVED_CELLULOSE|HEMICELLULOSE_DEGRADATION#PGPT;INDIRECT_EFFECTS;COLONIZING_PLANT_SYSTEM;COLONIZATION-PLANT_DERIVED_SUBSTRATE_USAGE;PLANT_DERIVED_GLYCOSIDE_UTILIZATION;PLANT_DERIVED_NON-PEPTIDE_CARBON-NITROGEN_BONDS_CLEAVAGE#PGPT;INDIRECT_EFFECTS;COMPETITIVE_EXCL…	PGPT0018645	PROKKA_03884	PF01522	4.07e-109
glucoamylase_like	PGPT;INDIRECT_EFFECTS;COLONIZING_PLANT_SYSTEM;COLONIZATION-PLANT_DERIVED_SUBSTRATE_USAGE;PLANT_DERIVED_GLYCOSIDE_UTILIZATION;PLANT_DERIVED_GLYCOSIDE-GLYCOSIDASES|GLYCOSYLHYDROLASES#PGPT;INDIRECT_EFFECTS;COLONIZING_PLANT_SYSTEM;COLONIZATION-PLANT_CELL_WALL|MEMBRANE_DEGRADATION;PLANT_DEGRADATIVE_GLYCOSIDASES|GLYCOSYLHYDROLASES;PLANT_DEGRADATIVE_GS|GH-GLUCOAMYLASE_LIKE	PGPT0018651	PROKKA_04021	PF19291;PF00723	0.0
abfA	PGPT;INDIRECT_EFFECTS;COLONIZING_PLANT_SYSTEM;COLONIZATION-PLANT_DERIVED_SUBSTRATE_USAGE;PLANT_DERIVED_COMPLEX_SUGAR_UTILIZATION;PLANT_DERIVED_CELLULOSE|HEMICELLULOSE_DEGRADATION#PGPT;INDIRECT_EFFECTS;COLONIZING_PLANT_SYSTEM;COLONIZATION-PLANT_DERIVED_SUBSTRATE_USAGE;PLANT_DERIVED_AMINO|NUCLEOTIDE_SUGAR_UTILIZATION;PLANT_DERIVED_ARABINAN_BREAKDOWN#PGPT;INDIRECT_EFFECTS;COLONIZING_PLANT_SYSTEM;COL…	PGPT0018655	PROKKA_00590		0.0
manA	PGPT;INDIRECT_EFFECTS;COLONIZING_PLANT_SYSTEM;COLONIZATION-PLANT_DERIVED_SUBSTRATE_USAGE;PLANT_DERIVED_COMPLEX_SUGAR_UTILIZATION;PLANT_DERIVED_FRUCTAN|MANNAN_BREAKDOWN#PGPT;INDIRECT_EFFECTS;COLONIZING_PLANT_SYSTEM;COLONIZATION-PLANT_DERIVED_SUBSTRATE_USAGE;PLANT_DERIVED_GLYCOSIDE_UTILIZATION;PLANT_DERIVED_GLYCOSIDE-GLYCOSIDASES|GLYCOSYLHYDROLASES#PGPT;INDIRECT_EFFECTS;COLONIZING_PLANT_SYSTEM;COLO…	PGPT0018725	PROKKA_03047		2.57e-14
fruA	PGPT;INDIRECT_EFFECTS;COLONIZING_PLANT_SYSTEM;COLONIZATION-PLANT_DERIVED_SUBSTRATE_USAGE;PLANT_DERIVED_COMPLEX_SUGAR_UTILIZATION;PLANT_DERIVED_FRUCTAN|MANNAN_BREAKDOWN#PGPT;INDIRECT_EFFECTS;COLONIZING_PLANT_SYSTEM;COLONIZATION-PLANT_DERIVED_SUBSTRATE_USAGE;PLANT_DERIVED_GLYCOSIDE_UTILIZATION;PLANT_DERIVED_GLYCOSIDE-GLYCOSIDASES|GLYCOSYLHYDROLASES#PGPT;INDIRECT_EFFECTS;COLONIZING_PLANT_SYSTEM;COLO…	PGPT0018745	PROKKA_03996	PF08244;PF00251	0.0
neu1|nanA|nanB|nanH	PGPT;INDIRECT_EFFECTS;COLONIZING_PLANT_SYSTEM;COLONIZATION-PLANT_DERIVED_SUBSTRATE_USAGE;PLANT_DERIVED_COMPLEX_SUGAR_UTILIZATION;PLANT_DERIVED_GLUCAN|GLYCAN_BREAKDOWN#PGPT;INDIRECT_EFFECTS;COLONIZING_PLANT_SYSTEM;COLONIZATION-PLANT_DERIVED_SUBSTRATE_USAGE;PLANT_DERIVED_GLYCOSIDE_UTILIZATION;PLANT_DERIVED_GLYCOSIDE-GLYCOSIDASES|GLYCOSYLHYDROLASES#PGPT;INDIRECT_EFFECTS;COLONIZING_PLANT_SYSTEM;COLON…	PGPT0018755	PROKKA_03591	PF02012;PF13088	0.0
mngB|ypdB|manA	PGPT;INDIRECT_EFFECTS;COLONIZING_PLANT_SYSTEM;COLONIZATION-PLANT_DERIVED_SUBSTRATE_USAGE;PLANT_DERIVED_COMPLEX_SUGAR_UTILIZATION;PLANT_DERIVED_GLUCAN|GLYCAN_BREAKDOWN#PGPT;INDIRECT_EFFECTS;COLONIZING_PLANT_SYSTEM;COLONIZATION-PLANT_DERIVED_SUBSTRATE_USAGE;PLANT_DERIVED_GLYCOSIDE_UTILIZATION;PLANT_DERIVED_GLYCOSIDE-GLYCOSIDASES|GLYCOSYLHYDROLASES#PGPT;INDIRECT_EFFECTS;COLONIZING_PLANT_SYSTEM;COLON…	PGPT0018760	PROKKA_01010	PF09261;PF07748;PF01074	0.0
srfJ|xynC	PGPT;INDIRECT_EFFECTS;COLONIZING_PLANT_SYSTEM;COLONIZATION-PLANT_DERIVED_SUBSTRATE_USAGE;PLANT_DERIVED_COMPLEX_SUGAR_UTILIZATION;PLANT_DERIVED_GLUCAN|GLYCAN_BREAKDOWN#PGPT;INDIRECT_EFFECTS;COLONIZING_PLANT_SYSTEM;COLONIZATION-PLANT_DERIVED_SUBSTRATE_USAGE;PLANT_DERIVED_GLYCOSIDE_UTILIZATION;PLANT_DERIVED_GLYCOSIDE-GLYCOSIDASES|GLYCOSYLHYDROLASES#PGPT;INDIRECT_EFFECTS;COLONIZING_PLANT_SYSTEM;COLON…	PGPT0018770	PROKKA_02196		1.14e-21
fucA	PGPT;INDIRECT_EFFECTS;COLONIZING_PLANT_SYSTEM;COLONIZATION-PLANT_DERIVED_SUBSTRATE_USAGE;PLANT_DERIVED_COMPLEX_SUGAR_UTILIZATION;PLANT_DERIVED_GLUCAN|GLYCAN_BREAKDOWN#PGPT;INDIRECT_EFFECTS;COLONIZING_PLANT_SYSTEM;COLONIZATION-PLANT_DERIVED_SUBSTRATE_USAGE;PLANT_DERIVED_GLYCOSIDE_UTILIZATION;PLANT_DERIVED_GLYCOSIDE-GLYCOSIDASES|GLYCOSYLHYDROLASES#PGPT;INDIRECT_EFFECTS;COLONIZING_PLANT_SYSTEM;COLON…	PGPT0018775	PROKKA_03856	PF01120	0.0
sacA	PGPT;INDIRECT_EFFECTS;COLONIZING_PLANT_SYSTEM;COLONIZATION-PLANT_DERIVED_SUBSTRATE_USAGE;PLANT_DERIVED_COMPLEX_SUGAR_UTILIZATION;PLANT_DERIVED_SUCROSE_METABOLSIM|DEGRADATION#PGPT;INDIRECT_EFFECTS;COLONIZING_PLANT_SYSTEM;COLONIZATION-PLANT_DERIVED_SUBSTRATE_USAGE;PLANT_DERIVED_COMPLEX_SUGAR_UTILIZATION;PLANT_DERIVED_RAFFINOSE|STACHYOSE_DEGRADATION#PGPT;INDIRECT_EFFECTS;COLONIZING_PLANT_SYSTEM;COLO…	PGPT0018815	PROKKA_00513	PF08244	0.0
nagA	PGPT;INDIRECT_EFFECTS;COLONIZING_PLANT_SYSTEM;COLONIZATION-PLANT_DERIVED_SUBSTRATE_USAGE;PLANT_DERIVED_AMINO|NUCLEOTIDE_SUGAR_UTILIZATION;PLANT_DERIVED_GLUCOSAMINE|GLUCOSAMINATE_DEGRADATION	PGPT0018860	PROKKA_02697	PF01979	2.73e-152
nagB	PGPT;INDIRECT_EFFECTS;COLONIZING_PLANT_SYSTEM;COLONIZATION-PLANT_DERIVED_SUBSTRATE_USAGE;PLANT_DERIVED_AMINO|NUCLEOTIDE_SUGAR_UTILIZATION;PLANT_DERIVED_GLUCOSAMINE|GLUCOSAMINATE_DEGRADATION	PGPT0018865	PROKKA_02017	PF01182	1.64e-148
nagC	PGPT;INDIRECT_EFFECTS;COLONIZING_PLANT_SYSTEM;COLONIZATION-PLANT_DERIVED_SUBSTRATE_USAGE;PLANT_DERIVED_AMINO|NUCLEOTIDE_SUGAR_UTILIZATION;PLANT_DERIVED_GLUCOSAMINE|GLUCOSAMINATE_DEGRADATION	PGPT0018870	PROKKA_01703	PF00480	1.58e-47
gspK	PGPT;INDIRECT_EFFECTS;COLONIZING_PLANT_SYSTEM;COLONIZATION-PLANT_DERIVED_SUBSTRATE_USAGE;PLANT_DERIVED_AMINO|NUCLEOTIDE_SUGAR_UTILIZATION;PLANT_DERIVED_GLUCOSAMINE|GLUCOSAMINATE_DEGRADATION	PGPT0018875	PROKKA_02113	PF01869	1.08e-61
nanE	PGPT;INDIRECT_EFFECTS;COLONIZING_PLANT_SYSTEM;COLONIZATION-PLANT_DERIVED_SUBSTRATE_USAGE;PLANT_DERIVED_AMINO|NUCLEOTIDE_SUGAR_UTILIZATION;PLANT_DERIVED_GLUCOSAMINE|GLUCOSAMINATE_DEGRADATION	PGPT0018900	PROKKA_00773	PF04131	4.04e-145
wecB	PGPT;INDIRECT_EFFECTS;COLONIZING_PLANT_SYSTEM;COLONIZATION-PLANT_DERIVED_SUBSTRATE_USAGE;PLANT_DERIVED_AMINO|NUCLEOTIDE_SUGAR_UTILIZATION;PLANT_DERIVED_GLUCOSAMINE|GLUCOSAMINATE_DEGRADATION#PGPT;INDIRECT_EFFECTS;COLONIZING_PLANT_SYSTEM;COLONIZATION-SURFACE_ATTACHMENT;SURFACE_ATTACHMENT-LPS|LIPID|IVA_METABOLISM;SURFACE_ATTACHMENT-LPS_D_MANNOSAMINURONIC_ACID_MODIFICATION#PGPT;INDIRECT_EFFECTS;COLON…	PGPT0018905	PROKKA_03260	PF02350	0.0
wbpP	PGPT;INDIRECT_EFFECTS;COLONIZING_PLANT_SYSTEM;COLONIZATION-PLANT_DERIVED_SUBSTRATE_USAGE;PLANT_DERIVED_AMINO|NUCLEOTIDE_SUGAR_UTILIZATION;PLANT_DERIVED_GLUCOSAMINE|GLUCOSAMINATE_DEGRADATION#PGPT;INDIRECT_EFFECTS;COLONIZING_PLANT_SYSTEM;COLONIZATION-SURFACE_ATTACHMENT;SURFACE_ATTACHMENT-LPS|LIPID|IVA_METABOLISM;SURFACE_ATTACHMENT-LPS_D_GALACTOSAMINURONIC_ACID_MODIFICATION#PGPT;INDIRECT_EFFECTS;COM…	PGPT0018910	PROKKA_02221	PF01073;PF01370;PF16363;PF07993;PF02719	4.26e-55
glmM	PGPT;INDIRECT_EFFECTS;COLONIZING_PLANT_SYSTEM;COLONIZATION-PLANT_DERIVED_SUBSTRATE_USAGE;PLANT_DERIVED_AMINO|NUCLEOTIDE_SUGAR_UTILIZATION;PLANT_DERIVED_GLUCOSAMINE|GLUCOSAMINATE_DEGRADATION	PGPT0018950	PROKKA_03035	PF02878;PF02879;PF02880;PF00408	0.0
frlC	PGPT;INDIRECT_EFFECTS;COLONIZING_PLANT_SYSTEM;COLONIZATION-PLANT_DERIVED_SUBSTRATE_USAGE;PLANT_DERIVED_AMINO|NUCLEOTIDE_SUGAR_UTILIZATION;PLANT_DERIVED_FRUCTOSELYSINE_BIOSYNTHESIS	PGPT0018975	PROKKA_03392	PF01261	9.21e-07
csxA	PGPT;INDIRECT_EFFECTS;STRESS_CONTROL|BIOCONTROL;NEUTRALIZING_BIOTIC_STRESS;FUNGICIDAL_COMPOUNDS|ANTIBIOTICS;FUNGICIDAL-CHITOSAN_DEGRADATION#PGPT;INDIRECT_EFFECTS;COLONIZING_PLANT_SYSTEM;COLONIZATION-PLANT_DERIVED_SUBSTRATE_USAGE;PLANT_DERIVED_AMINO|NUCLEOTIDE_SUGAR_UTILIZATION;PLANT_DERIVED_GLUCASAMIDINE_DEGRADATION#PGPT;INDIRECT_EFFECTS;COLONIZING_PLANT_SYSTEM;COLONIZATION-PLANT_DERIVED_SUBSTRAT…	PGPT0019000	PROKKA_02028	PF07687;PF01546	1.77e-98
uxe	PGPT;INDIRECT_EFFECTS;COLONIZING_PLANT_SYSTEM;COLONIZATION-PLANT_DERIVED_SUBSTRATE_USAGE;PLANT_DERIVED_AMINO|NUCLEOTIDE_SUGAR_UTILIZATION;PLANT_DERIVED_UDP-ARBINOSE-XYLOSE_POOL	PGPT0019010	PROKKA_00922		1.37e-11
murQ	PGPT;INDIRECT_EFFECTS;COLONIZING_PLANT_SYSTEM;COLONIZATION-PLANT_DERIVED_SUBSTRATE_USAGE;PLANT_DERIVED_AMINO|NUCLEOTIDE_SUGAR_UTILIZATION;PLANT_DERIVED_MURAMATE_DEGRADATION#PGPT;INDIRECT_EFFECTS;COMPETITIVE_EXCLUSION|CE;CE-EXOPOLYSACCHARIDE_PRODUCTION|EPS;CE-EPS-PUTATIVE_EXOPOLYSACCHARIDE_FUNCTION;CE-EPS-PUTATIVE_EXOPOLYSACCHARIDE_FUNCTION-1	PGPT0019040	PROKKA_02014	PF13580	1.13e-103
abnA	PGPT;INDIRECT_EFFECTS;COLONIZING_PLANT_SYSTEM;COLONIZATION-PLANT_DERIVED_SUBSTRATE_USAGE;PLANT_DERIVED_AMINO|NUCLEOTIDE_SUGAR_UTILIZATION;PLANT_DERIVED_ARABINAN_BREAKDOWN#PGPT;INDIRECT_EFFECTS;COLONIZING_PLANT_SYSTEM;COLONIZATION-PLANT_DERIVED_SUBSTRATE_USAGE;PLANT_DERIVED_GLYCOSIDE_UTILIZATION;PLANT_DERIVED_GLYCOSIDE-GLYCOSIDASES|GLYCOSYLHYDROLASES#PGPT;INDIRECT_EFFECTS;COLONIZING_PLANT_SYSTEM;C…	PGPT0019090	PROKKA_00510		3.62e-06
putative_arabinofuranosidase	PGPT;INDIRECT_EFFECTS;COLONIZING_PLANT_SYSTEM;COLONIZATION-PLANT_DERIVED_SUBSTRATE_USAGE;PLANT_DERIVED_AMINO|NUCLEOTIDE_SUGAR_UTILIZATION;PLANT_DERIVED_ARABINAN_BREAKDOWN	PGPT0019091	PROKKA_00071		3.25e-86
celF|licH|chbF	PGPT;INDIRECT_EFFECTS;COLONIZING_PLANT_SYSTEM;COLONIZATION-PLANT_DERIVED_SUBSTRATE_USAGE;PLANT_DERIVED_GLYCOSIDE_UTILIZATION;PLANT_DERIVED_BETA-GLYCOSIDE_DEGRADATION#PGPT;INDIRECT_EFFECTS;COLONIZING_PLANT_SYSTEM;COLONIZATION-PLANT_DERIVED_SUBSTRATE_USAGE;PLANT_DERIVED_GLYCOSIDE_UTILIZATION;PLANT_DERIVED_GLYCOSIDE-GLYCOSIDASES|GLYCOSYLHYDROLASES#PGPT;INDIRECT_EFFECTS;COLONIZING_PLANT_SYSTEM;COLONI…	PGPT0019105	PROKKA_03019	PF02056;PF11975	0.0
sle1|yocH	PGPT;INDIRECT_EFFECTS;COLONIZING_PLANT_SYSTEM;COLONIZATION-PLANT_DERIVED_SUBSTRATE_USAGE;PLANT_DERIVED_GLYCOSIDE_UTILIZATION;PLANT_DERIVED_NON-PEPTIDE_CARBON-NITROGEN_BONDS_CLEAVAGE#PGPT;INDIRECT_EFFECTS;COMPETITIVE_EXCLUSION|CE;CE-CELL_ENVELOPE_REMODELLING;CE-PEPTIDOGLYCAN_REMODELLING;CE-PG_REMODELLING_HYDROLASE_ACTIVITY	PGPT0019120	PROKKA_01711	PF01476	0.0
apsD	PGPT;INDIRECT_EFFECTS;COLONIZING_PLANT_SYSTEM;COLONIZATION-PLANT_DERIVED_SUBSTRATE_USAGE;PLANT_DERIVED_CARBOHYDRATE-PENTOSES_UTILIZATION;PLANT_DERIVED_APIOSE_METABOLISM#PGPT;INDIRECT_EFFECTS;COLONIZING_PLANT_SYSTEM;COLONIZATION-PLANT_CELL_WALL|MEMBRANE_DEGRADATION;PLANT_DEGRADATIVE_GLYCOSIDASES|GLYCOSYLHYDROLASES;PLANT_DEGRADATIVE_APIOSE_CATBALIC_ENZYMES	PGPT0019152	PROKKA_02070	PF04199	4.29e-10
bglB	PGPT;INDIRECT_EFFECTS;COLONIZING_PLANT_SYSTEM;COLONIZATION-PLANT_DERIVED_SUBSTRATE_USAGE;PLANT_DERIVED_GLYCOSIDE_UTILIZATION;PLANT_DERIVED_GLYCOSIDE-GLYCOSIDASES|GLYCOSYLHYDROLASES#PGPT;INDIRECT_EFFECTS;COLONIZING_PLANT_SYSTEM;COLONIZATION-PLANT_CELL_WALL|MEMBRANE_DEGRADATION;PLANT_DEGRADATIVE_GLYCOSIDASES|GLYCOSYLHYDROLASES;PLANT_DEGRADATIVE_GS|GH-GLUCOSIDASE#PGPT;INDIRECT_EFFECTS;COMPETITIVE_EX…	PGPT0019165	PROKKA_03716	PF00232	0.0
hya	PGPT;INDIRECT_EFFECTS;COLONIZING_PLANT_SYSTEM;COLONIZATION-PLANT_DERIVED_SUBSTRATE_USAGE;PLANT_DERIVED_GLYCOSIDE_UTILIZATION;PLANT_DERIVED_GLYCOSIDE-GLYCOSIDASES|GLYCOSYLHYDROLASES	PGPT0019175	PROKKA_00012	PF02838;PF07555	0.0
ramA	PGPT;INDIRECT_EFFECTS;COLONIZING_PLANT_SYSTEM;COLONIZATION-PLANT_DERIVED_SUBSTRATE_USAGE;PLANT_DERIVED_GLYCOSIDE_UTILIZATION;PLANT_DERIVED_GLYCOSIDE-GLYCOSIDASES|GLYCOSYLHYDROLASES#PGPT;INDIRECT_EFFECTS;COLONIZING_PLANT_SYSTEM;COLONIZATION-PLANT_CELL_WALL|MEMBRANE_DEGRADATION;PLANT_DEGRADATIVE_GLYCOSIDASES|GLYCOSYLHYDROLASES;PLANT_DEGRADATIVE_GS|GH-RHAMNOSIDASE#PGPT;INDIRECT_EFFECTS;COMPETITIVE_E…	PGPT0019195	PROKKA_03717	PF05592;PF17389;PF17390	0.0
sacC|levB	PGPT;INDIRECT_EFFECTS;COLONIZING_PLANT_SYSTEM;COLONIZATION-PLANT_DERIVED_SUBSTRATE_USAGE;PLANT_DERIVED_GLYCOSIDE_UTILIZATION;PLANT_DERIVED_GLYCOSIDE-GLYCOSIDASES|GLYCOSYLHYDROLASES#PGPT;INDIRECT_EFFECTS;COLONIZING_PLANT_SYSTEM;COLONIZATION-PLANT_DERIVED_SUBSTRATE_USAGE;PLANT_DERIVED_CARBOHYDRATE_USAGE-OTHERS;PLANT_DERIVED_LEVAN_DEGRADATION#PGPT;INDIRECT_EFFECTS;COMPETITIVE_EXCLUSION|CE;CE-EXOPOLY…	PGPT0019220	PROKKA_00511	PF08244;PF00251	0.0
ccpA	PGPT;INDIRECT_EFFECTS;COLONIZING_PLANT_SYSTEM;COLONIZATION-PLANT_DERIVED_SUBSTRATE_USAGE;PLANT_DERIVED_CARBOHYDRATE_USAGE-OTHERS;PLANT_DERIVED_CARBON_CATEBOLITE_REGULATION	PGPT0019459	PROKKA_01393	PF00532;PF13377	2.22e-57
ghrA	PGPT;INDIRECT_EFFECTS;COLONIZING_PLANT_SYSTEM;COLONIZATION-PLANT_DERIVED_SUBSTRATE_USAGE;PLANT_DERIVED_ORGANIC_ACID_UTILIZATION;PLANT_DERIVED_GlYOXULATE_UTILIZATION#PGPT;INDIRECT_EFFECTS;COMPETITIVE_EXCLUSION|CE;CE-BACTERIAL_FITNESS;CE-BACTERIAL_FITNESS-RESISTANCE_TO_ANTIMICROBIAL|TOXIC_COMPOUNDS;CE-BACTERIAL_FITNESS-METHYLGLYOXAL_DETOXIFICATION	PGPT0019465	PROKKA_02515	PF02826	0.0
mch|mcd	PGPT;INDIRECT_EFFECTS;COLONIZING_PLANT_SYSTEM;COLONIZATION-PLANT_DERIVED_SUBSTRATE_USAGE;PLANT_DERIVED_ORGANIC_ACID_UTILIZATION;PLANT_DERIVED_GlYOXULATE_UTILIZATION	PGPT0019466	PROKKA_01540	PF01575;PF19315	4.05e-22
citE	PGPT;INDIRECT_EFFECTS;COLONIZING_PLANT_SYSTEM;COLONIZATION-PLANT_DERIVED_SUBSTRATE_USAGE;PLANT_DERIVED_ORGANIC_ACID_UTILIZATION;PLANT_DERIVED_CITRATE_SENSING|UTILIZATION	PGPT0019480	PROKKA_01542	PF15617;PF03328	1.10e-64
sucC	PGPT;INDIRECT_EFFECTS;COLONIZING_PLANT_SYSTEM;COLONIZATION-PLANT_DERIVED_SUBSTRATE_USAGE;PLANT_DERIVED_ORGANIC_ACID_UTILIZATION;PLANT_DERIVED_SUCCINATE_UTILIZATION#PGPT;INDIRECT_EFFECTS;COLONIZING_PLANT_SYSTEM;COLONIZATION-PLANT_DERIVED_SUBSTRATE_USAGE;PLANT_DERIVED_ORGANIC_ACID_UTILIZATION;PLANT_DERIVED_ORGANIC_ACID_USAGE-TRICARBOXYLIC_ACID_CYCLE	PGPT0019515	PROKKA_01032	PF08442	0.0
malK|yufL	PGPT;INDIRECT_EFFECTS;COLONIZING_PLANT_SYSTEM;COLONIZATION-PLANT_DERIVED_SUBSTRATE_USAGE;PLANT_DERIVED_ORGANIC_ACID_UTILIZATION;PLANT_DERIVED_MALATE_UTILIZATION	PGPT0019555	PROKKA_01454	PF02518;PF14501;PF17203;PF14689	2.90e-58
malR	PGPT;INDIRECT_EFFECTS;COLONIZING_PLANT_SYSTEM;COLONIZATION-PLANT_DERIVED_SUBSTRATE_USAGE;PLANT_DERIVED_ORGANIC_ACID_UTILIZATION;PLANT_DERIVED_MALATE_UTILIZATION	PGPT0019560	PROKKA_01453	PF00072	1.48e-38
bshB1	PGPT;INDIRECT_EFFECTS;COLONIZING_PLANT_SYSTEM;COLONIZATION-PLANT_DERIVED_SUBSTRATE_USAGE;PLANT_DERIVED_ORGANIC_ACID_UTILIZATION;PLANT_DERIVED_MALATE_UTILIZATION	PGPT0019570	PROKKA_02850	PF02585	1.86e-22
bshB2	PGPT;INDIRECT_EFFECTS;COLONIZING_PLANT_SYSTEM;COLONIZATION-PLANT_DERIVED_SUBSTRATE_USAGE;PLANT_DERIVED_ORGANIC_ACID_UTILIZATION;PLANT_DERIVED_MALATE_UTILIZATION	PGPT0019575	PROKKA_01308	PF02585	2.99e-18
pckA	PGPT;INDIRECT_EFFECTS;COLONIZING_PLANT_SYSTEM;COLONIZATION-PLANT_DERIVED_SUBSTRATE_USAGE;PLANT_DERIVED_ORGANIC_ACID_UTILIZATION;PLANT_DERIVED_ORGANIC_ACID_USAGE-TRICARBOXYLIC_ACID_CYCLE	PGPT0019595	PROKKA_00782	PF00821;PF17297	0.0
fdoG|fdhF|fdwA	PGPT;INDIRECT_EFFECTS;COLONIZING_PLANT_SYSTEM;COLONIZATION-PLANT_DERIVED_SUBSTRATE_USAGE;PLANT_DERIVED_ORGANIC_ACID_UTILIZATION;PLANT_DERIVED_FORMATE_UTILIZATION	PGPT0019635	PROKKA_01997	PF04879	3.44e-123
fdoH|fdsB	PGPT;INDIRECT_EFFECTS;COLONIZING_PLANT_SYSTEM;COLONIZATION-PLANT_DERIVED_SUBSTRATE_USAGE;PLANT_DERIVED_ORGANIC_ACID_UTILIZATION;PLANT_DERIVED_FORMATE_UTILIZATION	PGPT0019665	PROKKA_01999	PF00037;PF13237;PF13247;PF12797;PF12837;PF12838;PF13187	0.0
nicD	PGPT;INDIRECT_EFFECTS;COLONIZING_PLANT_SYSTEM;COLONIZATION-PLANT_DERIVED_SUBSTRATE_USAGE;PLANT_DERIVED_ORGANIC_ACID_UTILIZATION;PLANT_DERIVED_NICOTINATE_DEGRADATION	PGPT0019695	PROKKA_00150	PF00561;PF12697;PF12146	1.76e-07
nicE	PGPT;INDIRECT_EFFECTS;COLONIZING_PLANT_SYSTEM;COLONIZATION-PLANT_DERIVED_SUBSTRATE_USAGE;PLANT_DERIVED_ORGANIC_ACID_UTILIZATION;PLANT_DERIVED_NICOTINATE_DEGRADATION	PGPT0019700	PROKKA_04063	PF17645	1.55e-164
nicR	PGPT;INDIRECT_EFFECTS;COLONIZING_PLANT_SYSTEM;COLONIZATION-PLANT_DERIVED_SUBSTRATE_USAGE;PLANT_DERIVED_ORGANIC_ACID_UTILIZATION;PLANT_DERIVED_NICOTINATE_DEGRADATION	PGPT0019711	PROKKA_01069	PF13412;PF13463;PF01047;PF12802	5.17e-10
hcaD|cndC1	PGPT;DIRECT_EFFECTS;BIO-REMEDIATION;XENOBIOTICS_BIODEGRADATION;XENOBIOTIC_DEGRADATION_OF_OTHER_NITRO-COMPOUNDS;XENOBIOTIC_CHLOROACETANILIDE_DEGRADTION#PGPT;INDIRECT_EFFECTS;STRESS_CONTROL|BIOCONTROL;NEUTRALIZING_ABIOTIC_STRESS;NEUTRALIZING_HERBICIDIAL_STRESS;CHLOROACETANILIDE_DEGRADTION#PGPT;INDIRECT_EFFECTS;COLONIZING_PLANT_SYSTEM;COLONIZATION-PLANT_DERIVED_SUBSTRATE_USAGE;PLANT_DERIVED_ORGANIC_…	PGPT0019730	PROKKA_01381	PF07992	2.03e-153
hcaC	PGPT;INDIRECT_EFFECTS;COLONIZING_PLANT_SYSTEM;COLONIZATION-PLANT_DERIVED_SUBSTRATE_USAGE;PLANT_DERIVED_ORGANIC_ACID_UTILIZATION;PLANT_DERIVED_CINNAMATE_DEGRDATION#PGPT;INDIRECT_EFFECTS;COLONIZING_PLANT_SYSTEM;COLONIZATION-ADAPTION_TO_PLANT_IMMUNE_SYSTEM;ADAPTION_TO_PIS-PLANT_CINNAMATE_DEGRADATION;ADAPTION_TO_PIS-CA_DEGRADATION-ACETALDEHYDE_PATHWAY#PGPT;INDIRECT_EFFECTS;COMPETITIVE_EXCLUSION|CE;CE…	PGPT0019745	PROKKA_02174	PF00355;PF13806	2.88e-81
mhpA	PGPT;INDIRECT_EFFECTS;COLONIZING_PLANT_SYSTEM;COLONIZATION-PLANT_DERIVED_SUBSTRATE_USAGE;PLANT_DERIVED_ORGANIC_ACID_UTILIZATION;PLANT_DERIVED_CINNAMATE_DEGRDATION#PGPT;INDIRECT_EFFECTS;COLONIZING_PLANT_SYSTEM;COLONIZATION-ADAPTION_TO_PLANT_IMMUNE_SYSTEM;ADAPTION_TO_PIS-PLANT_CINNAMATE_DEGRADATION;ADAPTION_TO_PIS-CA_DEGRADATION-ACETALDEHYDE_PATHWAY#PGPT;INDIRECT_EFFECTS;COMPETITIVE_EXCLUSION|CE;CE…	PGPT0019755	PROKKA_02267	PF01494	1.04e-35
mhpC	PGPT;INDIRECT_EFFECTS;COLONIZING_PLANT_SYSTEM;COLONIZATION-PLANT_DERIVED_SUBSTRATE_USAGE;PLANT_DERIVED_ORGANIC_ACID_UTILIZATION;PLANT_DERIVED_CINNAMATE_DEGRDATION#PGPT;INDIRECT_EFFECTS;COLONIZING_PLANT_SYSTEM;COLONIZATION-ADAPTION_TO_PLANT_IMMUNE_SYSTEM;ADAPTION_TO_PIS-PLANT_CINNAMATE_DEGRADATION;ADAPTION_TO_PIS-CA_DEGRADATION-ACETALDEHYDE_PATHWAY#PGPT;INDIRECT_EFFECTS;COMPETITIVE_EXCLUSION|CE;CE…	PGPT0019765	PROKKA_03928	PF00561;PF12697	3.10e-34
bsdA	PGPT;INDIRECT_EFFECTS;COLONIZING_PLANT_SYSTEM;COLONIZATION-PLANT_DERIVED_SUBSTRATE_USAGE;PLANT_DERIVED_ORGANIC_ACID_UTILIZATION;PLANT_DERIVED_SALICYLIC_ACID_DEGRADATION#PGPT;INDIRECT_EFFECTS;COLONIZING_PLANT_SYSTEM;COLONIZATION-PLANT_DERIVED_SUBSTRATE_USAGE;PLANT_DERIVED_AROMATIC|PHENOLIC_COMPOUND_UTILIZATION;PLANT_DERIVED_BENZENE|PHENOL_DEGRADATION#PGPT;INDIRECT_EFFECTS;COLONIZING_PLANT_SYSTEM;C…	PGPT0019770	PROKKA_03975	PF00126;PF03466	6.03e-29
gyaR	PGPT;INDIRECT_EFFECTS;COLONIZING_PLANT_SYSTEM;COLONIZATION-PLANT_DERIVED_SUBSTRATE_USAGE;PLANT_DERIVED_ORGANIC_ACID_UTILIZATION;PLANT_DERIVED_OXALIC_ACID_DERIVATE_UTILIZATION	PGPT0019780	PROKKA_00215	PF00389;PF02826	0.0
puuR	PGPT;DIRECT_EFFECTS;PHYTOHORMONE|PLANT_SIGNAL_PRODUCTION;PLANT_SIGNAL-BRANCHING_INHIBITION;PLANT_DEBRANCHING-SPERMIDINE|PUTRESCINE_METABOLISM;PLANT_DEBRANCHING-PUTRESCINE_DEGRADATION#PGPT;DIRECT_EFFECTS;PHYTOHORMONE|PLANT_SIGNAL_PRODUCTION;PLANT_SIGNAL-EMBRYOGENESIS;PLANT_EMBRYOGENESIS-SPERMIDINE|PUTRESCINE_METABOLISM;PLANT_EMBRYOGENESIS-PUTRESCINE_DEGRADATION#PGPT;INDIRECT_EFFECTS;COLONIZING_PLA…	PGPT0019781	PROKKA_00039	PF07883;PF12844;PF01381;PF13560	2.53e-12
atuH	PGPT;INDIRECT_EFFECTS;COLONIZING_PLANT_SYSTEM;COLONIZATION-PLANT_DERIVED_SUBSTRATE_USAGE;PLANT_DERIVED_TERPENE_UTILIZATION;vCITRONELLOL-CITRONELLAL-CITRONELLATE_DEGRADATION	PGPT0019830	PROKKA_01427	PF00106;PF13561	3.02e-175
atuC|atuF	PGPT;INDIRECT_EFFECTS;COLONIZING_PLANT_SYSTEM;COLONIZATION-PLANT_DERIVED_SUBSTRATE_USAGE;PLANT_DERIVED_TERPENE_UTILIZATION;vCITRONELLOL-CITRONELLAL-CITRONELLATE_DEGRADATION	PGPT0019850	PROKKA_01536	PF02785;PF00289;PF00364;PF13533;PF02786;PF07478	9.14e-176
galR	PGPT;INDIRECT_EFFECTS;COLONIZING_PLANT_SYSTEM;COLONIZATION-PLANT_DERIVED_SUBSTRATE_USAGE;PLANT_DERIVED_AROMATIC|PHENOLIC_COMPOUND_UTILIZATION;PLANT_DERIVED_GALLATE_CATABOLISM#PGPT;INDIRECT_EFFECTS;COLONIZING_PLANT_SYSTEM;COLONIZATION-ADAPTION_TO_PLANT_IMMUNE_SYSTEM;ADAPTION_TO_PIS-GALLATE|TANNINE_DEGRADATION;ADAPTION_TO_PIS-GALLATE_DEGRADATION_PATHWAY#PGPT;INDIRECT_EFFECTS;COMPETITIVE_EXCLUSION|C…	PGPT0019915	PROKKA_02075	PF00126;PF03466	2.68e-33
padA	PGPT;INDIRECT_EFFECTS;COLONIZING_PLANT_SYSTEM;COLONIZATION-PLANT_DERIVED_SUBSTRATE_USAGE;PLANT_DERIVED_AROMATIC|PHENOLIC_COMPOUND_UTILIZATION;PLANT_DERIVED_PHENYLACETATE_DEGRADATION	PGPT0019920	PROKKA_01009	PF02634	2.31e-33
yhhW|pirA	PGPT;INDIRECT_EFFECTS;COLONIZING_PLANT_SYSTEM;COLONIZATION-PLANT_DERIVED_SUBSTRATE_USAGE;PLANT_DERIVED_FLAVONOID_UTILIZATION;PLANT_DERIVED_QUERCETIN_DEGRADATION	PGPT0019980	PROKKA_02953	PF02678;PF05726	0.0
metK	PGPT;INDIRECT_EFFECTS;COLONIZING_PLANT_SYSTEM;COLONIZATION-PLANT_DERIVED_SUBSTRATE_USAGE;PLANT_DERIVED_AMINO_ACID_UTILIZATION;PLANT_DERIVED_METHIONINE_DEGRADATION#PGPT;INDIRECT_EFFECTS;COMPETITIVE_EXCLUSION|CE;CE-QUORUM_SENSING_RESPONSE|BIOFILM_FORMATION;CE-QSR-AUTOINDUCER_PERCEPTION;CE-QSR-AI-2_BIOSYNTHESIS	PGPT0020000	PROKKA_02349	PF02773;PF02772;PF00438	0.0
cbs	PGPT;DIRECT_EFFECTS;PHYTOHORMONE|PLANT_SIGNAL_PRODUCTION;PLANT_SIGNAL-GERMINATION_STIMULATION;PLANT_GERMINATION-H2S_PRODUCTION;PLANT_GERMINATION-H2S-SULFUR_PATHWAY#PGPT;DIRECT_EFFECTS;PHYTOHORMONE|PLANT_SIGNAL_PRODUCTION;PLANT_SIGNALLING_VOLATILES;PLANT_SIGNAL-SULFURIC_VOLATILE_METABOLISM;PLANT_SIGNAL-H2S-VOLATILE_PATHWAY#PGPT;INDIRECT_EFFECTS;STRESS_CONTROL|BIOCONTROL;NEUTRALIZING_ABIOTIC_STRESS…	PGPT0020005	PROKKA_03691	PF00291	1.07e-109
map	PGPT;INDIRECT_EFFECTS;COLONIZING_PLANT_SYSTEM;COLONIZATION-PLANT_DERIVED_SUBSTRATE_USAGE;PLANT_DERIVED_AMINO_ACID_UTILIZATION;PLANT_DERIVED_METHIONINE_DEGRADATION#PGPT;INDIRECT_EFFECTS;COLONIZING_PLANT_SYSTEM;COLONIZATION-PLANT_DERIVED_SUBSTRATE_USAGE;PLANT_DERIVED_AMINO_ACID_DEPENDENT_PATHWAYS;PLANT_DERIVED_PEPTIDE_METABOLISM	PGPT0020010	PROKKA_01746	PF00557	0.0
dcm	PGPT;INDIRECT_EFFECTS;COLONIZING_PLANT_SYSTEM;COLONIZATION-PLANT_DERIVED_SUBSTRATE_USAGE;PLANT_DERIVED_AMINO_ACID_UTILIZATION;PLANT_DERIVED_METHIONINE_DEGRADATION#PGPT;INDIRECT_EFFECTS;COMPETITIVE_EXCLUSION|CE;CE-BACTERIAL_FITNESS;CE-BACTERIAL_FITNESS-RESTRICTION|MODIFICATION_SYSTEM;CE-BACTERIAL_FITNESS-TYPE_II_R-M_SYSTEM	PGPT0020015	PROKKA_01112		4.80e-30
mdeA	PGPT;INDIRECT_EFFECTS;COLONIZING_PLANT_SYSTEM;COLONIZATION-PLANT_DERIVED_SUBSTRATE_USAGE;PLANT_DERIVED_AMINO_ACID_UTILIZATION;PLANT_DERIVED_METHIONINE_DEGRADATION	PGPT0020020	PROKKA_03697	PF00155;PF00266;PF01053	5.28e-108
ybdL	PGPT;INDIRECT_EFFECTS;COLONIZING_PLANT_SYSTEM;COLONIZATION-PLANT_DERIVED_SUBSTRATE_USAGE;PLANT_DERIVED_AMINO_ACID_UTILIZATION;PLANT_DERIVED_METHIONINE_DEGRADATION	PGPT0020025	PROKKA_02572	PF00155	6.36e-51
ridA|tdcF	PGPT;INDIRECT_EFFECTS;COLONIZING_PLANT_SYSTEM;COLONIZATION-PLANT_DERIVED_SUBSTRATE_USAGE;PLANT_DERIVED_AMINO_ACID_UTILIZATION;PLANT_DERIVED_METHIONINE_DEGRADATION	PGPT0020030	PROKKA_04088	PF01042	9.27e-18
alr	PGPT;INDIRECT_EFFECTS;COLONIZING_PLANT_SYSTEM;COLONIZATION-PLANT_DERIVED_SUBSTRATE_USAGE;PLANT_DERIVED_AMINO_ACID_UTILIZATION;PLANT_DERIVED_ALANINE_DEGRADATION#PGPT;INDIRECT_EFFECTS;COMPETITIVE_EXCLUSION|CE;CE-CELL_ENVELOPE_REMODELLING;CE-PEPTIDOGLYCAN_REMODELLING;CE-PG_REMODELLING_RELATED_RACEMASES	PGPT0020040	PROKKA_04203	PF00842;PF01168	2.88e-113
ddl	PGPT;INDIRECT_EFFECTS;COLONIZING_PLANT_SYSTEM;COLONIZATION-PLANT_DERIVED_SUBSTRATE_USAGE;PLANT_DERIVED_AMINO_ACID_UTILIZATION;PLANT_DERIVED_ALANINE_DEGRADATION#PGPT;INDIRECT_EFFECTS;COMPETITIVE_EXCLUSION|CE;CE-CELL_ENVELOPE_REMODELLING;CE-PEPTIDOGLYCAN_REMODELLING;CE-PG_REMODELLING-N_ACETYLMURAMATE_MODIFICATION	PGPT0020050	PROKKA_02580	PF07478	1.93e-90
ald	PGPT;INDIRECT_EFFECTS;COLONIZING_PLANT_SYSTEM;COLONIZATION-PLANT_DERIVED_SUBSTRATE_USAGE;PLANT_DERIVED_AMINO_ACID_UTILIZATION;PLANT_DERIVED_ALANINE_DEGRADATION	PGPT0020070	PROKKA_03934	PF05222	0.0
arcB|argF|argI	PGPT;INDIRECT_EFFECTS;STRESS_CONTROL|BIOCONTROL;NEUTRALIZING_ABIOTIC_STRESS;NITROSATIVE|OXIDATIVE_STRESS|ROS_SCAVENGING;NITROSATIVE|OXIDATIVE_STRESS|ROS_REGULATORY_PROTEINS#PGPT;INDIRECT_EFFECTS;COLONIZING_PLANT_SYSTEM;COLONIZATION-PLANT_DERIVED_SUBSTRATE_USAGE;PLANT_DERIVED_AMINO_ACID_UTILIZATION;PLANT_DERIVED_ARGININE_DEGRADATION	PGPT0020080	PROKKA_01647	PF00185;PF02729	0.0
dauA	PGPT;INDIRECT_EFFECTS;COLONIZING_PLANT_SYSTEM;COLONIZATION-PLANT_DERIVED_SUBSTRATE_USAGE;PLANT_DERIVED_AMINO_ACID_UTILIZATION;PLANT_DERIVED_ARGININE_DEGRADATION	PGPT0020092	PROKKA_01471	PF01266;PF07992	0.0
ahrC	PGPT;INDIRECT_EFFECTS;COLONIZING_PLANT_SYSTEM;COLONIZATION-PLANT_DERIVED_SUBSTRATE_USAGE;PLANT_DERIVED_AMINO_ACID_UTILIZATION;PLANT_DERIVED_ARGININE_DEGRADATION	PGPT0020105	PROKKA_01648	PF01316;PF02863	8.73e-118
aspB	PGPT;INDIRECT_EFFECTS;COLONIZING_PLANT_SYSTEM;COLONIZATION-PLANT_DERIVED_SUBSTRATE_USAGE;PLANT_DERIVED_AMINO_ACID_UTILIZATION;PLANT_DERIVED_ASPARTATE_DEGRADATION#PGPT;INDIRECT_EFFECTS;COLONIZING_PLANT_SYSTEM;COLONIZATION-PLANT_DERIVED_SUBSTRATE_USAGE;PLANT_DERIVED_AMINO_ACID_UTILIZATION;PLANT_DERIVED_CYSTEINE_DEGRADATION|CONVERSION#PGPT;INDIRECT_EFFECTS;COLONIZING_PLANT_SYSTEM;COLONIZATION-PLANT_…	PGPT0020110	PROKKA_03978	PF00155;PF01041	0.0
aspA	PGPT;INDIRECT_EFFECTS;COLONIZING_PLANT_SYSTEM;COLONIZATION-PLANT_DERIVED_SUBSTRATE_USAGE;PLANT_DERIVED_AMINO_ACID_UTILIZATION;PLANT_DERIVED_ASPARTATE_DEGRADATION	PGPT0020125	PROKKA_03852	PF10415;PF00206	0.0
argG	PGPT;INDIRECT_EFFECTS;COLONIZING_PLANT_SYSTEM;COLONIZATION-PLANT_DERIVED_SUBSTRATE_USAGE;PLANT_DERIVED_AMINO_ACID_UTILIZATION;PLANT_DERIVED_ASPARTATE_DEGRADATION	PGPT0020130	PROKKA_01649	PF00764	0.0
purA	PGPT;INDIRECT_EFFECTS;COLONIZING_PLANT_SYSTEM;COLONIZATION-PLANT_DERIVED_SUBSTRATE_USAGE;PLANT_DERIVED_AMINO_ACID_UTILIZATION;PLANT_DERIVED_ASPARTATE_DEGRADATION#PGPT;INDIRECT_EFFECTS;COLONIZING_PLANT_SYSTEM;COLONIZATION-PLANT_DERIVED_SUBSTRATE_USAGE;PLANT_DERIVED_NUCLEOSIDE_METABOLISM;PLANT_DERIVED_PURINE_METABOLISM	PGPT0020140	PROKKA_00464	PF00709	0.0
hom	PGPT;INDIRECT_EFFECTS;COLONIZING_PLANT_SYSTEM;COLONIZATION-PLANT_DERIVED_SUBSTRATE_USAGE;PLANT_DERIVED_AMINO_ACID_UTILIZATION;PLANT_DERIVED_ASPARTATE_DEGRADATION#PGPT;INDIRECT_EFFECTS;COLONIZING_PLANT_SYSTEM;COLONIZATION-PLANT_DERIVED_SUBSTRATE_USAGE;PLANT_DERIVED_AMINO_ACID_UTILIZATION;PLANT_DERIVED_SERINE_DEGRADATION	PGPT0020155	PROKKA_04207	PF00742;PF03447	0.0
dthadh	PGPT;INDIRECT_EFFECTS;COLONIZING_PLANT_SYSTEM;COLONIZATION-PLANT_DERIVED_SUBSTRATE_USAGE;PLANT_DERIVED_AMINO_ACID_UTILIZATION;PLANT_DERIVED_ASPARTATE_DEGRADATION	PGPT0020170	PROKKA_00214	PF01168;PF14031	3.19e-45
EC_3_5_1_1|ansA|ansB	PGPT;INDIRECT_EFFECTS;COLONIZING_PLANT_SYSTEM;COLONIZATION-PLANT_DERIVED_SUBSTRATE_USAGE;PLANT_DERIVED_AMINO_ACID_UTILIZATION;PLANT_DERIVED_ASPARAGINE_DEGRADATION	PGPT0020180	PROKKA_03851		6.25e-43
sufS	PGPT;INDIRECT_EFFECTS;COLONIZING_PLANT_SYSTEM;COLONIZATION-PLANT_DERIVED_SUBSTRATE_USAGE;PLANT_DERIVED_AMINO_ACID_UTILIZATION;PLANT_DERIVED_CYSTEINE_DEGRADATION|CONVERSION	PGPT0020195	PROKKA_01368	PF00266;PF01041	0.0
putA	PGPT;INDIRECT_EFFECTS;COLONIZING_PLANT_SYSTEM;COLONIZATION-PLANT_DERIVED_SUBSTRATE_USAGE;PLANT_DERIVED_AMINO_ACID_UTILIZATION;PLANT_DERIVED_GLUTAMATE_DEGRADATION|CONVERSION#PGPT;INDIRECT_EFFECTS;COLONIZING_PLANT_SYSTEM;COLONIZATION-PLANT_DERIVED_SUBSTRATE_USAGE;PLANT_DERIVED_AMINO_ACID_UTILIZATION;PLANT_DERIVED_PROLINE_DEGRADATION	PGPT0020210	PROKKA_00573	PF00171	0.0
glsA	PGPT;INDIRECT_EFFECTS;COLONIZING_PLANT_SYSTEM;COLONIZATION-PLANT_DERIVED_SUBSTRATE_USAGE;PLANT_DERIVED_AMINO_ACID_UTILIZATION;PLANT_DERIVED_GLUTAMINE_DEGRADATION	PGPT0020215	PROKKA_03212	PF04960	0.0
purQ	PGPT;INDIRECT_EFFECTS;COLONIZING_PLANT_SYSTEM;COLONIZATION-PLANT_DERIVED_SUBSTRATE_USAGE;PLANT_DERIVED_AMINO_ACID_UTILIZATION;PLANT_DERIVED_GLUTAMINE_DEGRADATION#PGPT;INDIRECT_EFFECTS;COLONIZING_PLANT_SYSTEM;COLONIZATION-PLANT_DERIVED_SUBSTRATE_USAGE;PLANT_DERIVED_NUCLEOSIDE_METABOLISM;PLANT_DERIVED_PURINE_METABOLISM	PGPT0020220	PROKKA_00544	PF13507	0.0
purF	PGPT;INDIRECT_EFFECTS;COLONIZING_PLANT_SYSTEM;COLONIZATION-PLANT_DERIVED_SUBSTRATE_USAGE;PLANT_DERIVED_AMINO_ACID_UTILIZATION;PLANT_DERIVED_GLUTAMINE_DEGRADATION#PGPT;INDIRECT_EFFECTS;COLONIZING_PLANT_SYSTEM;COLONIZATION-PLANT_DERIVED_SUBSTRATE_USAGE;PLANT_DERIVED_NUCLEOSIDE_METABOLISM;PLANT_DERIVED_PURINE_METABOLISM	PGPT0020225	PROKKA_04024	PF13522	7.29e-09
hutH	PGPT;INDIRECT_EFFECTS;COLONIZING_PLANT_SYSTEM;COLONIZATION-PLANT_DERIVED_SUBSTRATE_USAGE;PLANT_DERIVED_AMINO_ACID_UTILIZATION;PLANT_DERIVED_HISTIDINE_DEGRADATION	PGPT0020230	PROKKA_03899	PF00221	0.0
hutI	PGPT;INDIRECT_EFFECTS;COLONIZING_PLANT_SYSTEM;COLONIZATION-PLANT_DERIVED_SUBSTRATE_USAGE;PLANT_DERIVED_AMINO_ACID_UTILIZATION;PLANT_DERIVED_HISTIDINE_DEGRADATION	PGPT0020235	PROKKA_01472	PF01979;PF07969	0.0
hutG	PGPT;INDIRECT_EFFECTS;COLONIZING_PLANT_SYSTEM;COLONIZATION-PLANT_DERIVED_SUBSTRATE_USAGE;PLANT_DERIVED_AMINO_ACID_UTILIZATION;PLANT_DERIVED_HISTIDINE_DEGRADATION	PGPT0020240	PROKKA_00338	PF00491	0.0
hutF	PGPT;INDIRECT_EFFECTS;COLONIZING_PLANT_SYSTEM;COLONIZATION-PLANT_DERIVED_SUBSTRATE_USAGE;PLANT_DERIVED_AMINO_ACID_UTILIZATION;PLANT_DERIVED_HISTIDINE_DEGRADATION	PGPT0020245	PROKKA_03907	PF01979	6.74e-85
hutU	PGPT;INDIRECT_EFFECTS;COLONIZING_PLANT_SYSTEM;COLONIZATION-PLANT_DERIVED_SUBSTRATE_USAGE;PLANT_DERIVED_AMINO_ACID_UTILIZATION;PLANT_DERIVED_HISTIDINE_DEGRADATION	PGPT0020250	PROKKA_03900	PF01175;PF17392	0.0
hutD|ves	PGPT;INDIRECT_EFFECTS;STRESS_CONTROL|BIOCONTROL;NEUTRALIZING_ABIOTIC_STRESS;LOW_TEMPERATURE_TOLERANCE;LOW_TEMPERATURE-RELATED_ENZYMES#PGPT;INDIRECT_EFFECTS;COLONIZING_PLANT_SYSTEM;COLONIZATION-PLANT_DERIVED_SUBSTRATE_USAGE;PLANT_DERIVED_AMINO_ACID_UTILIZATION;PLANT_DERIVED_HISTIDINE_DEGRADATION#PGPT;INDIRECT_EFFECTS;COMPETITIVE_EXCLUSION|CE;CE-BACTERIAL_FITNESS;CE-BACTERIAL_FITNESS-MAINTENANCE;CE…	PGPT0020255	PROKKA_03594	PF05962	7.47e-45
cysE	PGPT;INDIRECT_EFFECTS;COLONIZING_PLANT_SYSTEM;COLONIZATION-PLANT_DERIVED_SUBSTRATE_USAGE;PLANT_DERIVED_AMINO_ACID_UTILIZATION;PLANT_DERIVED_SERINE_DEGRADATION#PGPT;INDIRECT_EFFECTS;COMPETITIVE_EXCLUSION|CE;CE-QUORUM_SENSING_RESPONSE|BIOFILM_FORMATION;CE-ENVIRONMENTAL_QSR|BF_SIGNALLING;CE-QSR|BF-CELL-TO-CELL_SIGNALLING#PGPT;INDIRECT_EFFECTS;COMPETITIVE_EXCLUSION|CE;CE-EXOPOLYSACCHARIDE_PRODUCTION|…	PGPT0020265	PROKKA_02508		7.47e-19
thrB	PGPT;INDIRECT_EFFECTS;COLONIZING_PLANT_SYSTEM;COLONIZATION-PLANT_DERIVED_SUBSTRATE_USAGE;PLANT_DERIVED_AMINO_ACID_UTILIZATION;PLANT_DERIVED_SERINE_DEGRADATION	PGPT0020275	PROKKA_02723	PF00288	0.0
hisC	PGPT;INDIRECT_EFFECTS;COLONIZING_PLANT_SYSTEM;COLONIZATION-PLANT_DERIVED_SUBSTRATE_USAGE;PLANT_DERIVED_AMINO_ACID_UTILIZATION;PLANT_DERIVED_PHENYLALANINE_DEGRADATION#PGPT;INDIRECT_EFFECTS;COLONIZING_PLANT_SYSTEM;COLONIZATION-PLANT_DERIVED_SUBSTRATE_USAGE;PLANT_DERIVED_AMINO_ACID_UTILIZATION;PLANT_DERIVED_TYROSINE_DEGRADATION	PGPT0020305	PROKKA_03961	PF00155	0.0
dadA	PGPT;INDIRECT_EFFECTS;COLONIZING_PLANT_SYSTEM;COLONIZATION-PLANT_DERIVED_SUBSTRATE_USAGE;PLANT_DERIVED_AMINO_ACID_UTILIZATION;PLANT_DERIVED_PHENYLALANINE_DEGRADATION#PGPT;INDIRECT_EFFECTS;COLONIZING_PLANT_SYSTEM;COLONIZATION-PLANT_DERIVED_SUBSTRATE_USAGE;PLANT_DERIVED_AMINO_ACID_UTILIZATION;PLANT_DERIVED_D-AMINO_ACID_DEGRADATION	PGPT0020315	PROKKA_00432	PF01266;PF00890;PF13450;PF00070;PF07992	0.0
davB	PGPT;INDIRECT_EFFECTS;COLONIZING_PLANT_SYSTEM;COLONIZATION-PLANT_DERIVED_SUBSTRATE_USAGE;PLANT_DERIVED_AMINO_ACID_UTILIZATION;PLANT_DERIVED_LYSINE_DEGRADATION	PGPT0020330	PROKKA_01241	PF01593;PF13450	0.0
lhpB2	PGPT;INDIRECT_EFFECTS;COLONIZING_PLANT_SYSTEM;COLONIZATION-PLANT_DERIVED_SUBSTRATE_USAGE;PLANT_DERIVED_AMINO_ACID_UTILIZATION;PLANT_DERIVED_PROLINE_DEGRADATION	PGPT0020390	PROKKA_00537	PF07729;PF00392	7.60e-15
ddc	PGPT;INDIRECT_EFFECTS;COLONIZING_PLANT_SYSTEM;COLONIZATION-PLANT_DERIVED_SUBSTRATE_USAGE;PLANT_DERIVED_AMINO_ACID_UTILIZATION;PLANT_DERIVED_TYROSINE_DEGRADATION#PGPT;INDIRECT_EFFECTS;COLONIZING_PLANT_SYSTEM;COLONIZATION-PLANT_DERIVED_SUBSTRATE_USAGE;PLANT_DERIVED_AMINO_ACID_UTILIZATION;PLANT_DERIVED_TRYPTOPHANE_DEGRADATION	PGPT0020450	PROKKA_00755	PF00282	6.32e-46
hpaB	PGPT;INDIRECT_EFFECTS;COLONIZING_PLANT_SYSTEM;COLONIZATION-PLANT_DERIVED_SUBSTRATE_USAGE;PLANT_DERIVED_AMINO_ACID_UTILIZATION;PLANT_DERIVED_TYROSINE_DEGRADATION	PGPT0020455	PROKKA_00531	PF03241	5.73e-164
tdh	PGPT;INDIRECT_EFFECTS;COLONIZING_PLANT_SYSTEM;COLONIZATION-PLANT_DERIVED_SUBSTRATE_USAGE;PLANT_DERIVED_AMINO_ACID_UTILIZATION;PLANT_DERIVED_THREONINE_DEGRADATION	PGPT0020460	PROKKA_01469	PF08240;PF00107;PF16912	0.0
ltaE	PGPT;INDIRECT_EFFECTS;COLONIZING_PLANT_SYSTEM;COLONIZATION-PLANT_DERIVED_SUBSTRATE_USAGE;PLANT_DERIVED_AMINO_ACID_UTILIZATION;PLANT_DERIVED_THREONINE_DEGRADATION#PGPT;INDIRECT_EFFECTS;COLONIZING_PLANT_SYSTEM;COLONIZATION-PLANT_DERIVED_SUBSTRATE_USAGE;PLANT_DERIVED_AMINO_ACID_UTILIZATION;PLANT_DERIVED_GLYCINE_DEGRADATION	PGPT0020465	PROKKA_01818	PF01212	3.57e-165
lpdA	PGPT;INDIRECT_EFFECTS;COLONIZING_PLANT_SYSTEM;COLONIZATION-PLANT_DERIVED_SUBSTRATE_USAGE;PLANT_DERIVED_AMINO_ACID_UTILIZATION;PLANT_DERIVED_GLYCINE_DEGRADATION	PGPT0020470	PROKKA_01410	PF00070;PF07992;PF13738;PF02852	0.0
gcvP	PGPT;INDIRECT_EFFECTS;COLONIZING_PLANT_SYSTEM;COLONIZATION-PLANT_DERIVED_SUBSTRATE_USAGE;PLANT_DERIVED_AMINO_ACID_UTILIZATION;PLANT_DERIVED_GLYCINE_DEGRADATION	PGPT0020480	PROKKA_04050	PF02347	0.0
kbl	PGPT;INDIRECT_EFFECTS;COLONIZING_PLANT_SYSTEM;COLONIZATION-PLANT_DERIVED_SUBSTRATE_USAGE;PLANT_DERIVED_AMINO_ACID_UTILIZATION;PLANT_DERIVED_GLYCINE_DEGRADATION	PGPT0020495	PROKKA_01470	PF00155	0.0
kynA	PGPT;INDIRECT_EFFECTS;COLONIZING_PLANT_SYSTEM;COLONIZATION-PLANT_DERIVED_SUBSTRATE_USAGE;PLANT_DERIVED_AMINO_ACID_UTILIZATION;PLANT_DERIVED_TRYPTOPHANE_DEGRADATION	PGPT0020505	PROKKA_02122	PF03301	0.0
metQ	PGPT;INDIRECT_EFFECTS;COLONIZING_PLANT_SYSTEM;COLONIZATION-PLANT_DERIVED_SUBSTRATE_USAGE;PLANT_DERIVED_AMINO_ACID_TRANSPORT;PLANT_DERIVED_METHIONINE_TRANSPORT	PGPT0020510	PROKKA_03493	PF03180	0.0
metI	PGPT;INDIRECT_EFFECTS;COLONIZING_PLANT_SYSTEM;COLONIZATION-PLANT_DERIVED_SUBSTRATE_USAGE;PLANT_DERIVED_AMINO_ACID_TRANSPORT;PLANT_DERIVED_METHIONINE_TRANSPORT	PGPT0020515	PROKKA_03491	PF00528	1.78e-147
metN	PGPT;INDIRECT_EFFECTS;COLONIZING_PLANT_SYSTEM;COLONIZATION-PLANT_DERIVED_SUBSTRATE_USAGE;PLANT_DERIVED_AMINO_ACID_TRANSPORT;PLANT_DERIVED_METHIONINE_TRANSPORT	PGPT0020520	PROKKA_03492	PF00005;PF02463	0.0
mmuP	PGPT;INDIRECT_EFFECTS;COLONIZING_PLANT_SYSTEM;COLONIZATION-PLANT_DERIVED_SUBSTRATE_USAGE;PLANT_DERIVED_AMINO_ACID_TRANSPORT;PLANT_DERIVED_METHIONINE_TRANSPORT	PGPT0020525	PROKKA_04205	PF00324;PF13520	0.0
natC	PGPT;INDIRECT_EFFECTS;COLONIZING_PLANT_SYSTEM;COLONIZATION-PLANT_DERIVED_SUBSTRATE_USAGE;PLANT_DERIVED_AMINO_ACID_TRANSPORT;PLANT_DERIVED_HISTIDINE_TRANSPORT#PGPT;INDIRECT_EFFECTS;COLONIZING_PLANT_SYSTEM;COLONIZATION-PLANT_DERIVED_SUBSTRATE_USAGE;PLANT_DERIVED_AMINO_ACID_TRANSPORT;PLANT_DERIVED_NEUTRAL_AMINO_ACID_TRANSPORT	PGPT0020570	PROKKA_01294	PF02653	0.0
natA	PGPT;INDIRECT_EFFECTS;COLONIZING_PLANT_SYSTEM;COLONIZATION-PLANT_DERIVED_SUBSTRATE_USAGE;PLANT_DERIVED_AMINO_ACID_TRANSPORT;PLANT_DERIVED_HISTIDINE_TRANSPORT#PGPT;INDIRECT_EFFECTS;COLONIZING_PLANT_SYSTEM;COLONIZATION-PLANT_DERIVED_SUBSTRATE_USAGE;PLANT_DERIVED_AMINO_ACID_TRANSPORT;PLANT_DERIVED_NEUTRAL_AMINO_ACID_TRANSPORT	PGPT0020580	PROKKA_01293	PF13304;PF00005	0.0
cycA|ydgF	PGPT;INDIRECT_EFFECTS;COLONIZING_PLANT_SYSTEM;COLONIZATION-PLANT_DERIVED_SUBSTRATE_USAGE;PLANT_DERIVED_AMINO_ACID_TRANSPORT;PLANT_DERIVED_SERINE_TRANSPORT#PGPT;INDIRECT_EFFECTS;COLONIZING_PLANT_SYSTEM;COLONIZATION-PLANT_DERIVED_SUBSTRATE_USAGE;PLANT_DERIVED_AMINO_ACID_TRANSPORT;PLANT_DERIVED_ALANINE_TRANSPORT#PGPT;INDIRECT_EFFECTS;COLONIZING_PLANT_SYSTEM;COLONIZATION-PLANT_DERIVED_SUBSTRATE_USAGE…	PGPT0020615	PROKKA_03918	PF00324;PF13520	2.30e-123
lysE|argO	PGPT;INDIRECT_EFFECTS;COLONIZING_PLANT_SYSTEM;COLONIZATION-PLANT_DERIVED_SUBSTRATE_USAGE;PLANT_DERIVED_AMINO_ACID_TRANSPORT;PLANT_DERIVED_LYSINE_TRANSPORT#PGPT;INDIRECT_EFFECTS;COLONIZING_PLANT_SYSTEM;COLONIZATION-PLANT_DERIVED_SUBSTRATE_USAGE;PLANT_DERIVED_AMINO_ACID_TRANSPORT;PLANT_DERIVED_ARGININE_TRANSPORT	PGPT0020651	PROKKA_00987	PF01810	6.16e-51
tcyB|yecS	PGPT;INDIRECT_EFFECTS;COLONIZING_PLANT_SYSTEM;COLONIZATION-PLANT_DERIVED_SUBSTRATE_USAGE;PLANT_DERIVED_AMINO_ACID_TRANSPORT;PLANT_DERIVED_CYSTEINE_TRANSPORT	PGPT0020715	PROKKA_01014	PF00528	2.59e-149
tcyC|yecC	PGPT;INDIRECT_EFFECTS;COLONIZING_PLANT_SYSTEM;COLONIZATION-PLANT_DERIVED_SUBSTRATE_USAGE;PLANT_DERIVED_AMINO_ACID_TRANSPORT;PLANT_DERIVED_CYSTEINE_TRANSPORT	PGPT0020720	PROKKA_01013	PF13304;PF00005;PF02463	5.56e-176
livK	PGPT;INDIRECT_EFFECTS;COLONIZING_PLANT_SYSTEM;COLONIZATION-PLANT_DERIVED_SUBSTRATE_USAGE;PLANT_DERIVED_AMINO_ACID_TRANSPORT;PLANT_DERIVED_BRANCHED-CHAIN_AMINO_ACID_TRANSPORT#PGPT;INDIRECT_EFFECTS;COMPETITIVE_EXCLUSION|CE;CE-QUORUM_SENSING_RESPONSE|BIOFILM_FORMATION;CE-QSR-AUTOINDUCER_PERCEPTION;CE-QSR-GABA_PERCIPITATION|SIGNALLING	PGPT0020765	PROKKA_01290	PF01094;PF13433;PF13458	0.0
livH	PGPT;INDIRECT_EFFECTS;COLONIZING_PLANT_SYSTEM;COLONIZATION-PLANT_DERIVED_SUBSTRATE_USAGE;PLANT_DERIVED_AMINO_ACID_TRANSPORT;PLANT_DERIVED_BRANCHED-CHAIN_AMINO_ACID_TRANSPORT#PGPT;INDIRECT_EFFECTS;COMPETITIVE_EXCLUSION|CE;CE-QUORUM_SENSING_RESPONSE|BIOFILM_FORMATION;CE-QSR-AUTOINDUCER_PERCEPTION;CE-QSR-GABA_PERCIPITATION|SIGNALLING	PGPT0020770	PROKKA_01295	PF02653	0.0
livF	PGPT;INDIRECT_EFFECTS;COLONIZING_PLANT_SYSTEM;COLONIZATION-PLANT_DERIVED_SUBSTRATE_USAGE;PLANT_DERIVED_AMINO_ACID_TRANSPORT;PLANT_DERIVED_BRANCHED-CHAIN_AMINO_ACID_TRANSPORT#PGPT;INDIRECT_EFFECTS;COMPETITIVE_EXCLUSION|CE;CE-QUORUM_SENSING_RESPONSE|BIOFILM_FORMATION;CE-QSR-AUTOINDUCER_PERCEPTION;CE-QSR-GABA_PERCIPITATION|SIGNALLING	PGPT0020785	PROKKA_01292	PF13304;PF00005	1.28e-177
ABC_PA_A	PGPT;INDIRECT_EFFECTS;COLONIZING_PLANT_SYSTEM;COLONIZATION-PLANT_DERIVED_SUBSTRATE_USAGE;PLANT_DERIVED_AMINO_ACID_TRANSPORT;PLANT_DERIVED_POLAR_AMINO_ACID_TRANSPORT	PGPT0020790	PROKKA_03658	PF13304;PF00005;PF02463	5.35e-132
ABC_PA_P	PGPT;INDIRECT_EFFECTS;COLONIZING_PLANT_SYSTEM;COLONIZATION-PLANT_DERIVED_SUBSTRATE_USAGE;PLANT_DERIVED_AMINO_ACID_TRANSPORT;PLANT_DERIVED_POLAR_AMINO_ACID_TRANSPORT	PGPT0020795	PROKKA_03796		3.36e-63
ABC_PA_S	PGPT;INDIRECT_EFFECTS;COLONIZING_PLANT_SYSTEM;COLONIZATION-PLANT_DERIVED_SUBSTRATE_USAGE;PLANT_DERIVED_AMINO_ACID_TRANSPORT;PLANT_DERIVED_POLAR_AMINO_ACID_TRANSPORT	PGPT0020800	PROKKA_03656	PF00497	6.50e-104
TC_APA|yhdG	PGPT;INDIRECT_EFFECTS;COLONIZING_PLANT_SYSTEM;COLONIZATION-PLANT_DERIVED_SUBSTRATE_USAGE;PLANT_DERIVED_AMINO_ACID_TRANSPORT;PLANT_DERIVED_GENERAL_AMINO_ACID_TRANSPORT	PGPT0020810	PROKKA_01829	PF00324;PF13520;PF13906	0.0
iolH	PGPT;INDIRECT_EFFECTS;COLONIZING_PLANT_SYSTEM;COLONIZATION-PLANT_DERIVED_SUBSTRATE_USAGE;PLANT_DERIVED_AMINO_ACID_DEPENDENT_PATHWAYS;PLANT_DERIVED_OPINE_METABOLISM	PGPT0020845	PROKKA_01042	PF01261	0.0
putative_saccharopine_dehydrogenase	PGPT;INDIRECT_EFFECTS;COLONIZING_PLANT_SYSTEM;COLONIZATION-PLANT_DERIVED_SUBSTRATE_USAGE;PLANT_DERIVED_AMINO_ACID_DEPENDENT_PATHWAYS;PLANT_DERIVED_OPINE_METABOLISM	PGPT0020900	PROKKA_04226	PF13460	7.93e-120
pepT	PGPT;INDIRECT_EFFECTS;COLONIZING_PLANT_SYSTEM;COLONIZATION-PLANT_DERIVED_SUBSTRATE_USAGE;PLANT_DERIVED_AMINO_ACID_DEPENDENT_PATHWAYS;PLANT_DERIVED_PEPTIDE_METABOLISM	PGPT0020915	PROKKA_03659	PF07687;PF01546	7.00e-23
acdP	PGPT;INDIRECT_EFFECTS;COLONIZING_PLANT_SYSTEM;COLONIZATION-PLANT_DERIVED_SUBSTRATE_USAGE;PLANT_DERIVED_AMINO_ACID_DEPENDENT_PATHWAYS;PLANT_DERIVED_PEPTIDE_METABOLISM	PGPT0020950	PROKKA_01052		1.05e-31
PREP	PGPT;INDIRECT_EFFECTS;COLONIZING_PLANT_SYSTEM;COLONIZATION-PLANT_DERIVED_SUBSTRATE_USAGE;PLANT_DERIVED_AMINO_ACID_DEPENDENT_PATHWAYS;PLANT_DERIVED_PEPTIDE_METABOLISM	PGPT0020970	PROKKA_01424		7.83e-36
ptrB	PGPT;INDIRECT_EFFECTS;COLONIZING_PLANT_SYSTEM;COLONIZATION-PLANT_DERIVED_SUBSTRATE_USAGE;PLANT_DERIVED_AMINO_ACID_DEPENDENT_PATHWAYS;PLANT_DERIVED_PEPTIDE_METABOLISM	PGPT0020980	PROKKA_03319	PF00326;PF02897	0.0
prlC	PGPT;INDIRECT_EFFECTS;COLONIZING_PLANT_SYSTEM;COLONIZATION-PLANT_DERIVED_SUBSTRATE_USAGE;PLANT_DERIVED_AMINO_ACID_DEPENDENT_PATHWAYS;PLANT_DERIVED_PEPTIDE_METABOLISM	PGPT0020985	PROKKA_02399	PF01432	2.31e-90
nprM	PGPT;INDIRECT_EFFECTS;COLONIZING_PLANT_SYSTEM;COLONIZATION-PLANT_DERIVED_SUBSTRATE_USAGE;PLANT_DERIVED_AMINO_ACID_DEPENDENT_PATHWAYS;PLANT_DERIVED_PEPTIDE_METABOLISM	PGPT0020995	PROKKA_02733	PF01447;PF02868	6.17e-65
pepD	PGPT;INDIRECT_EFFECTS;COLONIZING_PLANT_SYSTEM;COLONIZATION-PLANT_DERIVED_SUBSTRATE_USAGE;PLANT_DERIVED_AMINO_ACID_DEPENDENT_PATHWAYS;PLANT_DERIVED_PEPTIDE_METABOLISM	PGPT0021000	PROKKA_02853	PF13180;PF17820;PF00089;PF13365	1.56e-156
TC_POT	PGPT;INDIRECT_EFFECTS;COLONIZING_PLANT_SYSTEM;COLONIZATION-PLANT_DERIVED_SUBSTRATE_USAGE;PLANT_DERIVED_AMINO_ACID_DEPENDENT_PATHWAYS;PLANT_DERIVED_PEPTIDE_METABOLISM	PGPT0021010	PROKKA_00088	PF00854	2.81e-130
oppA|mppA	PGPT;INDIRECT_EFFECTS;COLONIZING_PLANT_SYSTEM;COLONIZATION-PLANT_DERIVED_SUBSTRATE_USAGE;PLANT_DERIVED_AMINO_ACID_DEPENDENT_PATHWAYS;PLANT_DERIVED_PEPTIDE_METABOLISM#PGPT;INDIRECT_EFFECTS;COMPETITIVE_EXCLUSION|CE;CE-QUORUM_SENSING_RESPONSE|BIOFILM_FORMATION;CE-QSR-AUTOINDUCER_PERCEPTION;CE-QSR-PENTAPEPTIDE_PERCIPITATION|SIGNALLING	PGPT0021015	PROKKA_02937	PF00496	0.0
oppB	PGPT;INDIRECT_EFFECTS;COLONIZING_PLANT_SYSTEM;COLONIZATION-PLANT_DERIVED_SUBSTRATE_USAGE;PLANT_DERIVED_AMINO_ACID_DEPENDENT_PATHWAYS;PLANT_DERIVED_PEPTIDE_METABOLISM#PGPT;INDIRECT_EFFECTS;COMPETITIVE_EXCLUSION|CE;CE-QUORUM_SENSING_RESPONSE|BIOFILM_FORMATION;CE-QSR-AUTOINDUCER_PERCEPTION;CE-QSR-PENTAPEPTIDE_PERCIPITATION|SIGNALLING	PGPT0021020	PROKKA_02936	PF00528	0.0
oppC	PGPT;INDIRECT_EFFECTS;COLONIZING_PLANT_SYSTEM;COLONIZATION-PLANT_DERIVED_SUBSTRATE_USAGE;PLANT_DERIVED_AMINO_ACID_DEPENDENT_PATHWAYS;PLANT_DERIVED_PEPTIDE_METABOLISM#PGPT;INDIRECT_EFFECTS;COMPETITIVE_EXCLUSION|CE;CE-QUORUM_SENSING_RESPONSE|BIOFILM_FORMATION;CE-QSR-AUTOINDUCER_PERCEPTION;CE-QSR-PENTAPEPTIDE_PERCIPITATION|SIGNALLING	PGPT0021025	PROKKA_02935	PF00528;PF12911	0.0
rhtB	PGPT;INDIRECT_EFFECTS;COMPETITIVE_EXCLUSION|CE;CE-QUORUM_SENSING_RESPONSE|BIOFILM_FORMATION;CE-QUORUM_SENSING_RELATED_GENES;CE-QSR-PUTATIVE_TRANSPORTER	PGPT0021036	PROKKA_02008	PF01810	2.60e-12
nupA|yufO	PGPT;INDIRECT_EFFECTS;COLONIZING_PLANT_SYSTEM;COLONIZATION-PLANT_DERIVED_SUBSTRATE_USAGE;PLANT_DERIVED_NUCLEOSIDE_METABOLISM;PLANT_DERIVED_NUCLEOSIDE_TRANSPORT	PGPT0021040	PROKKA_01270	PF13304;PF00005	0.0
nupB|yufP	PGPT;INDIRECT_EFFECTS;COLONIZING_PLANT_SYSTEM;COLONIZATION-PLANT_DERIVED_SUBSTRATE_USAGE;PLANT_DERIVED_NUCLEOSIDE_METABOLISM;PLANT_DERIVED_NUCLEOSIDE_TRANSPORT	PGPT0021045	PROKKA_01271	PF02653	0.0
nupC|yufQ	PGPT;INDIRECT_EFFECTS;COLONIZING_PLANT_SYSTEM;COLONIZATION-PLANT_DERIVED_SUBSTRATE_USAGE;PLANT_DERIVED_NUCLEOSIDE_METABOLISM;PLANT_DERIVED_NUCLEOSIDE_TRANSPORT	PGPT0021050	PROKKA_01272	PF02653	0.0
uriP	PGPT;INDIRECT_EFFECTS;COLONIZING_PLANT_SYSTEM;COLONIZATION-PLANT_DERIVED_SUBSTRATE_USAGE;PLANT_DERIVED_NUCLEOSIDE_METABOLISM;PLANT_DERIVED_NUCLEOSIDE_TRANSPORT	PGPT0021051	PROKKA_03680	PF07690;PF00083	2.38e-147
bmpA	PGPT;INDIRECT_EFFECTS;COLONIZING_PLANT_SYSTEM;COLONIZATION-PLANT_DERIVED_SUBSTRATE_USAGE;PLANT_DERIVED_NUCLEOSIDE_METABOLISM;PLANT_DERIVED_NUCLEOSIDE_TRANSPORT	PGPT0021055	PROKKA_01269	PF02608	0.0
cytR	PGPT;INDIRECT_EFFECTS;COLONIZING_PLANT_SYSTEM;COLONIZATION-PLANT_DERIVED_SUBSTRATE_USAGE;PLANT_DERIVED_NUCLEOSIDE_METABOLISM;PLANT_DERIVED_NUCLEOSIDE_TRANSPORT	PGPT0021075	PROKKA_03554	PF00532;PF13377;PF13407	0.0
pydC	PGPT;INDIRECT_EFFECTS;COLONIZING_PLANT_SYSTEM;COLONIZATION-PLANT_DERIVED_SUBSTRATE_USAGE;PLANT_DERIVED_NUCLEOSIDE_METABOLISM;PLANT_DERIVED_PYRIMIDINE_DEGRADATION	PGPT0021095	PROKKA_03906	PF01546;PF04389	0.0
uaZ	PGPT;INDIRECT_EFFECTS;COLONIZING_PLANT_SYSTEM;COLONIZATION-PLANT_DERIVED_SUBSTRATE_USAGE;PLANT_DERIVED_NUCLEOSIDE_METABOLISM;PLANT_DERIVED_PURINE_DEGRADATION	PGPT0021105	PROKKA_03451		0.0
hpxO	PGPT;INDIRECT_EFFECTS;COLONIZING_PLANT_SYSTEM;COLONIZATION-PLANT_DERIVED_SUBSTRATE_USAGE;PLANT_DERIVED_NUCLEOSIDE_METABOLISM;PLANT_DERIVED_PURINE_DEGRADATION	PGPT0021115	PROKKA_02406	PF01494	4.67e-15
uraH|pucM|hiuH	PGPT;INDIRECT_EFFECTS;COLONIZING_PLANT_SYSTEM;COLONIZATION-PLANT_DERIVED_SUBSTRATE_USAGE;PLANT_DERIVED_NUCLEOSIDE_METABOLISM;PLANT_DERIVED_PURINE_DEGRADATION	PGPT0021125	PROKKA_03577	PF00576	7.08e-70
hpxQ	PGPT;INDIRECT_EFFECTS;COLONIZING_PLANT_SYSTEM;COLONIZATION-PLANT_DERIVED_SUBSTRATE_USAGE;PLANT_DERIVED_NUCLEOSIDE_METABOLISM;PLANT_DERIVED_PURINE_DEGRADATION	PGPT0021135	PROKKA_03576	PF09349	7.77e-104
pyrC	PGPT;INDIRECT_EFFECTS;COLONIZING_PLANT_SYSTEM;COLONIZATION-PLANT_DERIVED_SUBSTRATE_USAGE;PLANT_DERIVED_NUCLEOSIDE_METABOLISM;PLANT_DERIVED_PYRIMIDINE_METABOLISM	PGPT0021145	PROKKA_02358	PF01979;PF07969	0.0
carB	PGPT;INDIRECT_EFFECTS;COLONIZING_PLANT_SYSTEM;COLONIZATION-PLANT_DERIVED_SUBSTRATE_USAGE;PLANT_DERIVED_NUCLEOSIDE_METABOLISM;PLANT_DERIVED_PYRIMIDINE_METABOLISM	PGPT0021150	PROKKA_02355	PF02222;PF15632;PF02786;PF02787;PF07478	0.0
carA	PGPT;INDIRECT_EFFECTS;COLONIZING_PLANT_SYSTEM;COLONIZATION-PLANT_DERIVED_SUBSTRATE_USAGE;PLANT_DERIVED_NUCLEOSIDE_METABOLISM;PLANT_DERIVED_PYRIMIDINE_METABOLISM	PGPT0021155	PROKKA_02356	PF00988;PF00117;PF07722	0.0
pyrB	PGPT;INDIRECT_EFFECTS;COLONIZING_PLANT_SYSTEM;COLONIZATION-PLANT_DERIVED_SUBSTRATE_USAGE;PLANT_DERIVED_NUCLEOSIDE_METABOLISM;PLANT_DERIVED_PYRIMIDINE_METABOLISM	PGPT0021160	PROKKA_02359	PF00185;PF02729	0.0
pyrD	PGPT;INDIRECT_EFFECTS;COLONIZING_PLANT_SYSTEM;COLONIZATION-PLANT_DERIVED_SUBSTRATE_USAGE;PLANT_DERIVED_NUCLEOSIDE_METABOLISM;PLANT_DERIVED_PYRIMIDINE_METABOLISM	PGPT0021190	PROKKA_02303	PF01180	1.89e-130
pyrE	PGPT;INDIRECT_EFFECTS;COLONIZING_PLANT_SYSTEM;COLONIZATION-PLANT_DERIVED_SUBSTRATE_USAGE;PLANT_DERIVED_NUCLEOSIDE_METABOLISM;PLANT_DERIVED_PYRIMIDINE_METABOLISM	PGPT0021200	PROKKA_00447	PF00156	1.33e-131
pyrH	PGPT;INDIRECT_EFFECTS;COLONIZING_PLANT_SYSTEM;COLONIZATION-PLANT_DERIVED_SUBSTRATE_USAGE;PLANT_DERIVED_NUCLEOSIDE_METABOLISM;PLANT_DERIVED_PYRIMIDINE_METABOLISM	PGPT0021205	PROKKA_01514	PF00696	1.02e-176
ndk	PGPT;INDIRECT_EFFECTS;COLONIZING_PLANT_SYSTEM;COLONIZATION-PLANT_DERIVED_SUBSTRATE_USAGE;PLANT_DERIVED_NUCLEOSIDE_METABOLISM;PLANT_DERIVED_PYRIMIDINE_METABOLISM	PGPT0021210	PROKKA_02459	PF00334	4.31e-96
pyrG	PGPT;INDIRECT_EFFECTS;COLONIZING_PLANT_SYSTEM;COLONIZATION-PLANT_DERIVED_SUBSTRATE_USAGE;PLANT_DERIVED_NUCLEOSIDE_METABOLISM;PLANT_DERIVED_PYRIMIDINE_METABOLISM	PGPT0021215	PROKKA_01669	PF06418;PF00117	0.0
cmk	PGPT;INDIRECT_EFFECTS;COLONIZING_PLANT_SYSTEM;COLONIZATION-PLANT_DERIVED_SUBSTRATE_USAGE;PLANT_DERIVED_NUCLEOSIDE_METABOLISM;PLANT_DERIVED_PYRIMIDINE_METABOLISM	PGPT0021220	PROKKA_01686	PF13238;PF02224;PF13189	8.57e-166
udk	PGPT;INDIRECT_EFFECTS;COLONIZING_PLANT_SYSTEM;COLONIZATION-PLANT_DERIVED_SUBSTRATE_USAGE;PLANT_DERIVED_NUCLEOSIDE_METABOLISM;PLANT_DERIVED_PYRIMIDINE_METABOLISM	PGPT0021230	PROKKA_01022		1.52e-24
upp	PGPT;INDIRECT_EFFECTS;COLONIZING_PLANT_SYSTEM;COLONIZATION-PLANT_DERIVED_SUBSTRATE_USAGE;PLANT_DERIVED_NUCLEOSIDE_METABOLISM;PLANT_DERIVED_PYRIMIDINE_METABOLISM	PGPT0021240	PROKKA_00752	PF00156;PF14681	5.98e-147
pyrR	PGPT;INDIRECT_EFFECTS;COLONIZING_PLANT_SYSTEM;COLONIZATION-PLANT_DERIVED_SUBSTRATE_USAGE;PLANT_DERIVED_NUCLEOSIDE_METABOLISM;PLANT_DERIVED_PYRIMIDINE_METABOLISM	PGPT0021245	PROKKA_02360		5.38e-133
ydfG	PGPT;INDIRECT_EFFECTS;COLONIZING_PLANT_SYSTEM;COLONIZATION-PLANT_DERIVED_SUBSTRATE_USAGE;PLANT_DERIVED_NUCLEOSIDE_METABOLISM;PLANT_DERIVED_PYRIMIDINE_METABOLISM	PGPT0021285	PROKKA_03971	PF00106;PF13561;PF01370;PF08659	3.63e-53
rutE|ycdI	PGPT;INDIRECT_EFFECTS;COLONIZING_PLANT_SYSTEM;COLONIZATION-PLANT_DERIVED_SUBSTRATE_USAGE;PLANT_DERIVED_NUCLEOSIDE_METABOLISM;PLANT_DERIVED_PYRIMIDINE_METABOLISM	PGPT0021290	PROKKA_00081	PF00881	1.16e-130
codA	PGPT;INDIRECT_EFFECTS;COLONIZING_PLANT_SYSTEM;COLONIZATION-PLANT_DERIVED_SUBSTRATE_USAGE;PLANT_DERIVED_NUCLEOSIDE_METABOLISM;PLANT_DERIVED_PYRIMIDINE_METABOLISM	PGPT0021315	PROKKA_03155		3.75e-35
codA|cdd	PGPT;INDIRECT_EFFECTS;COLONIZING_PLANT_SYSTEM;COLONIZATION-PLANT_DERIVED_SUBSTRATE_USAGE;PLANT_DERIVED_NUCLEOSIDE_METABOLISM;PLANT_DERIVED_PYRIMIDINE_METABOLISM	PGPT0021320	PROKKA_01132	PF00383;PF14437	8.49e-97
nrdA|nrdE	PGPT;INDIRECT_EFFECTS;COLONIZING_PLANT_SYSTEM;COLONIZATION-PLANT_DERIVED_SUBSTRATE_USAGE;PLANT_DERIVED_NUCLEOSIDE_METABOLISM;PLANT_DERIVED_PYRIMIDINE_METABOLISM	PGPT0021340	PROKKA_02428	PF02867;PF00317	0.0
nrdB|nrdF	PGPT;INDIRECT_EFFECTS;COLONIZING_PLANT_SYSTEM;COLONIZATION-PLANT_DERIVED_SUBSTRATE_USAGE;PLANT_DERIVED_NUCLEOSIDE_METABOLISM;PLANT_DERIVED_PYRIMIDINE_METABOLISM	PGPT0021345	PROKKA_02427	PF00268	0.0
dut	PGPT;INDIRECT_EFFECTS;COLONIZING_PLANT_SYSTEM;COLONIZATION-PLANT_DERIVED_SUBSTRATE_USAGE;PLANT_DERIVED_NUCLEOSIDE_METABOLISM;PLANT_DERIVED_PYRIMIDINE_METABOLISM	PGPT0021355	PROKKA_01799	PF00692	6.91e-89
cdd	PGPT;INDIRECT_EFFECTS;COLONIZING_PLANT_SYSTEM;COLONIZATION-PLANT_DERIVED_SUBSTRATE_USAGE;PLANT_DERIVED_NUCLEOSIDE_METABOLISM;PLANT_DERIVED_PYRIMIDINE_METABOLISM	PGPT0021360	PROKKA_01273	PF00383	5.79e-85
deoA	PGPT;INDIRECT_EFFECTS;COLONIZING_PLANT_SYSTEM;COLONIZATION-PLANT_DERIVED_SUBSTRATE_USAGE;PLANT_DERIVED_NUCLEOSIDE_METABOLISM;PLANT_DERIVED_PYRIMIDINE_METABOLISM	PGPT0021365	PROKKA_01274	PF00591;PF02885	0.0
tdk	PGPT;INDIRECT_EFFECTS;COLONIZING_PLANT_SYSTEM;COLONIZATION-PLANT_DERIVED_SUBSTRATE_USAGE;PLANT_DERIVED_NUCLEOSIDE_METABOLISM;PLANT_DERIVED_PYRIMIDINE_METABOLISM	PGPT0021390	PROKKA_01795	PF00265	5.32e-157
tmk	PGPT;INDIRECT_EFFECTS;COLONIZING_PLANT_SYSTEM;COLONIZATION-PLANT_DERIVED_SUBSTRATE_USAGE;PLANT_DERIVED_NUCLEOSIDE_METABOLISM;PLANT_DERIVED_PYRIMIDINE_METABOLISM	PGPT0021395	PROKKA_00827	PF02223	2.48e-124
nudG	PGPT;INDIRECT_EFFECTS;COLONIZING_PLANT_SYSTEM;COLONIZATION-PLANT_DERIVED_SUBSTRATE_USAGE;PLANT_DERIVED_NUCLEOSIDE_METABOLISM;PLANT_DERIVED_PYRIMIDINE_METABOLISM	PGPT0021430	PROKKA_01632	PF00293;PF14815	2.99e-20
nagD	PGPT;INDIRECT_EFFECTS;COLONIZING_PLANT_SYSTEM;COLONIZATION-PLANT_DERIVED_SUBSTRATE_USAGE;PLANT_DERIVED_NUCLEOSIDE_METABOLISM;PLANT_DERIVED_PYRIMIDINE_METABOLISM	PGPT0021435	PROKKA_00450	PF13419;PF00702;PF13344;PF13242	0.0
allD	PGPT;INDIRECT_EFFECTS;COLONIZING_PLANT_SYSTEM;COLONIZATION-PLANT_DERIVED_SUBSTRATE_USAGE;PLANT_DERIVED_NUCLEOSIDE_METABOLISM;PLANT_DERIVED_PURINE_METABOLISM	PGPT0021440	PROKKA_03640	PF02615	1.73e-59
guaB	PGPT;INDIRECT_EFFECTS;COLONIZING_PLANT_SYSTEM;COLONIZATION-PLANT_DERIVED_SUBSTRATE_USAGE;PLANT_DERIVED_NUCLEOSIDE_METABOLISM;PLANT_DERIVED_PURINE_METABOLISM	PGPT0021445	PROKKA_03000	PF01070;PF00478;PF03060	0.0
gmk	PGPT;INDIRECT_EFFECTS;COLONIZING_PLANT_SYSTEM;COLONIZATION-PLANT_DERIVED_SUBSTRATE_USAGE;PLANT_DERIVED_NUCLEOSIDE_METABOLISM;PLANT_DERIVED_PURINE_METABOLISM	PGPT0021475	PROKKA_02352	PF00625	9.87e-132
dgt	PGPT;INDIRECT_EFFECTS;COLONIZING_PLANT_SYSTEM;COLONIZATION-PLANT_DERIVED_SUBSTRATE_USAGE;PLANT_DERIVED_NUCLEOSIDE_METABOLISM;PLANT_DERIVED_PURINE_METABOLISM	PGPT0021495	PROKKA_01493	PF01966	0.0
guaD	PGPT;INDIRECT_EFFECTS;COLONIZING_PLANT_SYSTEM;COLONIZATION-PLANT_DERIVED_SUBSTRATE_USAGE;PLANT_DERIVED_NUCLEOSIDE_METABOLISM;PLANT_DERIVED_PURINE_METABOLISM	PGPT0021515	PROKKA_01571		4.62e-95
add	PGPT;INDIRECT_EFFECTS;COLONIZING_PLANT_SYSTEM;COLONIZATION-PLANT_DERIVED_SUBSTRATE_USAGE;PLANT_DERIVED_NUCLEOSIDE_METABOLISM;PLANT_DERIVED_PURINE_METABOLISM	PGPT0021520	PROKKA_01146	PF00962	0.0
purE	PGPT;INDIRECT_EFFECTS;COLONIZING_PLANT_SYSTEM;COLONIZATION-PLANT_DERIVED_SUBSTRATE_USAGE;PLANT_DERIVED_NUCLEOSIDE_METABOLISM;PLANT_DERIVED_PURINE_METABOLISM	PGPT0021545	PROKKA_01327	PF00731	9.90e-124
purK	PGPT;INDIRECT_EFFECTS;COLONIZING_PLANT_SYSTEM;COLONIZATION-PLANT_DERIVED_SUBSTRATE_USAGE;PLANT_DERIVED_NUCLEOSIDE_METABOLISM;PLANT_DERIVED_PURINE_METABOLISM	PGPT0021550	PROKKA_01328	PF02222;PF02786;PF17769	0.0
purB	PGPT;INDIRECT_EFFECTS;COLONIZING_PLANT_SYSTEM;COLONIZATION-PLANT_DERIVED_SUBSTRATE_USAGE;PLANT_DERIVED_NUCLEOSIDE_METABOLISM;PLANT_DERIVED_PURINE_METABOLISM	PGPT0021555	PROKKA_03966	PF08328;PF00206	0.0
cyaB|gidA	PGPT;INDIRECT_EFFECTS;COLONIZING_PLANT_SYSTEM;COLONIZATION-PLANT_DERIVED_SUBSTRATE_USAGE;PLANT_DERIVED_NUCLEOSIDE_METABOLISM;PLANT_DERIVED_PURINE_METABOLISM#PGPT;INDIRECT_EFFECTS;COMPETITIVE_EXCLUSION|CE;CE-QUORUM_SENSING_RESPONSE|BIOFILM_FORMATION;CE-OTHER_QSR|BF_RELATED_SYSTEMS;CE-QSR|BF-cAMP|VFR_SIGNALLING_PATHWAY	PGPT0021560	PROKKA_01430		0.0
purC	PGPT;INDIRECT_EFFECTS;COLONIZING_PLANT_SYSTEM;COLONIZATION-PLANT_DERIVED_SUBSTRATE_USAGE;PLANT_DERIVED_NUCLEOSIDE_METABOLISM;PLANT_DERIVED_PURINE_METABOLISM	PGPT0021565	PROKKA_03429	PF01259	0.0
purM	PGPT;INDIRECT_EFFECTS;COLONIZING_PLANT_SYSTEM;COLONIZATION-PLANT_DERIVED_SUBSTRATE_USAGE;PLANT_DERIVED_NUCLEOSIDE_METABOLISM;PLANT_DERIVED_PURINE_METABOLISM	PGPT0021570	PROKKA_03580	PF00586;PF02769	0.0
purD	PGPT;INDIRECT_EFFECTS;COLONIZING_PLANT_SYSTEM;COLONIZATION-PLANT_DERIVED_SUBSTRATE_USAGE;PLANT_DERIVED_NUCLEOSIDE_METABOLISM;PLANT_DERIVED_PURINE_METABOLISM	PGPT0021575	PROKKA_03430	PF01071;PF02843;PF02844	0.0
guaA	PGPT;INDIRECT_EFFECTS;COLONIZING_PLANT_SYSTEM;COLONIZATION-PLANT_DERIVED_SUBSTRATE_USAGE;PLANT_DERIVED_NUCLEOSIDE_METABOLISM;PLANT_DERIVED_PURINE_METABOLISM	PGPT0021580	PROKKA_03473	PF00117	4.28e-148
rdgB	PGPT;INDIRECT_EFFECTS;COLONIZING_PLANT_SYSTEM;COLONIZATION-PLANT_DERIVED_SUBSTRATE_USAGE;PLANT_DERIVED_NUCLEOSIDE_METABOLISM;PLANT_DERIVED_PURINE_METABOLISM	PGPT0021590	PROKKA_02677		8.79e-116
cpdA	PGPT;INDIRECT_EFFECTS;COLONIZING_PLANT_SYSTEM;COLONIZATION-PLANT_DERIVED_SUBSTRATE_USAGE;PLANT_DERIVED_NUCLEOSIDE_METABOLISM;PLANT_DERIVED_PURINE_METABOLISM#PGPT;INDIRECT_EFFECTS;COMPETITIVE_EXCLUSION|CE;CE-QUORUM_SENSING_RESPONSE|BIOFILM_FORMATION;CE-OTHER_QSR|BF_RELATED_SYSTEMS;CE-QSR|BF-cAMP|VFR_SIGNALLING_PATHWAY	PGPT0021595	PROKKA_02060		8.88e-28
ylbA	PGPT;INDIRECT_EFFECTS;COLONIZING_PLANT_SYSTEM;COLONIZATION-PLANT_DERIVED_SUBSTRATE_USAGE;PLANT_DERIVED_NUCLEOSIDE_METABOLISM;PLANT_DERIVED_PURINE_METABOLISM	PGPT0021650	PROKKA_03458	PF07883;PF05899	0.0
hit	PGPT;INDIRECT_EFFECTS;COLONIZING_PLANT_SYSTEM;COLONIZATION-PLANT_DERIVED_SUBSTRATE_USAGE;PLANT_DERIVED_NUCLEOSIDE_METABOLISM;PLANT_DERIVED_PURINE_METABOLISM	PGPT0021690	PROKKA_02402	PF04677;PF01230	2.60e-139
purS	PGPT;INDIRECT_EFFECTS;COLONIZING_PLANT_SYSTEM;COLONIZATION-PLANT_DERIVED_SUBSTRATE_USAGE;PLANT_DERIVED_NUCLEOSIDE_METABOLISM;PLANT_DERIVED_PURINE_METABOLISM	PGPT0021725	PROKKA_00545	PF02700	2.03e-52
purL	PGPT;INDIRECT_EFFECTS;COLONIZING_PLANT_SYSTEM;COLONIZATION-PLANT_DERIVED_SUBSTRATE_USAGE;PLANT_DERIVED_NUCLEOSIDE_METABOLISM;PLANT_DERIVED_PURINE_METABOLISM	PGPT0021730	PROKKA_00543	PF00586;PF02769;PF18072	0.0
ECHS1	PGPT;INDIRECT_EFFECTS;COLONIZING_PLANT_SYSTEM;COLONIZATION-PLANT_DERIVED_SUBSTRATE_USAGE;PLANT_DERIVED_LIPID_METABOLISM;PLANT_DERIVED_FATTY_ACID_DEGRADATION	PGPT0021790	PROKKA_02465	PF01149;PF06831	5.46e-15
ACADVL	PGPT;INDIRECT_EFFECTS;COLONIZING_PLANT_SYSTEM;COLONIZATION-PLANT_DERIVED_SUBSTRATE_USAGE;PLANT_DERIVED_LIPID_METABOLISM;PLANT_DERIVED_FATTY_ACID_DEGRADATION	PGPT0021810	PROKKA_03837	PF02770;PF02771	4.17e-41
GCDH|gcdH	PGPT;INDIRECT_EFFECTS;COLONIZING_PLANT_SYSTEM;COLONIZATION-PLANT_DERIVED_SUBSTRATE_USAGE;PLANT_DERIVED_LIPID_METABOLISM;PLANT_DERIVED_FATTY_ACID_DEGRADATION	PGPT0021815	PROKKA_01510	PF00441;PF02770;PF02771	0.0
dhcR	PGPT;INDIRECT_EFFECTS;COLONIZING_PLANT_SYSTEM;COLONIZATION-PLANT_DERIVED_SUBSTRATE_USAGE;PLANT_DERIVED_CARNITHINE_USAGE;PLANT_DERIVED_CARNITHINE_DEGRADATION	PGPT0021950	PROKKA_02957	PF00126;PF03466	7.39e-30
xerC	PGPT;INDIRECT_EFFECTS;COLONIZING_PLANT_SYSTEM;ROOT_COLONIZATION;ROOT_COLONIZATION_FACILITATING_PROTEIN;ROOT_COLONIZATION-SITE-SPECIFIC_RECOMBINATION#PGPT;INDIRECT_EFFECTS;COMPETITIVE_EXCLUSION|CE;CE-BACTERIAL_FITNESS;CE-BACTERIAL_FITNESS-MOBILE_ELEMENTS;CE-BACTERIAL_FITNESS-INTEGRASES|RECOMBINASES	PGPT0021995	PROKKA_02530	PF00589	7.85e-170
xerD	PGPT;INDIRECT_EFFECTS;COLONIZING_PLANT_SYSTEM;ROOT_COLONIZATION;ROOT_COLONIZATION_FACILITATING_PROTEIN;ROOT_COLONIZATION-SITE-SPECIFIC_RECOMBINATION#PGPT;INDIRECT_EFFECTS;COMPETITIVE_EXCLUSION|CE;CE-BACTERIAL_FITNESS;CE-BACTERIAL_FITNESS-MOBILE_ELEMENTS;CE-BACTERIAL_FITNESS-INTEGRASES|RECOMBINASES	PGPT0022000	PROKKA_01671	PF00589	0.0
bioM	PGPT;INDIRECT_EFFECTS;COLONIZING_PLANT_SYSTEM;ROOT_COLONIZATION;ROOT_COLONIZATION-VITAMIN_B7|BIOTIN_METABOLISM;ROOT_COLONIZATION-VITAMIN_B7|BIOTIN_TRANSPORT	PGPT0022045	PROKKA_02181	PF13304;PF00005;PF02463	7.71e-131
bioY	PGPT;INDIRECT_EFFECTS;COLONIZING_PLANT_SYSTEM;ROOT_COLONIZATION;ROOT_COLONIZATION-VITAMIN_B7|BIOTIN_METABOLISM;ROOT_COLONIZATION-VITAMIN_B7|BIOTIN_TRANSPORT	PGPT0022050	PROKKA_02182	PF02632	9.12e-114
birA|bpr	PGPT;INDIRECT_EFFECTS;COLONIZING_PLANT_SYSTEM;ROOT_COLONIZATION;ROOT_COLONIZATION-VITAMIN_B7|BIOTIN_METABOLISM;ROOT_COLONIZATION-VITAMIN_B7|BIOTIN_BIOSYNTHESIS	PGPT0022055	PROKKA_01428	PF03099	0.0
bioB	PGPT;INDIRECT_EFFECTS;COLONIZING_PLANT_SYSTEM;ROOT_COLONIZATION;ROOT_COLONIZATION-VITAMIN_B7|BIOTIN_METABOLISM;ROOT_COLONIZATION-VITAMIN_B7|BIOTIN_BIOSYNTHESIS	PGPT0022120	PROKKA_01113	PF06968;PF04055	0.0
ata|sadA|emaA	PGPT;INDIRECT_EFFECTS;COLONIZING_PLANT_SYSTEM;COLONIZATION-SURFACE_ATTACHMENT;SURFACE_ADHESION;OTHER_SURFACE_ADHESION_PROTEINS#PGPT;INDIRECT_EFFECTS;COLONIZING_PLANT_SYSTEM;COLONIZATION-SURFACE_ATTACHMENT;SURFACE_ADHESION;OTHER_SURFACE_ADHESION_PROTEINS#PGPT;INDIRECT_EFFECTS;COLONIZING_PLANT_SYSTEM;COLONIZATION-SURFACE_ATTACHMENT;SURFACE_ADHESION;SURFACE_ADHESIN_TRANSPORT#PGPT;INDIRECT_EFFECTS;CO…	PGPT0022155	PROKKA_03809		7.83e-08
virB9|lvhB9	PGPT;INDIRECT_EFFECTS;COLONIZING_PLANT_SYSTEM;COLONIZATION-SURFACE_ATTACHMENT;SURFACE_ADHESION;OTHER_SURFACE_ADHESION_PROTEINS#PGPT;INDIRECT_EFFECTS;COMPETITIVE_EXCLUSION|CE;CE-BACTERIAL_SECRETION;CE-TYPE_IV_SECRETION_SYSTEMS;CE-T4SS-CONJUGAL_DNA-PROTEIN_TRANSFER	PGPT0022205	PROKKA_02082		8.39e-09
bcsA|yhjN|celA	PGPT;INDIRECT_EFFECTS;COLONIZING_PLANT_SYSTEM;COLONIZATION-SURFACE_ATTACHMENT;SURFACE_ADHESION;SURFACE_ADHESION-CELLULOSE_METABOLISM#PGPT;INDIRECT_EFFECTS;COMPETITIVE_EXCLUSION|CE;CE-QUORUM_SENSING_RESPONSE|BIOFILM_FORMATION;CE-OTHER_QSR|BF_RELATED_SYSTEMS;CE-QSR|BF-cAMP|CRP_SIGNALLING_PATHWAY#PGPT;INDIRECT_EFFECTS;COMPETITIVE_EXCLUSION|CE;CE-EXOPOLYSACCHARIDE_PRODUCTION|EPS;CE-EPS-CELLULOSE_META…	PGPT0022275	PROKKA_03567	PF03552;PF00535;PF13641;PF13506;PF13632	0.0
tadB	PGPT;INDIRECT_EFFECTS;COLONIZING_PLANT_SYSTEM;COLONIZATION-SURFACE_ATTACHMENT;SURFACE_ADHESION;SURFACE_ADHESION-WIDESPREAD_COLONIZATION_ISLAND#PGPT;INDIRECT_EFFECTS;COMPETITIVE_EXCLUSION|CE;CE-BACTERIAL_SECRETION;CE-TYPE_II_SECRETION_SYSTEMS;CE-T2SS-TIGHT_ADHERENCE_EXPORT	PGPT0022290	PROKKA_03045	PF00482	0.0
tadC	PGPT;INDIRECT_EFFECTS;COLONIZING_PLANT_SYSTEM;COLONIZATION-SURFACE_ATTACHMENT;SURFACE_ADHESION;SURFACE_ADHESION-WIDESPREAD_COLONIZATION_ISLAND#PGPT;INDIRECT_EFFECTS;COMPETITIVE_EXCLUSION|CE;CE-BACTERIAL_SECRETION;CE-TYPE_II_SECRETION_SYSTEMS;CE-T2SS-TIGHT_ADHERENCE_EXPORT	PGPT0022295	PROKKA_02780	PF00482	2.30e-137
lpxG	PGPT;INDIRECT_EFFECTS;COLONIZING_PLANT_SYSTEM;COLONIZATION-SURFACE_ATTACHMENT;SURFACE_ATTACHMENT-LPS|LIPID|IVA_METABOLISM;SURFACE_ATTACHMENT-LIPID_A_METABOLISM#PGPT;INDIRECT_EFFECTS;COMPETITIVE_EXCLUSION|CE;CE-CELL_ENVELOPE_REMODELLING;CE-REMODELLINGLPS|LIPID|IVA_METABOLISM;CE-REMODELLING_LIPID_A_METABOLISM	PGPT0022365	PROKKA_03424	PF00149;PF12850	0.0
gpgS	PGPT;INDIRECT_EFFECTS;COLONIZING_PLANT_SYSTEM;COLONIZATION-SURFACE_ATTACHMENT;SURFACE_ATTACHMENT-LPS|LIPID|IVA_METABOLISM;SURFACE_ATTACHMENT-LPS_CORE_OLIGOSACCHARIDES_METABOLISM#PGPT;INDIRECT_EFFECTS;COMPETITIVE_EXCLUSION|CE;CE-CELL_ENVELOPE_REMODELLING;CE-REMODELLINGLPS|LIPID|IVA_METABOLISM;CE-REMODELLING_LPS_CORE_OLIGOSACCHARIDE_METABOLISM	PGPT0022460	PROKKA_03484	PF00535	2.39e-16
waaF|rfaF	PGPT;INDIRECT_EFFECTS;COLONIZING_PLANT_SYSTEM;COLONIZATION-SURFACE_ATTACHMENT;SURFACE_ATTACHMENT-LPS|LIPID|IVA_METABOLISM;SURFACE_ATTACHMENT-LPS_CORE_OLIGOSACCHARIDES_METABOLISM#PGPT;INDIRECT_EFFECTS;COMPETITIVE_EXCLUSION|CE;CE-CELL_ENVELOPE_REMODELLING;CE-REMODELLINGLPS|LIPID|IVA_METABOLISM;CE-REMODELLING_LPS_CORE_OLIGOSACCHARIDE_METABOLISM	PGPT0022510	PROKKA_00112	PF01075	1.18e-12
[truncated: 14,126 more rows]

## Sheet: Tab.S5
Table S5. Plant bacterial only interaction factors identified through PIFAR-BASE from the annotated protein files for each isolate using the BlastP+HMMER Aligner/Mapper (Patz et al., 2021).
PFE11
GENE_FACTOR	GENE_HITS	Pfams	Blast Hit
PVF_00080	PROKKA_03280.1	PF07963	9.18e-09
PVF_00023	PROKKA_04134.1	PF01547;PF13343;PF13416	-
PVF_00024	PROKKA_03838.1	PF12704	-
[truncated: 733 more rows]

## Sheet: Tab. S6
Table S6. Secondary metabolites BGCs found in each genome through AntiSMASH 7.0 (Blin et al., 2023).
[truncated: 123 more rows]
